# Supplementary material for: Harmane induces apoptosis through RRM2B and suppresses colorectal cancer progression
Source: mSystems. 2026 Jun 9;11(7):e01704-25. doi: 10.1128/msystems.01704-25 (PMC13386993; doi:10.1128/msystems.01704-25)
Supplement: Data Set S1 — Differential metabolites identified from the untargeted metabolomics analysis of mouse gut microbiota. [file msystems.01704-25-s0001.xlsx]

## Sheet: Harmane.vs.Ctrl3_neg
Compound_ID	Name	IonMode	Formula	MolecularWeight	m/z	MassError	Adduct	RT (min)	Score	Level	Column	ClassI	ClassII	ClassIII	CAS	HMDB_ID	KEGG_ID	KEGG_MapID	Lipidmaps_ID	PubChemID	SMILES	InChIKey	neg_Harmane1	neg_Harmane2	neg_Harmane3	neg_Harmane4	neg_Harmane5	neg_Ctrl3_1	neg_Ctrl3_2	neg_Ctrl3_3	neg_Ctrl3_4	neg_Ctrl3_5	FC	log2FC	Pvalue	ROC	VIP
Com_1030_neg	Alisol A	N	C30H50O5	490.366	535.364	0.64822	[M+HCOOH-H]-	6.772	-	3	C18	Lipids and lipid-like molecules	Prenol lipids	Triterpenoids	"19885-10-0"	HMDB0248140	C17459	-	-	15558614	CC(CC(O)C(O)C(C)(C)O)C1=C2CC(O)C3C4(C)CCC(=O)C(C)(C)C4CCC3(C)C2(C)CC1	HNOSJVWYGXOFRP-UHFFFAOYSA-N	4.09462e+07	1.17931e+08	2.63386e+07	1.43226e+07	1.68017e+07	2.09519e+07	1.73243e+07	3.2362e+07	1.21098e+07	9.60564e+06	2.34251	1.22806	0.199278	0.72	1.20827
Com_1038_neg	Cucurbitacin B	N	C32H46O8	558.319	539.3	3.18005	[M-H-H2O]-	7.729	-	3	C18	Lipids and lipid-like molecules	Steroids and steroid derivatives	Cucurbitacins	"6199-67-3"	HMDB0034927	C08794	-	LMST01010104	5353545	CC(=O)OC(C)(C)\C=C\C(=O)C(C)(O)C1C(O)CC2(C)C3CC=C4C(CC(O)C(=O)C4(C)C)C3(C)C(=O)CC12C	IXQKXEUSCPEQRD-OUKQBFOZSA-N	3.62185e+08	3.63348e+08	3.19038e+08	3.68011e+08	3.08982e+08	4.13676e+08	2.79242e+08	3.89642e+08	2.47941e+08	2.38139e+08	1.09749	0.134204	0.378485	0.6	0.664208
Com_1046_neg	Protoescigenin	N	C30H50O6	506.361	551.358	2.42834	[M+HCOOH-H]-	7.672	-	3	C18	Lipids and lipid-like molecules	Prenol lipids	Triterpenoids	"20853-07-0"	HMDB0034519	-	-	-	612009	CC1(C)CC2C3=CCC4C5(C)CCC(O)C(C)(CO)C5CCC4(C)C3(C)CC(O)C2(CO)C(O)C1O	VKJLHZZPVLQJKG-UHFFFAOYSA-N	1.56452e+07	4.04059e+07	1.39417e+07	2.33291e+07	3.29109e+07	1.22866e+07	9.76296e+06	2.10471e+07	2.47921e+07	1.55963e+07	1.51204	0.596496	0.186198	0.76	0.625132
Com_104_neg	Xanthurenic acid	N	C10H7NO4	205.038	204.03	0.19418	[M-H]-	5.541	0.82	1	C18	Organoheterocyclic compounds	Quinolines and derivatives	Quinoline carboxylic acids	"59-00-7"	HMDB0000881	C02470	map00380	-	5699	OC(=O)C1=NC2=C(O)C=CC=C2C(O)=C1	FBZONXHGGPHHIY-UHFFFAOYSA-N	4.49021e+07	7.56198e+07	5.0569e+07	4.93477e+07	4.55194e+07	4.60314e+07	4.79505e+07	4.05648e+07	5.81707e+07	4.4139e+07	1.12287	0.167185	0.390985	0.68	0.285803
Com_1050_neg	Chenodeoxycholic acid-3-beta-D-glucuronide	N	C30H48O10	568.325	567.318	1.57958	[M-H]-	6.857	-	3	C18	Lipids and lipid-like molecules	Steroids and steroid derivatives	Steroidal glycosides	"58814-71-4"	HMDB0002430	-	-	LMST05010028	21252299	[H][C@@]1(CC[C@@]2([H])[C@]3([H])[C@H](O)C[C@]4([H])C[C@@H](CC[C@]4(C)[C@@]3([H])CC[C@]12C)OC1O[C@@H]([C@@H](O)[C@H](O)[C@H]1O)C(O)=O)[C@H](C)CCC(O)=O	GDNGOAUIUTXUES-RWDHRDFGSA-N	2.56334e+07	6.76621e+07	3.72474e+07	3.62678e+07	3.73306e+07	4.03521e+07	4.3307e+07	3.50876e+07	3.6062e+07	4.64949e+07	1.0141	0.0201944	0.852664	0.56	0.066797
Com_1056_neg	Alisol A 24-acetate	N	C32H52O6	532.376	577.375	1.43788	[M+HCOOH-H]-	11.323	0.57	2	C18	Lipids and lipid-like molecules	Prenol lipids	Triterpenoids	"18674-16-3"	HMDB0260413	-	-	-	76336194	CC(CC(O)C(OC(C)=O)C(C)(C)O)C1=C2CC(O)C3C4(C)CCC(=O)C(C)(C)C4CCC3(C)C2(C)CC1	WXHUQVMHWUQNTG-UHFFFAOYSA-N	634205	3.17633e+06	1.00204e+06	1.24728e+06	1.04925e+06	622889	867149	411738	735925	3.78241e+06	1.10732	0.147073	0.548757	0.72	0.778614
Com_1059_neg	Glucosylvitexin	N	C27H30O16	610.153	609.145	1.44886	[M-H]-	11.811	-	3	C18	Phenylpropanoids and polyketides	Flavonoids	Flavonoid glycosides	"76135-82-5"	-	-	-	-	-	-	FIKSWIOVRVHXGQ-TUTGZWPLSA-N	2.77712e+06	475026	1.94347e+06	1.86249e+06	1.4521e+06	1.04487e+06	1.40658e+06	2.83256e+06	353317	1.52514e+06	1.18817	0.248738	0.63368	0.64	0.282491
Com_1067_neg	Stachyose	N	C24H42O21	666.222	665.216	1.87662	[M-H]-	1.403	0.83	1	C18	Organic oxygen compounds	Organooxygen compounds	Carbohydrates and carbohydrate conjugates	"470-55-3"	HMDB0003553	C01613	map00052	-	439531	OC[C@H]1O[C@@](CO)(O[C@H]2O[C@H](CO[C@H]3O[C@H](CO[C@H]4O[C@H](CO)[C@H](O)[C@H](O)[C@H]4O)[C@H](O)[C@H](O)[C@H]3O)[C@@H](O)[C@H](O)[C@H]2O)[C@@H](O)[C@@H]1O	UQZIYBXSHAGNOE-XNSRJBNMSA-N	9.7068e+07	3.53942e+08	2.58208e+07	2.3822e+07	6.59906e+07	1.4457e+07	1.35223e+08	3.30747e+07	4.69214e+07	3.55445e+07	2.1365	1.09525	0.429051	0.6	1.07603
Com_106_neg	Cinnamoylglycine	N	C11H11NO3	205.074	204.067	0.26105	[M-H]-	5.598	0.71	1	C18	Organic acids and derivatives	Carboxylic acids and derivatives	Amino acids, peptides, and analogues	"16534-24-0"	HMDB0011621	-	-	-	709625	OC(=O)CNC(=O)\C=C\C1=CC=CC=C1	YAADMLWHGMUGQL-VOTSOKGWSA-N	1.33626e+07	1.97174e+07	2.64959e+07	6.91624e+06	7.29738e+06	1.05135e+07	9.30807e+06	9.48734e+06	1.05909e+07	1.03915e+07	1.46724	0.553108	0.405522	0.6	0.608677
Com_1073_neg	Flavin adenine dinucleotide	N	C27H33N9O15P2	785.157	784.152	3.00598	[M-H]-	5.197	0.86	1	C18	Nucleosides, nucleotides, and analogues	Flavin nucleotides	-	"146-14-5"	HMDB0001248	C00016	map00740;map01100;map01110;map04977	-	643975	CC1=CC2=C(C=C1C)N(C[C@H](O)[C@H](O)[C@H](O)COP(O)(=O)OP(O)(=O)OC[C@H]1O[C@H]([C@H](O)[C@@H]1O)N1C=NC3=C1N=CN=C3N)C1=NC(=O)NC(=O)C1=N2	VWWQXMAJTJZDQX-UYBVJOGSSA-N	2.11816e+07	3.81542e+07	2.4971e+07	2.5382e+07	3.03309e+07	2.60782e+07	2.76549e+07	2.08688e+07	5.84877e+07	4.24346e+07	0.797723	-0.326041	0.436073	0.64	0.465619
Com_1091_neg	Jujuboside B	N	C52H84O21	1044.55	1043.54	1.09214	[M-H]-	6.903	0.54	1	C18	Lipids and lipid-like molecules	Prenol lipids	Triterpenoids	"55466-05-2"	HMDB0035745	C17832	-	-	73156987	CC1OC(OC2C(OC3CCC4(C)C(CCC5(C)C4CCC4C6C7(CC54CO7)OC(CC6(C)O)C=C(C)C)C3(C)C)OCC(O)C2OC2OC(CO)C(O)C(O)C2OC2OCC(O)C(O)C2O)C(O)C(O)C1O	OAVAUZCEOWCYCC-UHFFFAOYSA-N	1.78502e+07	1.50078e+07	3.29968e+07	6.01899e+06	3.24478e+06	6.88353e+06	6.78616e+06	1.109e+07	2.08024e+06	6.29498e+06	2.26705	1.18082	0.23321	0.68	0.943533
Com_1092_neg	Ardisiacrispin A	N	C52H84O22	1060.55	1105.55	1.26593	[M+HCOOH-H]-	5.726	-	3	C18	Lipids and lipid-like molecules	Prenol lipids	Triterpenoids	"23643-61-0"	HMDB0248569	-	-	-	14019197	CC1(CCC23COC4(CCC5C6(C)CCC(OC7OCC(OC8OC(CO)C(O)C(O)C8OC8OCC(O)C(O)C8O)C(O)C7OC7OC(CO)C(O)C(O)C7O)C(C)(C)C6CCC5(C)C4(C)CC2O)C3C1)C=O	JXTOWLUQSHIIDP-UHFFFAOYSA-N	1.37489e+07	3.08813e+07	5.31752e+07	3.73971e+06	2.19947e+06	2.22195e+06	738529	9.32098e+06	743007	1.04199e+06	7.37532	2.8827	0.0383628	0.88	2.35526
Com_1097_neg	Doxyl	N	C5H10NO2	116.071	115.064	1.75041	[M-H]-	4.752	-	3	C18	Organoheterocyclic compounds	Azolidines	Oxazolidines	"-"	HMDB0251604	-	-	-	9898814	CC1(C)COCN1[O]	DCXJOVUZENRYSH-UHFFFAOYSA-N	95504.4	3.7578e+06	1.20844e+06	1.70013e+06	3.87956e+06	3.00562e+06	2.28141e+06	1.16502e+06	2.47889e+06	5.05419e+06	0.760911	-0.3942	0.368145	0.6	1.14155
Com_1102_neg	Phenylmethanethiol	N	C7H8S	124.035	123.028	5.97474	[M-H]-	1.809	-	3	C18	Benzenoids	Benzene and substituted derivatives	-	"100-53-8"	HMDB0029633	-	-	-	7509	SCC1=CC=CC=C1	UENWRTRMUIOCKN-UHFFFAOYSA-N	1.74011e+07	3.20712e+07	2.19842e+07	2.19622e+07	2.3711e+07	1.72281e+07	2.06276e+07	1.84913e+07	3.11521e+07	3.00329e+07	0.996577	-0.00494694	0.96245	0.6	0.33478
Com_1109_neg	2-Methylbenzimidazole	N	C8H8N2	132.069	131.062	7.39055	[M-H]-	5.508	-	3	C18	Organoheterocyclic compounds	Benzimidazoles	-	"-"	HMDB0245225	-	-	-	11984	CC1=NC2=CC=CC=C2N1	LDZYRENCLPUXAX-UHFFFAOYSA-N	6.51059e+06	1.74197e+07	8.20776e+06	1.38376e+07	1.70137e+07	9.70245e+06	1.12937e+07	8.24489e+06	1.85483e+07	2.11894e+07	0.913169	-0.131046	0.731394	0.36	0.637373
Com_1114_neg	1-Deoxy-D-xylulose	N	C5H10O4	134.058	133.051	0.09614	[M-H]-	1.856	0.92	2	C18	Organic oxygen compounds	Organooxygen compounds	Carbohydrates and carbohydrate conjugates	-	HMDB0001292	C06257	-	-	-	CC(=O)C(C(CO)O)O	IGUZJYCAXLYZEE-RFZPGFLSSA-N	1.63577e+08	1.58992e+08	1.14891e+08	1.41341e+08	1.20179e+08	1.60437e+08	1.92413e+08	2.42503e+08	1.60022e+08	2.04383e+08	0.728288	-0.45742	0.0181709	0.92	1.07322
Com_1118_neg	Hypoxanthine	N	C5H4N4O	136.039	135.031	0.12717	[M-H]-	1.979	0.96	2	C18	Organoheterocyclic compounds	Imidazopyrimidines	Purines and purine derivatives	"68-94-0"	HMDB0000157	C00262	map00230;map01100	-	-	OC1=NC=NC=2NC=NC12	FDGQSTZJBFJUBT-UHFFFAOYSA-N	2.90723e+09	4.44441e+09	3.42903e+09	3.57907e+09	3.30772e+09	2.74357e+09	2.73534e+09	3.11134e+09	3.68925e+09	3.51653e+09	1.11848	0.161533	0.270469	0.68	0.433609
Com_1119_neg	Antibiotic P 3355	N	C7H9NO2	139.063	138.056	0.14453	[M-H]-	3.65	0.77	2	C18	Organic oxygen compounds	Organooxygen compounds	Alcohols and polyols	-	-	-	-	-	-	C1=CC(C(C(=C1)C=O)N)O	CAMXQXZPGMWBPD-BQBZGAKWSA-N	1.23247e+08	1.09458e+08	1.12454e+08	8.56774e+07	1.05967e+08	8.649e+07	1.13034e+08	1.33665e+08	1.02831e+08	1.03436e+08	0.995086	-0.0071066	0.9849	0.52	0.195675
Com_1120_neg	2-Amino-2-thiazoline-4-carboxylic acid	N	C4H6N2O2S	146.015	145.007	1.64834	[M-H]-	1.46	-	3	C18	Organic acids and derivatives	Carboxylic acids and derivatives	Amino acids, peptides, and analogues	"-"	HMDB0245615	-	-	-	-	NC1=NC(CS1)C(O)=O	VHPXSBIFWDAFMB-UHFFFAOYSA-N	768464	3.70836e+06	485548	3.50305e+06	6.38219e+06	2.11485e+06	3.20592e+06	1.03885e+06	2.04648e+07	1.11067e+07	0.391436	-1.35315	0.316462	0.36	1.03951
Com_1126_neg	1H-Indole-2,3-dione	N	C8H5NO2	147.032	146.025	1.58894	[M-H]-	5.111	-	3	C18	Organoheterocyclic compounds	Indoles and derivatives	Indolines	"91-56-5"	HMDB0061933	C11129	-	-	7054	O=C1NC2=CC=CC=C2C1=O	JXDYKVIHCLTXOP-UHFFFAOYSA-N	1.90878e+07	1.3995e+07	6.18985e+06	8.21192e+06	4.13057e+06	7.46528e+06	2.62612e+07	1.50883e+07	8.75304e+06	1.82726e+07	0.680575	-0.555174	0.271682	0.72	0.554823
Com_1131_neg	2-Oxo-4-methylthiobutanoic acid	N	C5H8O3S	148.019	147.012	1.33036	[M-H]-	4.934	-	3	C18	Lipids and lipid-like molecules	Fatty Acyls	Fatty acids and conjugates	"583-92-6"	HMDB0001553	C01180	map00270;map00966;map01060;map01100;map01110;map01210	LMFA01060170	473	CSCCC(=O)C(O)=O	SXFSQZDSUWACKX-UHFFFAOYSA-N	7.20607e+07	2.80125e+08	9.58083e+07	1.8058e+08	2.38478e+08	8.34802e+07	5.24342e+07	9.11571e+07	2.81777e+08	3.01041e+08	1.07058	0.0983948	0.692118	0.52	0.821161
Com_1135_neg	3-Hydroxy-1-indanone	N	C9H8O2	148.052	147.045	1.50142	[M-H]-	5.002	0.73	2	C18	Benzenoids	Indanes	Indanones	-	-	C07720	map00624;map01120	-	-	C1C(C2=CC=CC=C2C1=O)O	UOBZGMJWBBQSLX-UHFFFAOYSA-N	1.64151e+07	1.25431e+07	1.72964e+07	1.3259e+07	1.28814e+07	8.20749e+06	9.54646e+06	1.59711e+07	1.05871e+07	8.77734e+06	1.36364	0.447466	0.0477176	0.88	1.34244
Com_1136_neg	Propyl 2-mercaptopropionate	N	C6H12O2S	148.056	147.049	4.71686	[M-H]-	1.342	-	3	C18	Organic acids and derivatives	Carboxylic acids and derivatives	Carboxylic acid derivatives	"19788-50-2"	HMDB0032495	-	-	-	22251515	CCCOC(=O)C(C)S	SZNSBSIVODFXBS-UHFFFAOYSA-N	7.85208e+07	9.70519e+07	1.34005e+08	1.15085e+08	1.21123e+08	5.62769e+07	4.99122e+07	1.1433e+08	8.18797e+07	6.90009e+07	1.46954	0.555361	0.0502758	0.88	0.911966
Com_1138_neg	(+/-)-2-Hydroxy-4-(methylthio)butanoic acid	N	C5H10O3S	150.035	149.028	1.19695	[M-H]-	5.242	-	3	C18	Lipids and lipid-like molecules	Fatty Acyls	Fatty acids and conjugates	"120-91-2"	HMDB0037115	-	-	LMFA01050480	11427	CSCCC(O)C(O)=O	ONFOSYPQQXJWGS-UHFFFAOYSA-N	1.50435e+07	3.52789e+07	1.11703e+07	6.87363e+06	8.95058e+06	6.71783e+06	5.58186e+06	1.22261e+07	2.22746e+07	2.62008e+07	1.05912	0.0828628	0.885956	0.44	0.17407
Com_1139_neg	Arabinose	N	C5H10O5	150.053	149.045	0.47084	[M-H]-	1.377	-	3	C18	Organic oxygen compounds	Organooxygen compounds	Carbohydrates and carbohydrate conjugates	-	HMDB0029942	-	-	-	-	O=CC(O)C(O)C(O)CO	PYMYPHUHKUWMLA-WDCZJNDASA-N	9.06658e+07	2.10285e+08	1.28147e+08	8.92324e+07	8.87687e+07	4.77833e+07	7.09152e+07	9.15906e+07	9.81974e+07	7.76409e+07	1.57228	0.652855	0.0832858	0.76	1.40324
Com_1141_neg	1-Methylhypoxanthine	N	C6H6N4O	150.054	149.048	8.72337	[M-H]-	5.326	-	3	C18	Organoheterocyclic compounds	Imidazopyrimidines	Purines and purine derivatives	"1125-39-9"	HMDB0013141	-	-	-	70765	CN1C=NC2=C(NC=N2)C1=O	KIQMCGMHGVXDFW-UHFFFAOYSA-N	3.6796e+06	4.45173e+06	4.06268e+06	4.36421e+06	4.19505e+06	5.06377e+06	4.63075e+06	3.55506e+06	4.33047e+06	6.04372e+06	0.878491	-0.186901	0.267329	0.72	0.61994
Com_1142_neg	2,5-Diethyl-3-methylpyrazine	N	C9H14N2	150.116	149.109	1.26885	[M-H]-	5.098	-	3	C18	Organoheterocyclic compounds	Diazines	Pyrazines	"32736-91-7"	HMDB0036132	-	-	-	36225	CCC1=NC(C)=C(CC)N=C1	RJIREWQSLPRZFG-UHFFFAOYSA-N	359428	399349	353344	86674.3	354780	425543	416977	150340	284868	519205	0.86457	-0.209945	0.623909	0.68	0.599641
Com_1143_neg	3,5-Dimethyl-1,2,4-trithiolane	N	C4H8S3	151.979	150.971	5.85888	[M-H]-	1.398	-	3	C18	Organoheterocyclic compounds	Trithiolanes	-	"23654-92-4"	HMDB0031470	-	-	-	32033	CC1SSC(C)S1	HFRUNLRFNNTTPQ-UHFFFAOYSA-N	5.90919e+06	1.02483e+07	6.40886e+06	3.47915e+06	5.59745e+06	3.16986e+06	2.72592e+06	2.41256e+06	3.14976e+06	2.78365e+06	2.22184	1.15176	0.010239	1	1.9199
Com_1146_neg	Xanthine	N	C5H4N4O2	152.033	151.026	0.876	[M-H]-	2.156	1.00	2	C18	Organoheterocyclic compounds	Imidazopyrimidines	Purines and purine derivatives	"69-89-6"	HMDB0000292	C00385	map00230;map00232;map01060;map01065;map01100;map01110;map01120	-	-	C1=NC2=C(N1)C(=O)NC(=O)N2	LRFVTYWOQMYALW-UHFFFAOYSA-N	7.95113e+09	1.07352e+10	1.20417e+10	9.81293e+09	9.10264e+09	8.16652e+09	7.9389e+09	7.86854e+09	1.20217e+10	1.03563e+10	1.07101	0.0989767	0.525307	0.68	0.351143
Com_1155_neg	Ala-Ala	N	C6H12N2O3	160.085	159.077	0.06935	[M-H]-	1.405	-	3	C18	Organic acids and derivatives	Carboxylic acids and derivatives	Amino acids, peptides, and analogues	-	HMDB0244385	C00993	map00473;map00550;map01100;map01502	-	-	O=C(O)C(N=C(O)C(N)C)C	DEFJQIDDEAULHB-QWWZWVQMSA-N	1.74088e+07	1.50577e+07	2.10177e+07	2.14181e+07	2.00253e+07	7.67718e+06	9.49418e+06	2.59963e+07	2.81264e+07	1.04334e+07	1.16151	0.216005	0.352288	0.6	0.628014
Com_1156_neg	1-Thiocyanato-4-(methylthio)butane	N	C6H11NS2	161.033	160.027	4.85777	[M-H]-	5.14	-	3	C18	Organosulfur compounds	Thiocyanates	-	"41756-12-1"	HMDB0038446	-	-	-	89295500	CSCCCCSC#N	FUCWJZPPDWREHP-UHFFFAOYSA-N	327211	1.59387e+06	3.07024e+06	1.41124e+06	479195	823567	54423.1	313988	752354	910700	2.4104	1.26927	0.199535	0.76	1.61869
Com_1160_neg	D-Alanyl-(R)-lactate	N	C6H11NO4	161.069	160.061	0.45231	[M-H]-	2.254	0.79	2	C18	Organic acids and derivatives	Carboxylic acids and derivatives	Amino acids, peptides, and analogues	-	-	C19694	map01502	-	-	CC(C(=O)OC(C)C(=O)O)N	QLYOONKPELZQGZ-QWWZWVQMSA-N	7.25024e+07	1.90749e+08	2.38556e+08	8.39747e+07	9.65773e+07	6.05634e+07	8.72105e+07	1.60299e+08	1.35197e+08	8.90199e+07	1.28193	0.35832	0.529436	0.6	0.783813
Com_1161_neg	ALPHA-AMINOADIPATE	N	C6H11NO4	161.069	160.062	0.63351	[M-H]-	4.839	-	3	C18	Organic acids and derivatives	Carboxylic acids and derivatives	Amino acids, peptides, and analogues	-	HMDB0302754	-	-	-	-	O=C(O)CCCC(N)C(=O)O	OYIFNHCXNCRBQI-BYPYZUCNSA-N	3.95321e+06	5.32615e+06	3.88503e+06	3.56971e+06	7.87407e+06	6.58094e+06	8.29564e+06	4.26584e+06	9.42088e+06	8.73724e+06	0.659727	-0.600059	0.0716751	0.88	1.06588
Com_1162_neg	2H-3,1-Benzoxazine-2,4(1H)-dione	N	C8H5NO3	163.027	162.02	0.04788	[M-H]-	4.695	-	3	C18	Organoheterocyclic compounds	Benzoxazines	-	"118-48-9"	-	-	-	-	8359	O=C1OC(O)=NC=2C=CC=CC12	TXJUTRJFNRYTHH-UHFFFAOYSA-N	1.0171e+08	4.77065e+07	5.19467e+07	4.8512e+07	4.77077e+07	6.05221e+07	1.85639e+08	1.05022e+08	5.27944e+07	1.08554e+08	0.580615	-0.784347	0.112794	0.92	0.854168
Com_1163_neg	Tiopronin	N	C5H9NO3S	163.03	162.023	1.80324	[M-H]-	5.024	-	3	C18	Organic acids and derivatives	Carboxylic acids and derivatives	Amino acids, peptides, and analogues	"1953-02-2"	HMDB0259104	C12876	-	-	-	CC(C(=O)NCC(=O)O)S	YTGJWQPHMWSCST-UHFFFAOYSA-N	1.33964e+06	1.88352e+06	2.45292e+06	2.14098e+06	2.24759e+06	2.43211e+06	3.36908e+06	2.4275e+06	1.9683e+06	3.70796e+06	0.723818	-0.466301	0.0791381	0.8	0.802108
Com_1170_neg	3,4-Dihydroxyphenylacetamidine	N	C8H10N2O2	166.074	165.067	2.06846	[M-H]-	5.528	-	3	C18	Benzenoids	Phenols	Benzenediols	"-"	HMDB0247540	-	-	-	-	NC(=N)CC1=CC(O)=C(O)C=C1	BUWZJWAQZANSHV-UHFFFAOYSA-N	4.34463e+06	3.56609e+06	3.09949e+06	691533	2.38779e+06	1.24748e+06	1.27485e+06	4.60774e+06	162167	1.15424e+06	1.66809	0.738201	0.239379	0.68	1.3898
Com_1171_neg	Quinolinic acid	N	C7H5NO4	167.022	166.014	0.37843	[M-H]-	1.519	-	3	C18	Organoheterocyclic compounds	Pyridines and derivatives	Pyridinecarboxylic acids and derivatives	"89-00-9"	HMDB0000232	C03722	map00380;map00410;map00760;map01060;map01064;map01100	-	-	O=C(O)C1=NC=CC=C1C(=O)O	GJAWHXHKYYXBSV-UHFFFAOYSA-N	3.94341e+06	3.16956e+06	5.93265e+06	4.92884e+06	5.44678e+06	2.82063e+06	5.55473e+06	6.43825e+06	6.53049e+06	2.94856e+06	0.964129	-0.0527026	0.982837	0.56	0.349238
Com_1173_neg	Uric acid	N	C5H4N4O3	168.028	167.021	0.57283	[M-H]-	1.929	0.83	2	C18	Organoheterocyclic compounds	Imidazopyrimidines	Purines and purine derivatives	"69-93-2"	HMDB0000289	C00366	map00230;map01100;map01120;map04976	-	-	OC=1N=C(O)C=2N=C(O)NC2N1	LEHOTFFKMJEONL-UHFFFAOYSA-N	2.52322e+08	2.20379e+08	8.86042e+08	2.57396e+08	3.12685e+08	9.40326e+08	1.30727e+08	2.60256e+08	4.41867e+08	4.01003e+08	0.88715	-0.17275	0.866578	0.64	0.156438
Com_1177_neg	Aspinotriol B	N	C9H16O3	172.11	171.103	0.3266	[M-H]-	5.826	0.85	2	C18	Lipids and lipid-like molecules	Fatty Acyls	Fatty alcohols	-	-	-	-	-	-	CC(C=CC(=CC(C)O)CO)O	KWETYTFGFLMCQO-KSUZBYAFSA-N	6.86109e+07	9.54903e+07	5.72022e+07	5.31929e+07	6.39615e+07	7.671e+07	7.10567e+07	5.47347e+07	6.94384e+07	9.67561e+07	0.917986	-0.123455	0.5268	0.72	0.420745
Com_1179_neg	3-indolylglyoxal	N	C10H7NO2	173.048	172.04	0.47572	[M-H]-	5.513	-	3	C18	Organoheterocyclic compounds	Indoles and derivatives	Indoles	-	-	-	-	-	-	C1=CC=C2C(=C1)C(=CN2)C(=O)C=O	KPDBTUMJILFRNQ-UHFFFAOYSA-N	2.80666e+07	3.06681e+07	2.18501e+07	2.00034e+07	1.87052e+07	2.2393e+07	2.78128e+07	2.32042e+07	2.49523e+07	2.56647e+07	0.961835	-0.0561392	0.618733	0.6	0.202849
Com_1182_neg	4-Hydroxybenzenesulfonic acid	N	C6H6O4S	173.999	172.991	3.79814	[M-H]-	4.733	0.52	2	C18	Benzenoids	Benzene and substituted derivatives	Benzenesulfonic acids and derivatives	"98-67-9"	-	C12849	-	-	4765	O=S(=O)(O)C1=CC=C(O)C=C1	FEPBITJSIHRMRT-UHFFFAOYSA-N	189992	1.2771e+06	301912	1.34114e+06	1.58105e+06	1.20253e+06	579490	430671	339773	2.82891e+06	0.871745	-0.198021	0.837646	0.48	0.697447
Com_1184_neg	cis-Aconitate	N	C6H6O6	174.016	173.009	0.09085	[M-H]-	1.413	0.58	2	C18	Organic acids and derivatives	Carboxylic acids and derivatives	Tricarboxylic acids and derivatives	-	HMDB0000072	C00417	map00020;map00630;map00660;map00720;map01060;map01061;map01062;map01063;map01064;map01065;map01066;map01070;map01100;map01110;map01120;map01130;map01210	-	-	C(C(=CC(=O)O)C(=O)O)C(=O)O	GTZCVFVGUGFEME-IWQZZHSRSA-N	6.26648e+07	4.08897e+07	8.18118e+07	4.5666e+07	3.57656e+07	2.20383e+07	6.64827e+07	2.04582e+07	2.06673e+07	3.54782e+07	1.61574	0.692192	0.0847529	0.84	1.18314
Com_1185_neg	2-Methyl-3-oxoadipate	N	C7H10O5	174.053	173.045	0.48382	[M-H]-	1.507	0.57	2	C18	Organic acids and derivatives	Keto acids and derivatives	Medium-chain keto acids and derivatives	-	-	C18307	map00623;map01120	-	-	CC(C(=O)CCC(=O)O)C(=O)O	DBHGTJWNUJZZOA-UHFFFAOYSA-N	1.05043e+07	1.48723e+07	9.10583e+06	7.4423e+06	1.09139e+07	7.88898e+06	2.4851e+07	1.55174e+07	1.06865e+07	1.51582e+07	0.713051	-0.487922	0.240068	0.76	0.699189
Com_1199_neg	Calystegine B1	N	C7H13NO4	175.084	174.077	0.31055	[M-H]-	2.036	0.69	2	C18	Alkaloids and derivatives	Tropane alkaloids	-	-	-	-	-	-	-	C1C2C(CC(N2)(C(C1O)O)O)O	BQFFLYRIKODYEN-CXNFULCWSA-N	3.22839e+07	4.44489e+07	1.56464e+07	1.90135e+07	1.91225e+07	3.52657e+07	1.54345e+07	1.68093e+07	3.69482e+07	1.32114e+07	1.10917	0.149482	0.690236	0.64	0.275626
Com_119_neg	Undecanedioic acid	N	C11H20O4	216.136	215.129	0.48649	[M-H]-	6.176	0.96	1	C18	Lipids and lipid-like molecules	Fatty Acyls	Fatty acids and conjugates	"1852-04-6"	HMDB0000888	-	-	LMFA01170007	15816	OC(=O)CCCCCCCCCC(O)=O	LWBHHRRTOZQPDM-UHFFFAOYSA-N	1.4934e+08	1.78104e+08	1.75114e+08	1.7613e+08	2.44395e+08	2.2e+08	2.41349e+08	1.97265e+08	3.44331e+08	3.73356e+08	0.670698	-0.576265	0.038928	0.88	0.930088
Com_11_neg	(S)-Leucic acid	N	C6H12O3	132.079	131.071	0.23604	[M-H]-	5.641	1.00	1	C18	Lipids and lipid-like molecules	Fatty Acyls	Fatty acids and conjugates	"13748-90-8"	HMDB0000746	-	-	LMFA01050408	83697	CC(C)C[C@H](O)C(O)=O	LVRFTAZAXQPQHI-YFKPBYRVSA-N	1.94464e+08	4.31562e+08	2.17217e+08	8.13863e+07	9.1755e+07	1.36254e+08	1.07633e+08	2.05529e+08	2.45709e+08	2.48599e+08	1.07699	0.107011	0.867952	0.6	0.148855
Com_1207_neg	Glycyl-Threonine	N	C6H12N2O4	176.08	175.072	0.39242	[M-H]-	1.342	-	3	C18	Organic acids and derivatives	Carboxylic acids and derivatives	Amino acids, peptides, and analogues	"-"	HMDB0028851	-	-	-	351980	CC(O)C(NC(=O)CN)C(O)=O	OLIFSFOFKGKIRH-UHFFFAOYSA-N	6.16196e+07	4.87792e+07	8.89851e+07	7.42401e+07	3.41601e+07	1.22183e+07	2.23154e+07	5.66108e+07	2.73265e+07	1.64538e+07	2.28115	1.18976	0.021605	0.92	1.72317
Com_1208_neg	N-butyryl-L-Homoserine lactone-d5	N	C8H8D5NO3	176.121	175.113	4.38207	[M-H]-	5.615	-	3	C18	Organic acids and derivatives	Carboxylic acids and derivatives	Amino acids, peptides, and analogues	-	-	-	-	-	-	CCCC(=O)NC1CCOC1=O	VFFNZZXXTGXBOG-PLFILOGFSA-N	7.3294e+06	1.55711e+07	1.5131e+06	3.29089e+06	1.24504e+06	4.24598e+06	1.13202e+06	5.24389e+06	6.12611e+06	1.34041e+06	1.60045	0.678476	0.690912	0.4	0.586965
Com_1209_neg	Isalexin	N	C9H7NO3	177.043	176.035	0.78481	[M-H]-	5.44	0.67	2	C18	Organoheterocyclic compounds	Indoles and derivatives	Indolines	-	-	-	-	-	-	COC1=CC=CC2=C1C(=O)C(=O)N2	LTERBHLYBWXCPT-UHFFFAOYSA-N	7.49044e+07	7.14878e+07	6.94941e+07	5.42139e+07	5.52085e+07	6.31071e+07	9.5498e+07	6.98378e+07	7.74424e+07	9.21496e+07	0.817287	-0.291085	0.0950425	0.8	0.555785
Com_1213_neg	indole-3-glycol	N	C10H11NO2	177.079	176.072	0.19533	[M-H]-	5.326	-	3	C18	Organoheterocyclic compounds	Indoles and derivatives	Indoles	"-"	HMDB0304392	-	-	-	25202910	OCC(O)C1=CNC2=C1C=CC=C2	XNJDZRGYWQBBMZ-UHFFFAOYSA-N	5.62979e+06	1.46611e+07	5.61678e+06	6.38545e+06	6.62611e+06	8.25792e+06	8.97875e+06	1.14469e+07	8.6179e+06	9.95379e+06	0.823596	-0.279991	0.226643	0.8	0.832408
Com_1214_neg	5-Acetyl-2,3-dihydro-6,7-dimethyl-1H-pyrrolizine	N	C11H15NO	177.115	176.108	1.65887	[M-H]-	5.254	-	3	C18	Organoheterocyclic compounds	Pyrrolizines	-	"97073-03-5"	HMDB0040020	-	-	-	6429128	CC(=O)C1=C(C)C(C)=C2CCCN12	DFFVSJCTDBAPFY-UHFFFAOYSA-N	2.67478e+06	2.30967e+06	1.99888e+06	1.92605e+06	3.10058e+06	2.61124e+06	3.65611e+06	2.90007e+06	2.98573e+06	4.48211e+06	0.721958	-0.470013	0.0395101	0.84	1.20795
Com_1215_neg	Di-1-propenyl trisulfide	N	C6H10S3	177.994	176.986	4.81173	[M-H]-	1.421	-	3	C18	Organosulfur compounds	Organic trisulfides	-	"-"	HMDB0302184	-	-	-	5352793	[H]\C(C)=C(\[H])SSS\C([H])=C(/[H])C	RWAJLLGQYHTAMT-GGWOSOGESA-N	7.48962e+06	1.71551e+07	8.84658e+06	9.23035e+06	1.40171e+07	8.62146e+06	1.17231e+07	1.10526e+07	1.45032e+07	1.16502e+07	0.985894	-0.0204955	0.785937	0.56	0.132946
Com_1217_neg	3-O-methyl-alpha-L-rhamnose	N	C7H14O5	178.084	177.077	0.00641	[M-H]-	2.099	0.76	2	C18	Organic oxygen compounds	Organooxygen compounds	Carbohydrates and carbohydrate conjugates	-	-	-	-	-	-	CC1C(C(C(C(O1)O)O)OC)O	OEKPKBBXXDGXNB-PAMBMQIZSA-N	2.12363e+07	2.47434e+07	1.48971e+07	1.66292e+07	9.04785e+06	1.67089e+07	2.07231e+07	9.36897e+06	1.40985e+07	1.01611e+07	1.21803	0.284548	0.439697	0.64	0.559462
Com_1218_neg	2,4,6-Trimethyl-1,3,5-trithiane	N	C6H12S3	180.01	179.002	4.94072	[M-H]-	1.395	-	3	C18	Organoheterocyclic compounds	Trithianes	-	"2765-04-0"	HMDB0031671	-	-	-	17696	CC1SC(C)SC(C)S1	XQVYLDFSPBXACS-UHFFFAOYSA-N	7.0952e+07	4.08366e+07	5.58613e+07	5.89564e+07	3.67522e+07	4.00794e+07	1.08271e+08	7.27494e+07	9.54328e+07	9.65032e+07	0.637617	-0.649239	0.091332	0.84	1.03309
Com_121_neg	H-Val-Val-OH	N	C10H20N2O3	216.147	215.14	0.57909	[M-H]-	4.854	0.64	1	C18	Organic acids and derivatives	Carboxylic acids and derivatives	Amino acids, peptides, and analogues	"3918-94-3"	HMDB0029140	-	-	-	107475	CC(C)[C@H](N)C(=O)N[C@@H](C(C)C)C(O)=O	KRNYOVHEKOBTEF-YUMQZZPRSA-N	1.90688e+08	2.56034e+08	5.81859e+07	1.29988e+08	7.22903e+07	8.98989e+06	5.19819e+07	1.27518e+08	4.95306e+07	1.74623e+07	2.76804	1.46887	0.0564059	0.92	1.51132
Com_1220_neg	2,3,5,6-Tetrafluorobenzenethiol	N	C6H2F4S	181.981	180.973	4.83017	[M-H]-	1.256	-	3	C18	Benzenoids	Thiophenols	-	"-"	HMDB0245438	-	-	-	69859	FC1=CC(F)=C(F)C(S)=C1F	IGOGJHYWSOZGAE-UHFFFAOYSA-N	5.19035e+07	7.93554e+07	3.60036e+07	4.33526e+07	5.28871e+07	2.16952e+07	6.28514e+07	5.38196e+07	5.57353e+07	9.93401e+07	0.897972	-0.155258	0.902845	0.68	0.267845
Com_1226_neg	4-Hydroxyphthalate	N	C8H6O5	182.022	181.015	1.84857	[M-H]-	5.262	0.66	2	C18	Benzenoids	Benzene and substituted derivatives	Benzoic acids and derivatives	-	-	C06680	map00624;map01120	-	-	C1=CC(=C(C=C1O)C(=O)O)C(=O)O	MWRVRCAFWBBXTL-UHFFFAOYSA-N	9.17656e+06	1.37692e+07	8.67391e+06	7.35723e+06	9.90194e+06	1.08035e+07	1.21179e+07	8.46102e+06	1.28224e+07	1.2627e+07	0.86006	-0.21749	0.247839	0.68	0.499457
Com_1227_neg	1,1'-Thiobis-1-propanethiol	N	C6H14S3	182.026	181.018	4.80153	[M-H]-	1.395	-	3	C18	Organic oxygen compounds	Organooxygen compounds	Ethers	"53897-60-2"	HMDB0040235	-	-	-	18185507	CCC(S)SC(S)CC	MPDULAQZHPFPOG-UHFFFAOYSA-N	5.92011e+07	3.79495e+07	3.69143e+07	3.10193e+07	3.52109e+07	6.16727e+07	9.13327e+07	4.78867e+07	3.78772e+07	6.66586e+07	0.655785	-0.608705	0.0643364	0.88	0.973871
Com_1229_neg	1-Methyluric acid	N	C6H6N4O3	182.044	181.037	1.59505	[M-H]-	1.526	-	3	C18	Organoheterocyclic compounds	Imidazopyrimidines	Purines and purine derivatives	"708-79-2"	HMDB0003099	C16359	map00232	-	69726	CN1C(=O)NC2=C(NC(=O)N2)C1=O	QFDRTQONISXGJA-UHFFFAOYSA-N	5.4977e+06	4.05647e+06	6.23465e+06	7.41009e+06	7.21602e+06	3.60685e+06	1.02777e+07	5.73024e+06	8.08648e+06	4.47936e+06	0.94513	-0.0814155	0.976022	0.48	0.01189
Com_122_neg	3-hydroxylaurate	N	C12H24O3	216.173	215.165	0.33539	[M-H]-	7.286	0.86	1	C18	Organic acids and derivatives	Hydroxy acids and derivatives	Medium-chain hydroxy acids and derivatives	"1883-13-2"	HMDB0000387	-	-	LMFA01050037	5312805	CCCCCCCCC[C@H](O)CC(O)=O	MUCMKTPAZLSKTL-NSHDSACASA-N	1.38886e+07	2.9824e+07	1.16543e+07	9.57561e+06	1.33684e+07	1.53322e+07	2.13955e+07	1.23956e+07	1.28979e+07	3.20407e+07	0.832547	-0.264396	0.468839	0.68	0.972826
Com_1231_neg	Diisopropyl sulfate	N	C6H14O4S	182.061	181.054	1.59615	[M-H]-	4.669	0.60	2	C18	Organic acids and derivatives	Organic sulfuric acids and derivatives	Sulfuric acid esters	"2973-10-6"	-	C19230	-	-	-	CC(C)OS(=O)(=O)OC(C)C	HWBLTYHIEYOAOL-UHFFFAOYSA-N	3.28961e+06	3.66733e+06	2.72362e+06	4.00735e+06	2.96252e+06	3.26719e+06	4.30464e+06	2.84404e+06	3.84783e+06	5.33345e+06	0.849635	-0.235084	0.288712	0.68	0.508656
Com_1238_neg	1-Methoxy-3-myodesertene	N	C11H18O2	182.131	181.123	0.15849	[M-H]-	5.542	0.67	2	C18	Lipids and lipid-like molecules	Prenol lipids	Monoterpenoids	-	-	-	-	-	-	CC1CCC2C1C(OC=C2C)OC	IGZUHQCEDUZXSS-QCNRFFRDSA-N	1.47678e+07	1.41944e+07	1.40879e+07	1.09958e+07	1.20677e+07	1.41551e+07	2.05878e+07	1.22228e+07	1.68703e+07	2.28468e+07	0.762708	-0.390797	0.100273	0.8	1.04696
Com_123_neg	N-acetylcitrulline	N	C8H15N3O4	217.106	216.099	0.21245	[M-H]-	2.222	0.61	1	C18	Organic acids and derivatives	Carboxylic acids and derivatives	Amino acids, peptides, and analogues	"33965-42-3"	HMDB0000856	C15532	map00220;map01100	-	656979	CC(=O)N[C@@H](CCCNC(N)=O)C(O)=O	WMQMIOYQXNRROC-LURJTMIESA-N	8.01305e+06	3.04233e+07	2.7438e+07	2.10313e+07	1.1348e+07	3.09573e+06	6.14003e+06	1.11952e+07	1.67622e+07	6.42554e+06	2.25256	1.17157	0.0599371	0.88	1.51506
Com_1243_neg	4-Pyridoxic acid	N	C8H9NO4	183.053	182.046	0.37968	[M-H]-	3.659	0.92	2	C18	Organoheterocyclic compounds	Pyridines and derivatives	Pyridinecarboxylic acids and derivatives	"82-82-6"	HMDB0000017	C00847	map00750;map01100;map01120	-	-	O=C(O)C1=C(O)C(=NC=C1CO)C	HXACOUQIXZGNBF-UHFFFAOYSA-N	4.9798e+08	4.15961e+08	4.44071e+08	3.3148e+08	4.05963e+08	2.97568e+08	4.16964e+08	5.64902e+08	4.06886e+08	3.57931e+08	1.02505	0.035691	0.766029	0.56	0.319235
Com_1244_neg	5-(2-Hydroxyethyl)-4-methylthiazole acetate	N	C8H11NO2S	185.051	184.044	1.14388	[M-H]-	4.94	-	3	C18	Organoheterocyclic compounds	Azoles	Thiazoles	"656-53-1"	HMDB0032986	-	-	-	61192	CC(=O)OCCC1=C(C)N=CS1	CRTCWNPLKVVXIX-UHFFFAOYSA-N	1.01228e+07	2.21796e+07	1.18042e+07	1.34342e+07	1.51028e+07	1.47087e+07	1.55588e+07	1.3314e+07	1.55935e+07	1.97174e+07	0.920795	-0.119048	0.481911	0.68	0.35684
Com_1246_neg	2'-hydroxypyridoxol	N	C8H11NO4	185.069	184.062	0.99427	[M-H]-	5.084	0.94	2	C18	Organoheterocyclic compounds	Pyridines and derivatives	Hydroxypyridines	-	-	-	-	-	-	C1=C(C(=C(C(=N1)CO)O)CO)CO	FLVIETJQVDUKMQ-UHFFFAOYSA-N	9.80939e+07	1.05196e+08	7.69121e+07	7.3361e+07	7.96493e+07	1.0611e+08	1.14603e+08	8.81968e+07	1.05055e+08	1.51164e+08	0.766574	-0.383502	0.0517687	0.88	0.87939
Com_1247_neg	Erinapyrone C	N	C8H10O5	186.053	185.045	0.3382	[M-H]-	1.451	0.51	2	C18	Organoheterocyclic compounds	Pyrans	Pyranones and derivatives	-	HMDB0041026	-	-	-	-	CC(C12C(O1)OC(=CC2=O)CO)O	ZXCJKDVKXCEBEI-PHUGUNIDSA-N	5.8417e+06	8.25528e+06	5.66834e+06	6.69148e+06	6.60932e+06	5.67895e+06	9.03494e+06	9.51944e+06	9.18255e+06	1.02981e+07	0.75642	-0.40274	0.0696639	0.84	0.892152
Com_1248_neg	H-PRO-ALA-OH	N	C8H14N2O3	186.1	185.093	0.09347	[M-H]-	1.521	0.69	2	C18	Organic acids and derivatives	Carboxylic acids and derivatives	Amino acids, peptides, and analogues	"6422-36-2"	-	-	-	-	-	CC(C(=O)O)NC(=O)C1CCCN1	FELJDCNGZFDUNR-WDSKDSINSA-N	1.59691e+07	1.38047e+07	9.05505e+06	9.93332e+06	8.90223e+06	4.18607e+06	5.74155e+06	1.81432e+07	5.43676e+06	4.4681e+06	1.51845	0.602603	0.107352	0.8	1.59962
Com_1249_neg	2-Amino-5-methylbenzenesulfonic acid	N	C7H9NO3S	187.03	186.022	4.35442	[M-H]-	3.624	-	3	C18	Benzenoids	Benzene and substituted derivatives	Benzenesulfonic acids and derivatives	"88-44-8"	-	-	-	-	6934	O=S(=O)(O)C1=CC(=CC=C1N)C	LTPSRQRIPCVMKQ-UHFFFAOYSA-N	4.04523e+07	2.36125e+07	4.70036e+07	4.05356e+07	1.99726e+07	1.65481e+07	1.92178e+07	3.53702e+07	1.40869e+07	1.85845e+07	1.65283	0.724942	0.0608897	0.92	1.57142
Com_1251_neg	2-(Acetamidomethylene)succinate	N	C7H9NO5	187.048	186.041	0.46051	[M-H]-	2.186	0.67	2	C18	Lipids and lipid-like molecules	Fatty Acyls	Fatty acids and conjugates	-	-	C01215	map00750;map01120	-	-	CC(=O)NC=C(CC(=O)O)C(=O)O	CPBSBMPDIRRVGP-HYXAFXHYSA-N	2.20874e+08	1.3655e+08	1.19157e+08	1.04959e+08	1.27957e+08	1.20194e+08	1.29642e+08	1.37045e+08	1.27071e+08	1.53862e+08	1.06242	0.0873512	0.837283	0.6	0.250453
Com_1254_neg	N-(3-(S)-Hydroxybutyryl)homoserine lactone	N	C8H13NO4	187.084	186.077	0.37872	[M-H]-	3.178	0.66	2	C18	Organic acids and derivatives	Carboxylic acids and derivatives	Amino acids, peptides, and analogues	-	-	C11842	map02020	LMFA08030005	-	CC(CC(=O)NC1CCOC1=O)O	FIXDIFPJOFIIEC-ZBHICJROSA-N	1.72687e+07	1.13401e+07	1.55938e+07	1.26393e+07	1.58606e+07	8.67099e+06	1.03755e+07	2.65304e+07	1.53154e+07	1.20136e+07	0.997211	-0.00402874	0.762841	0.68	0.478066
Com_125_neg	Ala-Glu-OH	N	C8H14N2O5	218.09	217.083	0.24136	[M-H]-	1.412	0.78	1	C18	Organic acids and derivatives	Carboxylic acids and derivatives	Amino acids, peptides, and analogues	"13187-90-1"	HMDB0028686	C20958	-	-	128841	C[C@H](N)C(=O)N[C@@H](CCC(O)=O)C(O)=O	VYZAGTDAHUIRQA-WHFBIAKZSA-N	1.63732e+08	3.20703e+08	1.88212e+08	2.10261e+08	1.95107e+08	3.65213e+07	9.18086e+07	1.69681e+08	8.5162e+07	6.82049e+07	2.38828	1.25597	0.0138522	0.96	1.35079
Com_1267_neg	8-Methylthiooctanaldoxime	N	C9H19NOS	189.119	188.113	5.82486	[M-H]-	5.167	0.53	2	C18	Organic nitrogen compounds	Organonitrogen compounds	Oximes	-	-	C17251	map00966;map01210	-	-	CSCCCCCCCC=NO	XKNUDVRSFJJTNT-CSKARUKUSA-N	3.49847e+07	2.53895e+07	2.56366e+07	2.33976e+07	1.44252e+07	3.15879e+06	6.13614e+06	2.30478e+07	2.71658e+06	2.71785e+06	3.278	1.71281	0.0159506	0.96	2.22068
Com_1268_neg	2,5-dihydroxybenzenesulfonate	N	C6H6O5S	189.994	188.986	0.96798	[M-H]-	4.898	-	3	C18	Benzenoids	Benzene and substituted derivatives	Benzenesulfonic acids and derivatives	"88-46-0"	HMDB0245498	-	-	-	17507	O=S(=O)(O)C1=CC(O)=CC=C1O	IKQCSJBQLWJEPU-UHFFFAOYSA-N	2.27736e+07	2.46942e+07	7.60513e+07	4.19839e+06	4.45531e+06	2.31129e+06	1.03661e+07	4.60987e+06	3.69561e+06	921505	6.0341	2.59314	0.0584907	0.84	1.59547
Com_1270_neg	4-Hydroxy-2-oxo-heptanedioate	N	C7H10O6	190.048	189.041	1.39558	[M-H]-	4.918	0.61	2	C18	Organic acids and derivatives	Keto acids and derivatives	Medium-chain keto acids and derivatives	-	-	C05601	-	LMFA01170052	-	C(CC(=O)O)C(CC(=O)C(=O)O)O	HNOAJOYERZTSNK-UHFFFAOYSA-N	1.00659e+07	1.67799e+07	1.30376e+07	1.03178e+07	7.1726e+06	9.75816e+06	1.2285e+07	5.44928e+06	1.30316e+07	1.6236e+07	1.01081	0.0155164	0.891874	0.44	0.508034
Com_1271_neg	3-HYDROXYSUBERIC ACID	N	C8H14O5	190.084	189.077	0.65206	[M-H]-	5.442	0.87	2	C18	Organic acids and derivatives	Hydroxy acids and derivatives	Medium-chain hydroxy acids and derivatives	-	HMDB0000325	-	-	LMFA01170093	-	C(CCC(=O)O)CC(CC(=O)O)O	ARJZZFJXSNJKGR-UHFFFAOYSA-N	2.55314e+07	5.89087e+07	2.17752e+07	1.9833e+07	2.01956e+07	2.06373e+07	4.40716e+07	2.69169e+07	2.31003e+07	3.23473e+07	0.99436	-0.00815998	0.793376	0.68	0.140787
Com_1272_neg	2-hydroxyoctanedioic Acid	N	C8H14O5	190.084	189.077	1.69111	[M-H]-	5.125	0.70	2	C18	Organic acids and derivatives	Hydroxy acids and derivatives	Medium-chain hydroxy acids and derivatives	-	-	-	-	-	-	C(CCC(C(=O)O)O)CCC(=O)O	DHNJFWLYLQPITF-UHFFFAOYSA-N	2.85112e+07	2.83546e+07	2.93488e+07	2.82186e+07	2.80425e+07	4.12424e+07	4.82892e+07	4.30287e+07	6.19321e+07	5.65327e+07	0.567575	-0.817116	0.00194686	1	1.92869
Com_1274_neg	4,4'-Dimethylaminorex	N	C11H14N2O	190.111	189.102	8.06535	[M-H]-	5.798	-	3	C18	Benzenoids	Benzene and substituted derivatives	Toluenes	"-"	HMDB0246604	-	-	-	20741615	CC1N=C(N)OC1C1=CC=C(C)C=C1	NPILLHMQNMXXTL-UHFFFAOYSA-N	3.32326e+06	3.99737e+06	2.96231e+06	3.91316e+06	2.81433e+06	4.69723e+06	4.07225e+06	3.13459e+06	4.63298e+06	5.86798e+06	0.759224	-0.397403	0.0707978	0.88	0.774779
Com_1275_neg	(3R)-3,9-dihydroxynonanoic acid	N	C9H18O4	190.121	189.113	0.8944	[M-H]-	5.451	0.60	2	C18	Organic acids and derivatives	Hydroxy acids and derivatives	Medium-chain hydroxy acids and derivatives	-	-	-	-	-	86289845	C(CCCO)CCC(CC(=O)O)O	PVBPWTUAKKMEGB-MRVPVSSYSA-N	9.45684e+06	7.18496e+06	9.51287e+06	5.8404e+06	8.46764e+06	1.20723e+07	2.56695e+07	9.54612e+06	2.12892e+07	1.58053e+07	0.479516	-1.06035	0.0147521	1	2.16471
Com_1276_neg	dehydro-beta-Ionone	N	C13H18O	190.136	189.129	0.94785	[M-H]-	5.726	-	3	C18	Lipids and lipid-like molecules	Prenol lipids	Sesquiterpenoids	"-"	HMDB0059904	-	-	-	5352711	[H]\C(=C(\[H])C1=C(C)C=CCC1(C)C)C(C)=O	UWWCASOGCPOGJP-BQYQJAHWSA-N	3.93945e+06	3.45878e+06	4.74155e+06	4.47006e+06	5.35268e+06	4.21058e+06	7.08368e+06	4.0671e+06	6.33372e+06	4.91411e+06	0.825374	-0.276881	0.222197	0.72	0.764017
Com_1280_neg	5-Methoxytryptophol	N	C11H13NO2	191.095	190.087	0.2551	[M-H]-	5.512	0.60	2	C18	Organoheterocyclic compounds	Indoles and derivatives	Indoles	"712-09-4"	HMDB0001896	-	-	-	12835	COC1=CC=C2NC=C(CCO)C2=C1	QLWKTGDEPLRFAT-UHFFFAOYSA-N	9.23403e+06	1.46804e+07	7.21592e+06	6.1323e+06	7.57522e+06	8.78033e+06	8.84806e+06	6.50307e+06	8.49444e+06	1.24983e+07	0.993654	-0.0091841	0.861034	0.56	0.408987
Com_1285_neg	2-(N-morpholino)ethanesulfonic acid	N	C6H13NO4S	195.057	194.049	0.08661	[M-H]-	3.221	0.82	2	C18	Organoheterocyclic compounds	Oxazinanes	Morpholines	"4432-31-9"	HMDB0246678	-	-	-	-	C1COCCN1CCS(=O)(=O)O	SXGZJKUKBWWHRA-UHFFFAOYSA-N	1.21598e+09	1.42784e+09	1.93576e+09	2.03124e+09	2.42138e+09	1.08431e+09	1.8609e+09	1.71314e+09	2.36164e+09	6.00554e+08	1.18524	0.245182	0.407069	0.68	0.18337
Com_1287_neg	5-Thio-D-Glucose	N	C6H12O5S	196.041	195.034	2.24885	[M-H]-	1.407	0.58	2	C18	Organic oxygen compounds	Organooxygen compounds	Carbohydrates and carbohydrate conjugates	"20408-97-3"	HMDB0246843	-	-	-	1841	OCC(S)C(O)C(O)C(O)C=O	IJJLRUSZMLMXCN-UHFFFAOYSA-N	5.55748e+06	2.7118e+06	5.29617e+06	3.01527e+06	2.42513e+06	4.6772e+06	4.76879e+06	6.9811e+06	3.83933e+06	8.43932e+06	0.662093	-0.594895	0.0939056	0.76	0.699213
Com_128_neg	D-Pantothenic acid	N	C9H17NO5	219.111	218.104	0.68041	[M-H]-	5.056	0.99	1	C18	Organic oxygen compounds	Organooxygen compounds	Alcohols and polyols	"867-81-2"	HMDB0000210	C00864	map00410;map00770;map01100;map01110;map04977	LMFA08020419	6613	CC(C)(CO)C(C(=O)NCCC(=O)O)O	GHOKWGTUZJEAQD-ZETCQYMHSA-N	1.2197e+09	1.51876e+09	1.65598e+09	1.60317e+09	1.4148e+09	1.29496e+09	1.30792e+09	1.02106e+09	2.19086e+09	1.94532e+09	0.955192	-0.0661373	0.942178	0.52	0.407831
Com_1291_neg	2,4-Dinitroanisole	N	C7H6N2O5	198.028	197.022	8.06958	[M-H]-	1.437	0.55	2	C18	Benzenoids	Benzene and substituted derivatives	Nitrobenzenes	-	HMDB0245458	C21159	-	-	-	COC1=C(C=C(C=C1)[N+](=O)[O-])[N+](=O)[O-]	CVYZVNVPQRKDLW-UHFFFAOYSA-N	2.90813e+07	2.96594e+07	2.75468e+07	2.60322e+07	2.34086e+07	4.52982e+07	3.25142e+07	2.96044e+07	2.60152e+07	3.08204e+07	0.82634	-0.275192	0.137407	0.8	0.538307
Com_1292_neg	L-Mimosine	N	C8H10N2O4	198.064	197.055	6.94001	[M-H]-	1.362	-	3	C18	Organic acids and derivatives	Carboxylic acids and derivatives	Amino acids, peptides, and analogues	-	HMDB0031398	C04771	-	-	-	C1=CN(C=C(C1=O)O)CC(C(=O)O)N	WZNJWVWKTVETCG-YFKPBYRVSA-N	2.97325e+06	8.14473e+06	7.84371e+06	2.55955e+06	3.79972e+06	795234	1.61574e+06	1.21951e+06	3.82647e+06	4.0527e+06	2.19998	1.13749	0.0654973	0.76	1.6552
Com_1293_neg	(-)-Hydroxydihydrobovolide	N	C11H18O3	198.126	197.118	0.24472	[M-H]-	5.491	-	3	C18	Organoheterocyclic compounds	Dihydrofurans	Furanones	-	-	-	-	-	-	CCCCCC1(C(=C(C(=O)O1)C)C)O	VJZWZDQDXPADSE-UHFFFAOYSA-N	3.46092e+07	4.29795e+07	2.60978e+07	2.79721e+07	2.96706e+07	3.38712e+07	3.32255e+07	3.28771e+07	3.5116e+07	4.02817e+07	0.919928	-0.120406	0.357277	0.68	0.411391
Com_1295_neg	11-Dodecenoic acid	N	C12H22O2	198.162	197.155	0.55648	[M-H]-	5.769	-	3	C18	Lipids and lipid-like molecules	Fatty Acyls	Fatty acids and conjugates	"65423-25-8"	HMDB0032248	-	-	LMFA01030043	125207	OC(=O)CCCCCCCCCC=C	GZZPOFFXKUVNSW-UHFFFAOYSA-N	2.00188e+07	1.15804e+07	2.02476e+07	6.72858e+06	1.41579e+07	2.24308e+07	8.72445e+07	1.8914e+07	8.12153e+07	3.16791e+07	0.301193	-1.73124	0.0266207	0.92	1.99104
Com_1298_neg	L-Anticapsin	N	C9H13NO4	199.084	198.077	1.48229	[M-H]-	4.99	0.85	2	C18	Organic acids and derivatives	Carboxylic acids and derivatives	Amino acids, peptides, and analogues	-	-	C20941	map01130	-	-	C1CC(=O)C2C(C1CC(C(=O)[O-])[NH3+])O2	KHVZXXWDPSCGEK-MGVQOFIGSA-N	4.84593e+07	5.42436e+07	4.18765e+07	4.77058e+07	4.27346e+07	3.41807e+07	3.89749e+07	3.50726e+07	3.53138e+07	5.31261e+07	1.19501	0.257019	0.0904704	0.84	1.03671
Com_1299_neg	(4-Chloro-2-methylphenoxy)acetic acid	N	C9H9ClO3	200.024	199.019	9.34161	[M-H]-	4.996	-	3	C18	Benzenoids	Benzene and substituted derivatives	Phenoxyacetic acid derivatives	"-"	HMDB0254366	C18528	-	-	7204	CC1=CC(Cl)=CC=C1OCC(O)=O	WHKUVVPPKQRRBV-UHFFFAOYSA-N	1.09136e+06	1.16229e+06	852203	1.01962e+06	674605	1.36002e+06	1.66947e+06	1.07562e+06	849518	1.90077e+06	0.700189	-0.514184	0.0995194	0.76	1.02508
Com_129_neg	Ethyl glucuronide	N	C8H14O7	222.074	221.067	0.30954	[M-H]-	1.376	0.68	1	C18	Organic oxygen compounds	Organooxygen compounds	Carbohydrates and carbohydrate conjugates	"17685-04-0"	HMDB0010325	-	-	-	18392195	CCO[C@@H]1O[C@@H]([C@@H](O)[C@H](O)[C@H]1O)C(O)=O	IWJBVMJWSPZNJH-UQGZVRACSA-N	2.35893e+08	5.42196e+08	1.22095e+08	1.00729e+08	1.42519e+08	5.34814e+07	2.10873e+08	1.12578e+08	1.32529e+08	1.28962e+08	1.79102	0.840785	0.251173	0.68	1.26857
Com_1300_neg	5-Carboxymethyl-2-hydroxymuconate semialdehyde	N	C8H8O6	200.032	199.025	1.74874	[M-H]-	5.056	-	3	C18	Benzenoids	Benzene and substituted derivatives	Phenylpropanes	"-"	-	C04642	map00350;map01120;map01220	LMFA01030989	-	[H]C(=O)C(\CC(O)=O)=C/C=C(\O)C(O)=O	NLXIEJRQAIHYPN-IOBHVTPZSA-N	3.61386e+06	4.54056e+06	3.16407e+06	3.08047e+06	4.36057e+06	5.76654e+06	6.20796e+06	4.49614e+06	5.49164e+06	5.89406e+06	0.673438	-0.570382	0.00420337	0.96	1.03822
Com_1301_neg	(Z)-3-(1-Formyl-1-propenyl)pentanedioic acid	N	C9H12O5	200.068	199.061	1.48466	[M-H]-	5.024	-	3	C18	Lipids and lipid-like molecules	Fatty Acyls	Fatty acids and conjugates	"-"	HMDB0033091	-	-	-	22394751	C\C=C(/C=O)C(CC(O)=O)CC(O)=O	IVZLDVMNNVAWDA-QHHAFSJGSA-N	2.31255e+07	2.30844e+07	2.8881e+07	2.38616e+07	2.00523e+07	3.22778e+07	4.1964e+07	2.68734e+07	2.50653e+07	3.90046e+07	0.720432	-0.473066	0.0329794	0.92	1.15103
Com_1303_neg	(S)-9-Hydroxy-10-undecenoic acid	N	C11H20O3	200.141	199.134	0.51582	[M-H]-	5.861	-	3	C18	Organic acids and derivatives	Hydroxy acids and derivatives	Medium-chain hydroxy acids and derivatives	"-"	HMDB0032662	-	-	LMFA01050436	10465398	OC(CCCCCCCC(O)=O)C=C	CJUFNYIRKDOQMC-UHFFFAOYSA-N	2.40262e+07	2.0109e+07	2.52138e+07	1.87902e+07	2.55525e+07	2.4533e+07	4.1648e+07	2.39617e+07	4.56598e+07	3.43901e+07	0.668018	-0.582042	0.0444398	0.8	1.5794
Com_1305_neg	2-octanamidoacetic acid	N	C10H19NO3	201.136	200.129	0.53889	[M-H]-	5.884	-	3	C18	Organic acids and derivatives	Carboxylic acids and derivatives	Amino acids, peptides, and analogues	-	HMDB0000832	-	-	-	-	CCCCCCCC(=O)NCC(=O)O	SAVLIIGUQOSOEP-UHFFFAOYSA-N	3.65352e+07	1.07783e+08	1.75421e+08	1.08068e+08	1.46379e+08	1.96036e+07	3.35307e+07	6.95569e+07	2.11214e+08	3.21986e+07	1.56837	0.649267	0.193981	0.76	0.873462
Com_1306_neg	cis-(Homo)2-aconitate	N	C8H10O6	202.048	201.041	1.58702	[M-H]-	4.989	-	3	C18	Organic acids and derivatives	Carboxylic acids and derivatives	Tricarboxylic acids and derivatives	-	-	C20581	map00680;map01120;map01210	-	-	C(CC(=CC(=O)O)C(=O)O)CC(=O)O	WXZASCSXAMHFCX-PLNGDYQASA-N	1.10526e+07	1.45787e+07	1.05196e+07	1.1015e+07	1.19372e+07	1.35959e+07	1.49768e+07	8.47996e+06	1.62269e+07	1.64786e+07	0.847256	-0.23913	0.325877	0.76	0.579148
Com_1307_neg	7-Hydroxy-10-deoxyeucommiol	N	C9H14O5	202.084	201.077	1.67256	[M-H]-	5.312	-	3	C18	Lipids and lipid-like molecules	Prenol lipids	Monoterpenoids	-	-	-	-	-	-	CC1=C(C(C(C1O)O)CC(=O)O)CO	FJPGIAPDXODWOR-CGMLFGJQSA-N	2.22699e+07	2.60701e+07	1.89897e+07	2.64182e+07	3.13263e+07	2.2225e+07	3.3583e+07	1.97758e+07	2.39384e+07	5.03827e+07	0.834356	-0.261264	0.508175	0.44	0.791508
Com_1311_neg	2-Hydroxyundecanoate	N	C11H22O3	202.157	201.15	0.64106	[M-H]-	5.784	0.55	2	C18	Lipids and lipid-like molecules	Fatty Acyls	Fatty acids and conjugates	"-"	HMDB0059736	-	-	LMFA01050034	5282899	CCCCCCCCCC(O)C(O)=O	MNRBGFKCVTVNBA-UHFFFAOYSA-N	5.21751e+06	6.27471e+06	5.77712e+06	4.52339e+06	5.93205e+06	6.26465e+06	7.28693e+06	5.88311e+06	6.87544e+06	1.04213e+07	0.754797	-0.40584	0.0573412	0.88	0.912447
Com_1315_neg	N-(methoxyacetyl)-4-hydroxyproline	N	C8H13NO5	203.079	202.072	1.81176	[M-H]-	4.969	0.69	2	C18	Organic acids and derivatives	Carboxylic acids and derivatives	Amino acids, peptides, and analogues	-	-	-	-	-	-	COCC(=O)N1CC(CC1C(=O)O)O	IWTQHHGDTGYBCY-UHFFFAOYSA-N	8.13301e+07	1.15966e+08	8.39182e+07	1.23104e+08	7.92114e+07	3.95566e+07	4.89771e+07	1.1678e+08	1.16666e+08	4.07285e+07	1.33311	0.414797	0.196007	0.68	0.75223
Com_1316_neg	1-Carboxyethylisoleucine	N	C9H17NO4	203.116	202.109	1.8026	[M-H]-	5.108	0.61	2	C18	Organic acids and derivatives	Carboxylic acids and derivatives	Amino acids, peptides, and analogues	"-"	HMDB0242158	-	-	-	146171344	[H]C(C)(N[C@]([H])(C(O)=O)[C@@]([H])(C)CC)C(O)=O	SGRBVWIYXFFROW-LOJRBXKRSA-N	1.32893e+07	1.85582e+07	1.14259e+07	9.71891e+06	1.04338e+07	1.02189e+07	1.87323e+07	1.42077e+07	1.43428e+07	1.36753e+07	0.891103	-0.166336	0.429265	0.72	0.490964
Com_1317_neg	Oxaloglutarate	N	C7H8O7	204.027	203.022	9.31233	[M-H]-	5.072	-	3	C18	Organic acids and derivatives	Carboxylic acids and derivatives	Tricarboxylic acids and derivatives	-	-	C05533	map01210	-	-	C(CC(=O)O)C(C(=O)C(=O)O)C(=O)O	PYOHERBGXSPHQI-UHFFFAOYSA-N	1.37068e+06	2.12346e+06	934165	1.82083e+06	1.35543e+06	2.19955e+06	2.61459e+06	2.04165e+06	1.55045e+06	2.53958e+06	0.694745	-0.525445	0.0569838	0.88	1.22516
Com_1318_neg	3,5,6-Trihydroxy-5-(hydroxymethyl)-2-methoxy-2-cyclohexen-1-one	N	C8H12O6	204.063	203.056	2.03415	[M-H]-	5.169	-	3	C18	Organic oxygen compounds	Organooxygen compounds	Carbonyl compounds	"76663-30-4"	HMDB0041031	-	-	-	-	COC1=C(O)CC(O)(CO)C(O)C1=O	OPIUUJWCOWMEJN-UHFFFAOYSA-N	8.5018e+06	2.11874e+07	1.31189e+07	9.27483e+06	2.04624e+07	9.63925e+06	1.01462e+07	1.23568e+07	1.5804e+07	1.40206e+07	1.17071	0.227384	0.645965	0.52	0.252727
Com_1320_neg	diethyl 2-hydroxypentanedioate	N	C9H16O5	204.1	203.093	0.75942	[M-H]-	5.497	-	3	C18	Lipids and lipid-like molecules	Fatty Acyls	Fatty acid esters	"69134-53-8"	-	-	-	-	-	CCOC(=O)CCC(C(=O)OCC)O	DYLHSDCNOUDICA-UHFFFAOYSA-N	5.9824e+07	5.67084e+07	5.08906e+07	5.09774e+07	5.50707e+07	4.94106e+07	8.21051e+07	4.23925e+07	4.81095e+07	5.95841e+07	0.971127	-0.0422687	0.978422	0.64	0.325434
Com_1321_neg	(3E)-3,7-Dimethyl-3-octene-1,2,6,7-tetrol	N	C10H20O4	204.136	203.129	0.97748	[M-H]-	5.698	0.55	2	C18	Lipids and lipid-like molecules	Fatty Acyls	Fatty alcohols	-	HMDB0035133	-	-	-	-	CC(=CCC(C(C)(C)O)O)C(CO)O	QJGNMNVVLILWRD-QPJJXVBHSA-N	6.72336e+07	6.08724e+07	6.36766e+07	3.34385e+07	4.68337e+07	3.67309e+07	7.94342e+07	4.00071e+07	7.12436e+07	5.19691e+07	0.973763	-0.038357	0.955811	0.44	0.215603
Com_1325_neg	N-Propionylmethionine	N	C8H15NO3S	205.077	204.07	1.26781	[M-H]-	5.469	-	3	C18	Organic acids and derivatives	Carboxylic acids and derivatives	Amino acids, peptides, and analogues	"-"	HMDB0094704	-	-	-	21117855	[H][C@@](CCSC)(N=C(O)CC)C(O)=O	RBAAEQRITQHPJM-LURJTMIESA-N	1.80204e+07	1.49167e+07	2.5444e+07	2.21065e+07	2.45723e+07	1.65312e+07	1.56228e+07	3.11188e+07	3.10316e+07	1.83839e+07	0.932304	-0.101128	0.824832	0.44	0.227997
Com_1326_neg	N-Methylcalystegine C1	N	C8H15NO5	205.095	204.088	0.4108	[M-H]-	1.372	-	3	C18	Alkaloids and derivatives	Tropane alkaloids	-	"197449-07-3"	HMDB0036394	-	-	-	101415075	CN1C2C(O)CC1(O)C(O)C(O)C2O	XTMAEPUCHRMBTC-UHFFFAOYSA-N	1.41945e+07	1.16774e+07	1.52799e+07	1.00422e+07	1.16232e+07	9.78164e+06	1.15769e+07	1.25033e+07	1.62118e+07	2.42275e+07	0.845441	-0.242224	0.49895	0.56	0.520121
Com_1327_neg	Glycyl-Methionine	N	C7H14N2O3S	206.073	205.065	0.17046	[M-H]-	3.431	-	3	C18	Organic acids and derivatives	Carboxylic acids and derivatives	Amino acids, peptides, and analogues	"-"	HMDB0028847	-	-	-	96757	CSCCC(NC(=O)CN)C(O)=O	PFMUCCYYAAFKTH-UHFFFAOYSA-N	1.68297e+08	1.11093e+08	1.7575e+08	1.52058e+08	9.40272e+07	6.41815e+06	1.5249e+07	1.2382e+08	1.19108e+07	5.76362e+06	4.29774	2.10358	0.0152873	0.92	2.15055
Com_1329_neg	Fluoroquinolone carboxylic	N	C10H6FNO3	207.033	206.028	8.39242	[M-H]-	5.327	0.63	2	C18	Organoheterocyclic compounds	Quinolines and derivatives	Quinoline carboxylic acids	"-"	HMDB0252392	-	-	-	54479367	OC(=O)C1=C(F)C2=CC=CC=C2NC1=O	XNXHTLMYBNXMJK-UHFFFAOYSA-N	7.20594e+06	4.97538e+06	4.35713e+06	6.23776e+06	5.82512e+06	9.18191e+06	9.61839e+06	5.05279e+06	8.11062e+06	1.28151e+07	0.638724	-0.646735	0.0511609	0.88	1.77885
Com_132_neg	PhIP	N	C13H12N4	224.106	223.098	5.92369	[M-H]-	5.527	0.52	1	C18	Organoheterocyclic compounds	Pyridines and derivatives	Phenylpyridines	"105650-23-5"	HMDB0041008	C16038	map05200;map05204;map05215	-	1530	CN1C(N)=NC2=NC=C(C=C12)C1=CC=CC=C1	UQVKZNNCIHJZLS-UHFFFAOYSA-N	1.58832e+07	2.74226e+07	1.64311e+07	1.61165e+07	1.73596e+07	1.61507e+07	1.59019e+07	1.60375e+07	1.45552e+07	1.53261e+07	1.19547	0.257583	0.208384	0.84	0.536061
Com_1330_neg	2-Amino-4-hydroxy-6-pteridinecarboxylic acid	N	C7H5N5O3	207.039	206.031	4.62516	[M-H]-	5.327	0.57	2	C18	Organoheterocyclic compounds	Pteridines and derivatives	Pterins and derivatives	"948-60-7"	HMDB0033136	-	-	-	70361	NC1=NC2=NC=C(N=C2C(=O)N1)C(O)=O	QABAUCFGPWONOG-UHFFFAOYSA-N	8.64369e+07	1.56762e+07	1.14492e+07	1.25412e+07	1.28961e+07	1.30289e+07	1.32713e+07	1.1352e+07	1.54316e+07	1.41553e+07	2.06724	1.04771	0.408879	0.48	1.28252
Com_1332_neg	2-Formaminobenzoylacetate	N	C10H9NO4	207.053	206.046	0.33146	[M-H]-	5.326	0.83	2	C18	Organic oxygen compounds	Organooxygen compounds	Carbonyl compounds	-	-	C05835	map00380	-	-	C1=CC=C(C(=C1)C(=O)CC(=O)O)NC=O	ZGQVEYFFYPOUKD-UHFFFAOYSA-N	5.69864e+09	7.4911e+09	5.12503e+09	5.26149e+09	5.44173e+09	6.64409e+09	6.86243e+09	5.14893e+09	6.98534e+09	9.21047e+09	0.832624	-0.264263	0.167607	0.72	0.607584
Com_1333_neg	Isoniazid pyruvate	N	C9H9N3O3	207.064	206.057	0.72866	[M-H]-	5.326	0.55	2	C18	Organoheterocyclic compounds	Pyridines and derivatives	Pyridinecarboxylic acids and derivatives	"-"	HMDB0060664	C16624	map00983	-	5359563	C\C(=N/NC(=O)C1=CC=NC=C1)C(O)=O	ZGGPNDKKJIWQJU-IZZDOVSWSA-N	6.6409e+07	6.51601e+07	3.61938e+07	6.24235e+07	3.89937e+07	7.79826e+07	7.18067e+07	3.6057e+07	4.65966e+07	1.00208e+08	0.809197	-0.305437	0.451778	0.68	0.913113
Com_1334_neg	Benzofuroindole	N	C14H9NO	207.068	206.061	2.67248	[M-H]-	5.327	-	3	C18	Organoheterocyclic compounds	Benzofurans	Dibenzofurans	"-"	HMDB0249017	-	-	-	13438850	N1C=CC2=C1C1=C(OC3=CC=CC=C13)C=C2	TYBGSZGTQQIASN-UHFFFAOYSA-N	2.01891e+07	1.54897e+07	1.27143e+07	1.23935e+07	1.27583e+07	1.6334e+07	1.79606e+07	1.37901e+07	1.73349e+07	2.38844e+07	0.823535	-0.280098	0.166251	0.8	1.0504
Com_1337_neg	4.5-Dimethyl-3-hydroxy-2,5-dihydrofuran-2-one sulfate	N	C6H8O6S	208.004	206.997	0.43911	[M-H]-	2.265	-	3	C18	Organoheterocyclic compounds	Dihydrofurans	Furanones	-	-	-	-	-	-	O=C1OC(C(=C1OS(=O)(=O)O)C)C	PCTRTHJFGISUNV-UHFFFAOYSA-N	2.30845e+07	2.33666e+08	1.10618e+08	1.06199e+08	1.51554e+08	1.60595e+08	3.42765e+07	3.29906e+07	1.57924e+08	2.14678e+08	1.04107	0.0580616	0.87902	0.56	0.693836
Com_1340_neg	Methylglucopyranosiduronic acid	N	C7H12O7	208.058	207.051	0.19981	[M-H]-	1.424	0.68	2	C18	Organic oxygen compounds	Organooxygen compounds	Carbohydrates and carbohydrate conjugates	-	-	-	-	-	-	COC1C(C(C(C(O1)C(=O)O)O)O)O	BOFXVYGDIRCHEQ-GHQVIJFQSA-N	3.54406e+08	1.23743e+09	7.55593e+08	3.19835e+08	3.85386e+08	2.20173e+08	3.3457e+08	3.49942e+08	7.5226e+08	3.0955e+08	1.55233	0.634438	0.280621	0.8	0.809855
Com_1343_neg	(3S)-7,8-dihydroxy-1,2,3,4-tetrahydroisoquinoline-3-carboxylic acid	N	C10H11NO4	209.069	208.061	2.49118	[M-H]-	5.312	-	3	C18	Organoheterocyclic compounds	Tetrahydroisoquinolines	-	"-"	-	-	-	-	-	[H][C@]1(CC2=C(CN1)C(O)=C(O)C=C2)C(O)=O	HFMTZGXVYGDMEC-ZETCQYMHSA-N	1.03892e+06	1.26302e+06	930532	379853	536548	878309	539897	1.46861e+06	636343	1.3472e+06	0.851863	-0.231307	0.574185	0.36	0.635441
Com_1345_neg	3[N-Morpholino]propane sulfonic acid	N	C7H15NO4S	209.072	208.066	3.10564	[M-H]-	5.169	-	3	C18	Organoheterocyclic compounds	Oxazinanes	Morpholines	"-"	HMDB0254880	-	-	-	70807	OS(=O)(=O)CCCN1CCOCC1	DVLFYONBTKHTER-UHFFFAOYSA-N	2.04906e+08	7.18651e+07	2.50703e+08	3.37062e+08	2.65961e+08	1.70416e+08	3.45861e+08	2.50235e+08	2.56593e+08	8.77249e+07	1.01771	0.0253195	0.998642	0.52	0.106764
Com_1347_neg	Tetrahydroindol 1	N	C11H15NO3	209.105	208.098	0.01317	[M-H]-	5.283	0.51	2	C18	Organoheterocyclic compounds	Indoles and derivatives	-	"-"	-	-	-	-	-	[H][C@@]1(O)C[C@@]([H])(O)[C@@]([H])(C)C2=C1C(C=O)=CN2C	UOUNAWWCBHCAFG-FTLITQJKSA-N	9.50645e+06	1.03194e+07	9.30571e+06	8.06397e+06	8.41806e+06	9.86797e+06	1.10227e+07	8.58147e+06	9.96436e+06	1.5331e+07	0.832858	-0.263857	0.174423	0.8	0.480706
Com_1349_neg	Macrophyllide	N	C10H10O5	210.053	209.046	0.89504	[M-H]-	5.712	0.52	2	C18	Organoheterocyclic compounds	Furopyrans	-	-	-	-	-	-	-	C1=C(C2C3C1OC4C3C(=O)OC2O4)CO	PWUSKWJIQRBVCM-XOWALHBOSA-N	1.65059e+07	1.88923e+07	1.59974e+07	1.43781e+07	1.78686e+07	3.46969e+07	3.41944e+07	1.62455e+07	2.04829e+07	2.38808e+07	0.645884	-0.630652	0.0510556	0.88	1.30091
Com_1350_neg	2,4-diacetylphloroglucinol	N	C10H10O5	210.053	209.045	0.32043	[M-H]-	5.47	-	3	C18	Organic oxygen compounds	Organooxygen compounds	Carbonyl compounds	"2161-86-6"	-	-	-	-	-	O=C(C1=C(O)C=C(O)C(=C1O)C(=O)C)C	PIFFQYJYNWXNGE-UHFFFAOYSA-N	9.33313e+06	1.99931e+07	1.13108e+07	1.01447e+07	1.21439e+07	1.30762e+07	1.22043e+07	1.20715e+07	1.61306e+07	1.48897e+07	0.920339	-0.119763	0.459842	0.76	0.334946
Com_1351_neg	MANNOHEPTULOSE	N	C7H14O7	210.074	209.067	0.03567	[M-H]-	1.383	0.59	2	C18	Organic oxygen compounds	Organooxygen compounds	Carbohydrates and carbohydrate conjugates	"-"	HMDB0254327	C08236	-	-	102926	OCC(O)C(O)C(O)C(O)C(=O)CO	HSNZZMHEPUFJNZ-UHFFFAOYSA-N	7.26694e+07	1.32468e+08	1.05916e+08	5.88833e+07	7.01663e+07	4.97022e+07	7.78576e+07	7.71795e+07	8.219e+07	6.27447e+07	1.25861	0.331833	0.290327	0.4	0.705291
Com_1352_neg	Sinapyl alcohol	N	C11H14O4	210.089	209.082	0.67412	[M-H]-	5.755	0.73	2	C18	Benzenoids	Phenols	Methoxyphenols	"537-33-7"	HMDB0013070	C02325	map00940;map01061;map01100;map01110	-	-	COC1=CC(=CC(=C1O)OC)C=CCO	LZFOPEXOUVTGJS-ONEGZZNKSA-N	2.13548e+07	8.16488e+07	4.15776e+07	6.57267e+07	2.78388e+07	5.97565e+07	6.4459e+07	3.81701e+07	8.29196e+07	1.16128e+08	0.658896	-0.601877	0.171061	0.72	1.13987
Com_1353_neg	octyl hydrogen sulfate	N	C8H18O4S	210.093	209.085	0.98136	[M-H]-	5.557	0.55	2	C18	Organic acids and derivatives	Organic sulfuric acids and derivatives	Sulfuric acid esters	-	-	-	-	-	-	CCCCCCCCOS(=O)(=O)O	UZZYXUGECOQHPU-UHFFFAOYSA-N	5.72042e+07	4.57072e+07	3.90941e+07	3.76443e+07	4.33041e+07	5.0069e+07	7.75588e+07	5.12542e+07	6.76698e+07	8.24213e+07	0.677727	-0.561224	0.0195032	0.92	1.1657
Com_1354_neg	Jasmonic acid	N	C12H18O3	210.126	209.118	0.52922	[M-H]-	5.791	0.66	2	C18	Lipids and lipid-like molecules	Fatty Acyls	Lineolic acids and derivatives	"6894-38-8"	HMDB0032797	C08491	map00592;map01060;map01070;map01100;map01110;map04075	LMFA02020001	-	CCC=CCC1C(CCC1=O)CC(=O)O	ZNJFBWYDHIGLCU-HWKXXFMVSA-N	2.83166e+07	4.37033e+07	3.69265e+07	2.79391e+07	3.72594e+07	2.7016e+07	3.10116e+07	3.9332e+07	3.71126e+07	3.93564e+07	1.00182	0.00262318	0.984149	0.52	0.0858276
Com_1355_neg	5-Hydroxyindoxyl sulfate	N	C9H9NO3S	211.03	210.023	1.71633	[M-H]-	5.238	-	3	C18	-	-	-	"-"	HMDB0304936	-	-	-	-	CC1=CC2=C(NC=C2S(O)(=O)=O)C=C1	YCHNMDFAZIEGTD-UHFFFAOYSA-N	2.85176e+06	2.2516e+06	2.53635e+06	1.51925e+06	1.37445e+06	2.26975e+06	3.26156e+06	1.59722e+06	2.61149e+06	3.26278e+06	0.810088	-0.303849	0.29926	0.76	0.726896
Com_1356_neg	Betalamic acid	N	C9H9NO5	211.048	210.041	1.55802	[M-H]-	5.169	0.75	2	C18	Organic acids and derivatives	Carboxylic acids and derivatives	Amino acids, peptides, and analogues	-	HMDB0029842	C08538	map00965;map01110	-	-	C1C(NC(=CC1=CC=O)C(=O)O)C(=O)O	YQDKULBMDMPFLH-FSRBREEPSA-N	1.42078e+07	1.99237e+07	1.29666e+07	1.41166e+07	1.3975e+07	1.76549e+07	1.65097e+07	1.53013e+07	1.33868e+07	2.07011e+07	0.899896	-0.15217	0.336153	0.72	0.388719
Com_1358_neg	3-Hydroxy-5-methyl-L-tyrosine	N	C10H13NO4	211.084	210.078	1.66505	[M-H]-	5.155	0.67	2	C18	Organic acids and derivatives	Carboxylic acids and derivatives	Amino acids, peptides, and analogues	-	-	C20801	-	-	-	CC1=CC(=CC(=C1O)O)CC(C(=O)O)N	BIPUEBQLNUMSEB-ZETCQYMHSA-N	2.30597e+07	3.85683e+07	1.59885e+07	2.38686e+07	1.75451e+07	2.64979e+07	2.56711e+07	6.14668e+07	2.41596e+07	2.95777e+07	0.711167	-0.491739	0.200268	0.84	1.50599
Com_1360_neg	(4S)-4-Hydroxy-5-phosphonooxypentane-2,3-dione	N	C5H9O7P	212.009	211.001	0.69877	[M-H]-	1.499	-	3	C18	Organic acids and derivatives	Organic phosphoric acids and derivatives	Phosphate esters	-	-	C20959	map02024	-	-	CC(=O)C(=O)C(COP(=O)(O)O)O	DTZHMTDUIGHESZ-BYPYZUCNSA-N	6.87704e+06	1.05468e+07	5.79638e+06	4.17509e+06	7.95244e+06	8.2194e+06	7.13427e+06	5.95966e+06	7.54402e+06	8.25238e+06	0.952519	-0.0701802	0.615263	0.64	0.286952
Com_1361_neg	3-(2-Carboxyethenyl)-cis,cis-muconate	N	C9H8O6	212.032	211.025	1.04758	[M-H]-	5.438	-	3	C18	Organic acids and derivatives	Carboxylic acids and derivatives	Tricarboxylic acids and derivatives	-	-	C04366	map00940	-	-	C(=CC(=O)O)C(=CC(=O)O)C=CC(=O)O	WKDXBDTUVVLFQV-JUBDMUOYSA-N	8.46369e+06	9.0733e+06	3.71331e+06	1.96537e+06	2.33171e+06	2.81587e+06	3.77687e+06	4.64009e+06	2.2426e+06	1.87218e+06	1.66458	0.735161	0.343795	0.64	0.646391
Com_1362_neg	3-Hydroxy-4-methoxyphenyllactic acid	N	C10H12O5	212.068	211.061	0.11493	[M-H]-	5.584	-	3	C18	Phenylpropanoids and polyketides	Phenylpropanoic acids	-	"-"	HMDB0041665	-	-	-	21677754	COC1=CC=C(CC(O)C(O)=O)C=C1O	UIQJPTIJLALAGB-UHFFFAOYSA-N	1.15279e+08	1.25998e+08	4.51967e+07	2.90277e+07	2.04993e+07	2.69642e+07	1.03172e+08	6.73229e+07	1.6372e+07	1.45871e+07	1.47098	0.556782	0.438325	0.72	0.908346
Com_1363_neg	Volemitol	N	C7H16O7	212.09	211.081	5.53015	[M-H]-	5.555	-	3	C18	Organic oxygen compounds	Organooxygen compounds	Carbohydrates and carbohydrate conjugates	-	-	C08260	-	-	-	OCC(O)C(O)C(O)C(O)C(O)CO	OXQKEKGBFMQTML-KVTDHHQDSA-N	2.70447e+06	1.23466e+06	2.55327e+06	1.40096e+06	2.05007e+06	2.34634e+06	2.50138e+06	3.03596e+06	2.31901e+06	4.83615e+06	0.661183	-0.596878	0.0804535	0.76	1.12115
Com_1365_neg	Striatisporolide A	N	C11H16O4	212.105	211.098	0.42594	[M-H]-	5.522	-	3	C18	Organoheterocyclic compounds	Dihydrofurans	Furanones	-	-	-	-	-	-	CCCCCC1C(=C(C(=O)O1)C)C(=O)O	OIUPBOONLQPLQI-UHFFFAOYSA-N	2.34232e+07	2.82643e+07	2.15322e+07	1.73485e+07	2.05138e+07	2.40669e+07	2.84059e+07	2.16847e+07	2.97663e+07	3.08693e+07	0.824092	-0.279122	0.0969745	0.88	0.786039
Com_1366_neg	Melazolide A	N	C11H16O4	212.105	211.098	0.37501	[M-H]-	5.952	-	3	C18	Organoheterocyclic compounds	Benzofurans	-	-	-	-	-	-	-	CC1(C2CC(=O)OC2(C=CC1O)CO)C	LXPGLWRCFAPCPH-RNSXUZJQSA-N	9.40751e+06	1.15312e+07	9.93384e+06	8.45089e+06	8.95216e+06	1.12875e+07	1.07125e+07	9.31292e+06	1.29631e+07	1.39786e+07	0.8287	-0.271077	0.0762274	0.8	0.743868
Com_1369_neg	trans-Delta2-11-methyl-Dodecenoic Acid	N	C13H24O2	212.178	211.17	0.0995	[M-H]-	6.126	0.66	2	C18	Lipids and lipid-like molecules	Fatty Acyls	Fatty acids and conjugates	"677354-24-4"	-	C18206	map02020;map02024	LMFA01031163	-	CC(C)CCCCCCCC=CC(=O)O	SNTXNGAQYNSTHI-PKNBQFBNSA-N	6.93455e+06	1.05251e+06	6.28911e+06	1.12144e+06	5.4815e+06	8.33166e+06	1.33671e+07	4.93071e+06	2.87564e+07	8.09033e+06	0.328928	-1.60416	0.0508428	0.88	1.72066
Com_1371_neg	2-Hydroxy-6-oxonona-2,4-diene-1,9-dioate	N	C9H10O6	214.048	213.041	1.62345	[M-H]-	4.963	-	3	C18	Organic acids and derivatives	Keto acids and derivatives	Medium-chain keto acids and derivatives	-	-	C04479	map00360;map01120;map01220	-	-	C(CC(=O)O)C(=O)C=CC=C(C(=O)O)O	RFENOVFRMPRRJI-AFCKVHGPSA-N	1.47017e+07	3.40574e+07	1.43385e+07	1.50014e+07	1.72739e+07	2.21896e+07	1.75047e+07	1.75086e+07	2.05438e+07	3.16773e+07	0.87159	-0.198279	0.406935	0.8	0.649471
Com_1373_neg	(S)-ACPA	N	C8H10N2O5	214.059	213.052	1.25224	[M-H]-	5.074	-	3	C18	Organic acids and derivatives	Carboxylic acids and derivatives	Amino acids, peptides, and analogues	-	-	C13673	-	-	-	CC1=C(C(=NO1)C(=O)O)CC(C(=O)O)N	JDNMYUBSFDGCSX-YFKPBYRVSA-N	224512	394681	428390	138142	333098	534648	862912	546528	186245	428961	0.593454	-0.752792	0.175149	0.84	1.03324
Com_1374_neg	2-Naphthalen-1-ylbutanoic acid	N	C14H14O2	214.099	213.092	0.69698	[M-H]-	5.841	-	3	C18	Benzenoids	Naphthalenes	-	"-"	HMDB0243954	-	-	-	409397	CCC(C(O)=O)C1=CC=CC2=CC=CC=C12	QHYDAWFCHGDWNR-UHFFFAOYSA-N	1.95404e+06	3.75424e+06	2.18877e+06	2.74286e+06	2.91502e+06	377584	2.36823e+06	1.5051e+06	2.51087e+06	643269	1.83049	0.872233	0.093715	0.84	1.68004
Com_1375_neg	2,2'-(3-methylcyclohexane-1,1-diyl)diacetic acid	N	C11H18O4	214.121	213.113	0.26784	[M-H]-	6.038	0.60	2	C18	Organic acids and derivatives	Carboxylic acids and derivatives	Dicarboxylic acids and derivatives	-	-	-	-	-	-	CC1CCCC(C1)(CC(=O)O)CC(=O)O	HJPDHTDUPWGUHP-UHFFFAOYSA-N	3.45362e+07	3.90577e+07	4.58071e+07	2.78122e+07	6.8915e+07	6.34024e+07	5.15146e+07	6.17147e+07	1.01687e+08	6.70993e+07	0.625701	-0.676454	0.034436	0.84	1.63878
Com_1378_neg	N-Nonanoylglycine	N	C11H21NO3	215.152	214.145	0.22237	[M-H]-	6.066	0.81	2	C18	Organic acids and derivatives	Carboxylic acids and derivatives	Amino acids, peptides, and analogues	-	HMDB0013279	-	-	-	-	CCCCCCCCC(=O)NCC(=O)O	JXDFEUKNHBHUCP-UHFFFAOYSA-N	1.33658e+08	1.66767e+08	9.49108e+07	1.30178e+08	1.5111e+08	6.76676e+07	1.3973e+08	1.32834e+08	1.50633e+08	1.28287e+08	1.09282	0.12806	0.553328	0.64	0.381308
Com_137_neg	Porphobilinogen	N	C10H14N2O4	226.095	225.088	1.42562	[M-H]-	4.945	0.56	1	C18	Organic nitrogen compounds	Organonitrogen compounds	Amines	"487-90-1"	HMDB0000245	C00931	map00860;map01100;map01110;map01120	-	1021	NCC1=C(CC(O)=O)C(CCC(O)=O)=CN1	QSHWIQZFGQKFMA-UHFFFAOYSA-N	3.7816e+07	3.86326e+07	2.9406e+07	2.79529e+07	2.3533e+07	2.44229e+07	2.86811e+07	2.77525e+07	2.95395e+07	3.28327e+07	1.09853	0.135569	0.472936	0.6	0.410053
Com_1381_neg	2-Hydroxyacetophenone sulfate	N	C8H8O5S	216.009	215.002	0.63151	[M-H]-	4.725	-	3	C18	Organic oxygen compounds	Organooxygen compounds	Carbonyl compounds	-	-	-	-	-	-	O=C(C=1C=CC=CC1OS(=O)(=O)O)C	FDRCXEWKDMDDQD-UHFFFAOYSA-N	7.71488e+06	1.15166e+06	3.50885e+06	2.07633e+06	3.92243e+06	3.73757e+06	1.3368e+07	7.31268e+06	2.07767e+07	6.51549e+06	0.355328	-1.49278	0.0422788	0.84	2.00863
Com_1382_neg	5-Carboxy-2-oxohept-3-enedioate	N	C8H8O7	216.027	215.021	4.21206	[M-H]-	1.326	-	3	C18	Organic acids and derivatives	Carboxylic acids and derivatives	Tricarboxylic acids and derivatives	-	-	C04052	map00350;map01120;map01220	-	-	C(C(C=CC(=O)C(=O)O)C(=O)O)C(=O)O	WHGVLEMQINVDLH-UPHRSURJSA-N	2.73204e+07	9.39065e+06	1.26416e+07	1.10797e+07	1.81418e+07	1.28645e+07	8.93246e+06	2.556e+07	6.05463e+06	8.92777e+06	1.26043	0.333912	0.388796	0.72	0.408502
Com_1383_neg	5-Methoxypsoralen	N	C12H8O4	216.042	215.033	9.99882	[M-H]-	1.328	0.65	2	C18	Phenylpropanoids and polyketides	Coumarins and derivatives	Furanocoumarins	-	HMDB0030637	C01557	map01061;map01110	-	-	O=C1OC=2C=C3OC=CC3=C(OC)C2C=C1	BGEBZHIAGXMEMV-UHFFFAOYSA-N	2.66902e+09	2.34489e+09	2.24555e+09	2.56513e+09	1.92222e+09	2.49386e+09	2.20054e+09	2.45964e+09	1.46015e+09	1.76095e+09	1.13221	0.17914	0.285582	0.72	0.323529
Com_1384_neg	Bauerine A	N	C12H9ClN2	216.045	215.039	3.07424	[M-H]-	5.04	-	3	C18	Organoheterocyclic compounds	Indoles and derivatives	Pyridoindoles	"156312-09-3"	-	-	-	-	-	CN1C2=C(C=CC(=C2)Cl)C3=C1C=NC=C3	CRAMILMCKLDURA-UHFFFAOYSA-N	2.31656e+06	2.97334e+06	2.23033e+06	2.3457e+06	2.33982e+06	3.42324e+06	3.30703e+06	2.48717e+06	2.65397e+06	4.62225e+06	0.740027	-0.43435	0.0607016	0.92	0.630102
Com_1385_neg	Bisnorbiotin	N	C8H12N2O3S	216.057	215.05	2.60621	[M-H]-	5.003	-	3	C18	Organic acids and derivatives	Carboxylic acids and derivatives	Amino acids, peptides, and analogues	"16968-98-2"	HMDB0004821	C20384	map00780	-	86492	[H][C@]12CS[C@@H](CCC(O)=O)[C@@]1([H])NC(=O)N2	QDFGCLSCEPNVQP-VPLCAKHXSA-N	4.3565e+06	4.69857e+06	4.54191e+06	3.76338e+06	4.51491e+06	5.73334e+06	7.22666e+06	4.49013e+06	4.41401e+06	7.1277e+06	0.754532	-0.406346	0.0690644	0.76	0.943655
Com_1387_neg	cis-(Homo)3-aconitate	N	C9H12O6	216.063	215.056	1.52373	[M-H]-	4.967	0.61	2	C18	Organic acids and derivatives	Carboxylic acids and derivatives	Tricarboxylic acids and derivatives	-	-	C20582	map00680;map01120;map01210	-	-	C(CCC(=O)O)CC(=CC(=O)O)C(=O)O	NGULBISQWGMRGK-WAYWQWQTSA-N	3.53333e+07	5.02827e+07	3.29513e+07	4.24015e+07	3.82812e+07	4.75719e+07	4.15045e+07	3.68046e+07	2.6661e+07	7.69391e+07	0.868263	-0.203795	0.651896	0.56	0.494519
Com_1388_neg	2,5-Bis(acetylamino)pentanoic acid	N	C9H16N2O4	216.111	215.104	0.50514	[M-H]-	4.794	-	3	C18	Organic acids and derivatives	Carboxylic acids and derivatives	Amino acids, peptides, and analogues	"-"	HMDB0242108	-	-	-	10398396	CC(=O)NCCCC(NC(C)=O)C(O)=O	XUYANFPPYJSBPU-UHFFFAOYSA-N	1.69492e+07	6.30485e+06	1.52791e+07	1.11842e+07	8.00496e+06	7.5203e+06	1.9463e+07	9.21255e+06	1.35348e+07	9.80227e+06	0.969587	-0.044558	0.876178	0.48	0.147188
Com_1396_neg	Glutamyl pyruvate	N	C8H11NO6	217.059	216.051	0.43095	[M-H]-	2.007	-	3	C18	Organic acids and derivatives	Carboxylic acids and derivatives	Amino acids, peptides, and analogues	"-"	HMDB0252814	-	-	-	19065649	CC(=O)C(=O)OC(=O)C(N)CCC(O)=O	ZGASRUHPFWFDDT-UHFFFAOYSA-N	3.58077e+07	4.06278e+07	3.58524e+07	2.98496e+07	3.74105e+07	3.40661e+07	3.60429e+07	3.80426e+07	3.93972e+07	3.96936e+07	0.958907	-0.0605373	0.463926	0.64	0.203689
Com_13_neg	L-Ornithine	N	C5H12N2O2	132.09	131.083	0.33945	[M-H]-	1.337	0.77	1	C18	Organic acids and derivatives	Carboxylic acids and derivatives	Amino acids, peptides, and analogues	"70-26-8"	HMDB0000214	C00077	map00220;map00330;map00472;map00480;map01060;map01064;map01100;map01110;map01130;map01210;map01230;map02010	-	6262	NCCC[C@H](N)C(O)=O	AHLPHDHHMVZTML-BYPYZUCNSA-N	2.96716e+08	2.75141e+08	4.29124e+08	3.18866e+08	2.31876e+08	1.58473e+08	1.82313e+08	3.25244e+08	1.55924e+08	1.95968e+08	1.5244	0.608246	0.0326433	0.84	1.36609
Com_1400_neg	2-Methoxy-4-methylphenol sulfate	N	C8H10O5S	218.025	217.018	1.69032	[M-H]-	5.027	-	3	C18	Organic acids and derivatives	Organic sulfuric acids and derivatives	Arylsulfates	"-"	HMDB0304925	-	-	-	68503634	COC1=C(OS(O)(=O)=O)C=CC(C)=C1	LILXPJXZNJTPQZ-UHFFFAOYSA-N	5.31146e+06	7.01541e+06	2.44016e+07	2.20922e+06	5.31584e+06	5.32485e+06	8.01325e+06	3.70645e+06	6.60305e+06	3.56535e+06	1.62619	0.701499	0.634777	0.48	0.760178
Com_1402_neg	7-Hydroxy eucommic acid	N	C9H14O6	218.079	217.072	1.43316	[M-H]-	5.019	0.61	2	C18	Lipids and lipid-like molecules	Prenol lipids	Monoterpenoids	-	-	-	-	-	-	C(C1C(C(C(=C1CO)CO)O)O)C(=O)O	CONHPIXHDVSPCH-STKFJXASSA-N	1.94477e+07	2.48506e+07	2.02033e+07	1.88391e+07	1.85707e+07	2.24579e+07	2.87694e+07	2.5602e+07	2.39961e+07	3.13589e+07	0.77098	-0.375235	0.0125863	0.92	1.02092
Com_1407_neg	Eupatoriochromene	N	C13H14O3	218.094	217.086	5.89527	[M-H]-	5.141	0.50	2	C18	Organoheterocyclic compounds	Benzopyrans	1-benzopyrans	"19013-03-7"	-	C09006	-	-	-	CC(=O)C1=C(C=C2C(=C1)C=CC(O2)(C)C)O	SVUVYHFYZBCYRF-UHFFFAOYSA-N	446991	1.45524e+06	1.29668e+06	1.7616e+06	2.40808e+06	748826	842923	1.02995e+06	4.98824e+06	1.51941e+06	0.807131	-0.309125	0.889695	0.56	0.172668
Com_1408_neg	alpha-Methyl-DL-tryptophan	N	C12H14N2O2	218.106	217.099	2.86942	[M-H]-	5.244	-	3	C18	Organic acids and derivatives	Carboxylic acids and derivatives	Amino acids, peptides, and analogues	"-"	HMDB0248231	-	-	-	95438	CC(N)(CC1=CNC2=CC=CC=C12)C(O)=O	ZTTWHZHBPDYSQB-UHFFFAOYSA-N	5.46964e+06	6.88307e+06	5.66754e+06	3.39708e+06	3.51598e+06	4.20632e+06	6.94054e+06	5.00437e+06	5.08845e+06	6.13359e+06	0.910864	-0.134693	0.503541	0.4	0.404503
Com_1409_neg	3-Hydroxysebacic acid	N	C10H18O5	218.115	217.108	0.32219	[M-H]-	5.644	0.78	2	C18	Organic acids and derivatives	Hydroxy acids and derivatives	Medium-chain hydroxy acids and derivatives	-	HMDB0000350	-	-	LMFA01170092	-	C(CCCC(=O)O)CCC(CC(=O)O)O	OQYZCCKCJQWHIE-UHFFFAOYSA-N	2.63755e+08	2.77051e+08	2.26266e+08	2.09827e+08	2.30025e+08	3.22267e+08	5.0306e+08	2.8516e+08	4.52825e+08	3.77138e+08	0.621981	-0.685057	0.00817586	1	2.13872
Com_1410_neg	2-Hydroxydecanedioic acid	N	C10H18O5	218.115	217.108	1.52662	[M-H]-	5.214	-	3	C18	Organic acids and derivatives	Hydroxy acids and derivatives	Medium-chain hydroxy acids and derivatives	"103963-71-9"	HMDB0000424	-	-	LMFA01170076	128458	OC(CCCCCCCC(O)=O)C(O)=O	LPIOYESQKJFWPQ-UHFFFAOYSA-N	4.87045e+07	5.05448e+07	4.27438e+07	3.55051e+07	4.55055e+07	4.78351e+07	6.65006e+07	4.00484e+07	5.36028e+07	7.68913e+07	0.782804	-0.353278	0.136242	0.76	0.80252
Com_1413_neg	N(6)-(1-Carboxyethyl)-L-lysine	N	C9H18N2O4	218.127	217.119	0.40944	[M-H]-	1.908	0.52	2	C18	Organic acids and derivatives	Carboxylic acids and derivatives	Amino acids, peptides, and analogues	"-"	HMDB0243495	-	-	-	22283604	CC(NCCCCC(N)C(O)=O)C(O)=O	XCYPSOHOIAZISD-UHFFFAOYSA-N	5.15411e+07	4.07272e+07	2.02988e+07	3.38693e+07	2.21119e+07	6.08428e+06	1.22807e+07	3.73459e+07	8.58292e+06	7.58912e+06	2.34476	1.22944	0.0290213	0.88	1.61808
Com_1414_neg	Ser Leu	N	C9H18N2O4	218.127	217.12	1.00347	[M-H]-	5.127	0.62	2	C18	Organic acids and derivatives	Carboxylic acids and derivatives	Amino acids, peptides, and analogues	-	-	-	-	-	-	CC(C)CC(C(=O)O)NC(=O)C(CO)N	NFDYGNFETJVMSE-BQBZGAKWSA-N	1.34214e+08	1.048e+08	7.18807e+07	8.91574e+07	5.44637e+07	1.14915e+07	3.50069e+07	8.63045e+07	2.10504e+07	1.74327e+07	2.65355	1.40792	0.0223604	0.92	1.95091
Com_1415_neg	(3R)-3,11-dihydroxyundecanoic acid	N	C11H22O4	218.152	217.145	0.57539	[M-H]-	5.746	-	3	C18	Organic acids and derivatives	Hydroxy acids and derivatives	Medium-chain hydroxy acids and derivatives	-	-	-	-	-	86289862	C(CCCCO)CCCC(CC(=O)O)O	AJJSOJHMFKDGHU-SNVBAGLBSA-N	8.77307e+06	9.94386e+06	9.36445e+06	7.81132e+06	8.89238e+06	8.75489e+06	1.10307e+07	8.37215e+06	1.31703e+07	1.05093e+07	0.863954	-0.210973	0.189051	0.68	0.499408
Com_1419_neg	1-(2,3-Dihydro-6-methyl-1H-pyrrolizin-5-yl)-1,4-pentanedione	N	C13H17NO2	219.126	218.12	4.54884	[M-H]-	5.055	-	3	C18	Organoheterocyclic compounds	Pyrrolizines	-	"97073-01-3"	HMDB0040006	-	-	-	86127310	CC(=O)CCC(=O)C1=C(C)C=C2CCCN12	NLJUZIDVCBWHAK-UHFFFAOYSA-N	842833	2.92726e+06	3.42484e+06	2.86284e+06	3.34948e+06	2.76194e+06	2.5665e+06	1.47075e+06	5.00967e+06	4.99753e+06	0.797747	-0.325997	0.524219	0.48	0.719259
Com_1420_neg	4-Carboxy-4-hydroxy-2-oxoadipate	N	C7H8O8	220.022	219.013	5.10258	[M-H]-	2.244	-	3	C18	Organic acids and derivatives	Carboxylic acids and derivatives	Tricarboxylic acids and derivatives	-	-	C04115	map00362;map01120	LMFA01050481	-	C(C(=O)C(=O)O)C(CC(=O)O)(C(=O)O)O	RQMCNDRMPZBEOD-UHFFFAOYSA-N	3.24014e+07	5.53842e+07	3.96886e+07	3.92345e+07	3.25509e+07	3.44356e+07	3.79815e+07	2.66877e+07	4.09029e+07	4.42989e+07	1.08113	0.112542	0.594666	0.52	0.612146
Com_1423_neg	3-Deoxy-lyxo-heptulosaric acid	N	C7H10O8	222.038	221.03	0.11201	[M-H]-	1.412	0.75	2	C18	Organic oxygen compounds	Organooxygen compounds	Carbohydrates and carbohydrate conjugates	-	-	C21044	-	-	-	C1C(C(C(OC1(C(=O)O)O)C(=O)O)O)O	ZJDMTWUYUXJUEE-BMJXUZCVSA-N	2.10316e+06	3.19811e+06	3.72533e+06	3.23725e+06	4.04823e+06	2.90126e+06	4.3917e+06	4.29604e+06	4.57711e+06	4.4693e+06	0.79049	-0.339181	0.12394	0.84	0.908861
Com_1424_neg	6-(2-Methoxyvinyl)benzo[1,3]dioxole-5-carboxylic acid	N	C11H10O5	222.053	221.045	0.12782	[M-H]-	5.295	-	3	C18	Organoheterocyclic compounds	Benzodioxoles	-	-	-	C12264	-	-	-	COC=CC1=CC2=C(C=C1C(=O)O)OCO2	VMSMVFCULXKAAA-NSCUHMNNSA-N	6.77443e+06	6.49519e+06	5.4169e+06	3.8527e+06	6.05355e+06	9.96753e+06	1.15759e+07	8.13741e+06	1.10728e+07	1.14048e+07	0.548191	-0.867251	0.00154115	1	1.86365
Com_1425_neg	L-Cystathionine	N	C7H14N2O4S	222.067	221.06	1.14841	[M-H]-	1.399	-	3	C18	Organic acids and derivatives	Carboxylic acids and derivatives	Amino acids, peptides, and analogues	"56-88-2"	HMDB0000099	C02291	map00260;map00270;map01100;map01110;map01130;map01230	-	439258	N[C@@H](CCSC[C@H](N)C(O)=O)C(O)=O	ILRYLPWNYFXEMH-WHFBIAKZSA-N	9.1752e+06	1.66109e+06	4.86849e+06	5.19094e+06	5.17691e+06	5.31461e+06	6.83481e+06	7.09392e+06	2.43833e+06	2.99959e+06	1.05637	0.0791195	0.975364	0.56	0.22807
Com_1429_neg	beta-D-Glucopyranosylurea	N	C7H14N2O6	222.085	221.077	3.16944	[M-H]-	1.34	0.57	2	C18	Organic oxygen compounds	Organooxygen compounds	Carbohydrates and carbohydrate conjugates	"-"	HMDB0249119	-	-	-	295936	NC(=O)NC1OC(CO)C(O)C(O)C1O	FKWQEFWENKGUGF-UHFFFAOYSA-N	1.0401e+06	945846	842417	2.04853e+06	1.20299e+06	625731	625833	291450	153324	6.55071e+06	0.737219	-0.439834	0.423131	0.8	1.73784
Com_1430_neg	Glycyl-L-phenylalanine	N	C11H14N2O3	222.1	221.093	1.4508	[M-H]-	5.25	0.69	2	C18	Organic acids and derivatives	Carboxylic acids and derivatives	Amino acids, peptides, and analogues	-	HMDB0028848	-	-	-	-	C1=CC=C(C=C1)CC(C(=O)O)NC(=O)CN	JBCLFWXMTIKCCB-VIFPVBQESA-N	8.95623e+07	7.3914e+07	8.43143e+07	7.35279e+07	4.96065e+07	1.22614e+07	1.99204e+07	6.88548e+07	1.21535e+07	1.00934e+07	3.00872	1.58915	0.0144772	0.96	2.36685
Com_1431_neg	ISOPROPYL BETA-D-GLUCOPYRANOSIDE	N	C9H18O6	222.11	221.103	0.10867	[M-H]-	5.265	-	3	C18	Organic oxygen compounds	Organooxygen compounds	Carbohydrates and carbohydrate conjugates	-	HMDB0032705	-	-	-	-	CC(C)OC1C(C(C(C(O1)CO)O)O)O	UOEFDXYUEPHESS-SYHAXYEDSA-N	1.45342e+06	2.72274e+06	2.25243e+06	1.07618e+06	2.94575e+06	1.65368e+06	5.16137e+06	1.72146e+06	2.46956e+06	2.32878e+06	0.783701	-0.351625	0.458035	0.6	0.368812
Com_1433_neg	Avermitilol	N	C15H26O	222.198	221.191	0.21656	[M-H]-	7.385	0.77	2	C18	Lipids and lipid-like molecules	Prenol lipids	Sesquiterpenoids	"-"	-	C20181	map00909	-	-	[H][C@@]12CC[C@]3(C)[C@@]([H])(O)CC[C@@]([H])(C)[C@@]3([H])[C@]1([H])C2(C)C	BLGPPSRDEKNCLT-CDWXYHGHSA-N	2.03896e+06	8.7348e+06	1.664e+06	2.45208e+06	4.33627e+06	1.6203e+06	2.3736e+06	2.3888e+06	8.21016e+06	2.47841e+06	1.12623	0.171496	0.804344	0.56	0.16495
Com_1434_neg	Methyl 4-chloro-1H-indole-3-acetate	N	C11H10ClNO2	223.04	222.031	9.30654	[M-H]-	4.694	-	3	C18	Organoheterocyclic compounds	Indoles and derivatives	Indolyl carboxylic acids and derivatives	"19077-78-2"	HMDB0032937	-	-	-	161268	COC(=O)CC1=CNC2=CC=CC(Cl)=C12	SYPGJEURLIGNPE-UHFFFAOYSA-N	2.12042e+06	2.56494e+06	4.82412e+06	137408	2.39262e+07	2.62717e+07	5.91418e+06	1.5988e+06	4.395e+06	1.01567e+06	0.856559	-0.223375	0.628491	0.56	0.550893
Com_1435_neg	4-(2-Amino-3-hydroxyphenyl)-2,4-dioxobutanoate	N	C10H9NO5	223.048	222.041	0.15833	[M-H]-	4.695	0.88	2	C18	Organic oxygen compounds	Organooxygen compounds	Carbonyl compounds	-	HMDB0004083	C05645	map00380	-	-	C1=CC(=C(C(=C1)O)N)C(=O)CC(=O)C(=O)O	YCJNYHCCOXVYAF-UHFFFAOYSA-N	6.07838e+08	2.80895e+08	3.03655e+08	2.85187e+08	2.83875e+08	3.61615e+08	1.10316e+09	6.33745e+08	3.05457e+08	6.54495e+08	0.575925	-0.796047	0.113304	0.92	0.867648
Com_1436_neg	Salsolinol 1-carboxylate	N	C11H13NO4	223.084	222.077	1.17067	[M-H]-	4.932	0.64	2	C18	Organoheterocyclic compounds	Tetrahydroisoquinolines	-	"57256-34-5"	HMDB0013068	-	-	-	7055179	C[C@@]1(NCCC2=C1C=C(O)C(O)=C2)C(O)=O	XHGLVMDBZZZXDP-NSHDSACASA-N	2.4976e+07	4.49667e+07	1.7668e+07	1.32858e+07	1.76112e+07	1.72696e+07	2.72256e+07	3.0368e+07	2.02237e+07	1.7721e+07	1.05053	0.0711115	0.937586	0.6	0.312827
Com_1439_neg	5-(3',4',5'-Trihydroxyphenyl)-gamma-valerolactone	N	C11H12O5	224.068	223.061	0.05411	[M-H]-	5.194	-	3	C18	Benzenoids	Phenols	Benzenetriols and derivatives	"-"	HMDB0041691	-	-	-	44389277	OC1=CC(CC2CCC(=O)O2)=CC(O)=C1O	CZVAQLJEUUFQCH-UHFFFAOYSA-N	1.46438e+07	1.45238e+07	1.56769e+07	1.74649e+07	2.01158e+07	2.26714e+07	1.59837e+07	1.75865e+07	1.73854e+07	1.73844e+07	0.905658	-0.142962	0.277172	0.72	0.249943
Com_1440_neg	Propyl 1-(propylthio)propyl disulfide	N	C9H20S3	224.073	223.065	1.59454	[M-H]-	4.935	-	3	C18	Organosulfur compounds	Organic disulfides	Dialkyldisulfides	"126876-27-5"	HMDB0033040	-	-	-	528859	CCCSSC(CC)SCCC	NPIXBDUKSDQMKL-UHFFFAOYSA-N	1.6741e+07	3.30023e+06	5.49158e+06	3.02456e+06	6.06165e+06	4.91434e+06	6.44393e+06	8.06831e+06	1.99148e+07	9.95232e+06	0.7023	-0.509841	0.288297	0.76	0.516549
Com_1441_neg	Stavudine	N	C10H12N2O4	224.08	223.073	1.04683	[M-H]-	5.082	-	3	C18	Nucleosides, nucleotides, and analogues	Nucleoside and nucleotide analogues	-	"3056-17-5"	HMDB0014787	C07312	-	-	18283	CC1=CN([C@@H]2O[C@H](CO)C=C2)C(=O)NC1=O	XNKLLVCARDGLGL-JGVFFNPUSA-N	7.23322e+06	3.96108e+06	6.47887e+06	6.80049e+06	4.34733e+06	8.87114e+06	1.07664e+07	7.94114e+06	4.24714e+06	1.31222e+07	0.641207	-0.641139	0.117371	0.84	1.29361
Com_1444_neg	(+/-)-6-Hydroxy-3-oxo-alpha-ionol	N	C13H20O3	224.141	223.134	0.4175	[M-H]-	5.97	0.59	2	C18	Lipids and lipid-like molecules	Prenol lipids	Sesquiterpenoids	-	HMDB0303570	C04166	-	-	-	CC1=CC(=O)CC(C1(C=CC(C)O)O)(C)C	KPQMCAKZRXOZLB-AATRIKPKSA-N	1.24478e+07	1.90149e+07	1.54335e+07	1.29892e+07	1.44278e+07	8.02569e+06	9.56826e+06	1.59466e+07	1.64654e+07	1.60107e+07	1.12567	0.170788	0.41057	0.48	0.656631
Com_1445_neg	Aspergillic acid	N	C12H20N2O2	224.152	223.145	0.95668	[M-H]-	5.712	0.51	2	C18	Organoheterocyclic compounds	Isoquinolines and derivatives	Isoquinoline quinones	"-"	-	C10571	-	-	-	CCC(C)C1=CN=C(CC(C)C)C(=O)N1O	IUZCDJYHMMWBBE-UHFFFAOYSA-N	2.57162e+06	1.83902e+06	1.55923e+06	1.50912e+06	2.50926e+06	2.80773e+06	2.33605e+06	2.32918e+06	2.30762e+06	3.9976e+06	0.724933	-0.46408	0.0707527	0.76	0.997543
Com_1446_neg	2-Amino-2-deoxyisochorismate	N	C10H11NO5	225.064	224.057	1.6554	[M-H]-	4.926	0.55	2	C18	Organic acids and derivatives	Carboxylic acids and derivatives	Dicarboxylic acids and derivatives	-	-	C18054	map00405;map01059;map01130	-	-	C=C(C(=O)O)OC1C=CC=C(C1N)C(=O)O	OKLGKGPAZUNROU-YUMQZZPRSA-N	2.73335e+07	4.30338e+07	3.40645e+07	3.13233e+07	2.87657e+07	2.98722e+07	4.09031e+07	4.24725e+07	4.54232e+07	5.36151e+07	0.774996	-0.36774	0.0799538	0.8	0.993228
Com_1447_neg	ANCITABINE	N	C9H11N3O4	225.075	224.068	3.35809	[M-H]-	4.938	-	3	C18	Organic oxygen compounds	Organooxygen compounds	Ethers	"31698-14-3"	-	-	-	-	-	C1=CN2C3C(C(C(O3)CO)O)OC2=NC1=N	BBDAGFIXKZCXAH-CCXZUQQUSA-N	1.39034e+06	234248	407674	1.41899e+06	832755	240087	824027	700149	1.59411e+06	1.01128e+06	0.980399	-0.0285587	0.884899	0.48	0.23923
Com_1448_neg	6-Benzylaminopurine	N	C12H11N5	225.101	224.093	5.79599	[M-H]-	6.085	-	3	C18	Organoheterocyclic compounds	Imidazopyrimidines	Purines and purine derivatives	"162714-86-5"	HMDB0039238	C11263	-	-	-	C1=CC=C(C=C1)CNC2=NC=NC3=C2NC=N3	NWBJYWHLCVSVIJ-UHFFFAOYSA-N	1.65086e+07	1.86516e+07	1.99086e+07	1.80513e+07	1.82873e+07	1.60311e+07	2.56603e+07	1.95696e+07	2.18183e+07	2.69188e+07	0.83099	-0.267096	0.148587	0.76	0.525036
Com_1449_neg	3-hydroxy-O,5-dimethyl-L-tyrosine	N	C11H15NO4	225.1	224.093	1.63679	[M-H]-	5.012	0.55	2	C18	Organic acids and derivatives	Carboxylic acids and derivatives	Amino acids, peptides, and analogues	-	-	-	-	-	-	CC1=CC(=CC(=C1OC)O)CC(C(=O)O)N	WCPBEUSWIVLNSK-QMMMGPOBSA-N	2.9142e+07	3.46296e+07	3.5167e+07	2.3457e+07	2.82789e+07	1.74167e+07	2.64811e+07	3.07224e+07	1.14375e+07	3.6948e+07	1.22494	0.292711	0.276236	0.64	1.12048
Com_1451_neg	Chorismate	N	C10H10O6	226.048	225.041	1.29383	[M-H]-	5.012	0.56	2	C18	Organic acids and derivatives	Carboxylic acids and derivatives	Dicarboxylic acids and derivatives	-	HMDB0012199	C00251	map00130;map00400;map00405;map00790;map01053;map01059;map01060;map01061;map01063;map01070;map01100;map01110;map01130;map01230	-	-	C=C(C(=O)O)OC1C=C(C=CC1O)C(=O)O	WTFXTQVDAKGDEY-HTQZYQBOSA-N	1.04164e+07	1.79459e+07	1.09019e+07	1.09223e+07	1.33078e+07	1.33071e+07	1.31933e+07	1.42833e+07	1.44535e+07	1.9382e+07	0.850912	-0.232918	0.203045	0.76	0.598174
Com_1452_neg	3-NITRO-L-TYROSINE	N	C9H10N2O5	226.059	225.052	1.41136	[M-H]-	5.05	-	3	C18	Organic acids and derivatives	Carboxylic acids and derivatives	Amino acids, peptides, and analogues	"621-44-3"	-	-	-	-	-	O=C(O)C(N)CC1=CC=C(O)C(=C1)N(=O)=O	FBTSQILOGYXGMD-LURJTMIESA-N	5.16223e+06	7.5669e+06	5.5844e+06	5.12665e+06	4.98439e+06	6.13568e+06	5.36202e+06	6.5658e+06	6.45237e+06	7.35099e+06	0.891979	-0.164918	0.229806	0.76	0.469819
Com_1454_neg	Massarigenin A	N	C11H14O5	226.084	225.077	1.70408	[M-H]-	5.159	0.57	2	C18	Organoheterocyclic compounds	Tetrahydrofurans	-	-	-	-	-	-	-	CC1C=CC(C(C12C(C(=C)OC2=O)O)O)O	VYTPSQHQAWGKGW-SAFKVGCYSA-N	1.85163e+07	2.37717e+07	2.60098e+07	1.27158e+07	1.7794e+07	1.58963e+07	2.16361e+07	1.61651e+07	2.26436e+07	1.86744e+07	1.03991	0.0564615	0.897607	0.44	0.0971588
Com_1456_neg	Histidylalanine	N	C9H14N4O3	226.107	225.099	3.35361	[M-H]-	1.337	-	3	C18	Organic acids and derivatives	Carboxylic acids and derivatives	Amino acids, peptides, and analogues	"16874-75-2"	HMDB0028878	-	-	-	101180	C[C@H](NC(=O)[C@@H](N)CC1=CN=CN1)C(O)=O	FRJIAZKQGSCKPQ-FSPLSTOPSA-N	1.59409e+06	1.37461e+06	3.5062e+06	1.32902e+06	3.0568e+06	1.09917e+06	1.51975e+06	2.65307e+06	1.33662e+06	1.67924e+06	1.31044	0.390051	0.396435	0.64	0.563081
Com_1457_neg	11-Hydroxyjasmonic acid	N	C12H18O4	226.121	225.113	0.58817	[M-H]-	5.541	0.81	2	C18	Lipids and lipid-like molecules	Fatty Acyls	Lineolic acids and derivatives	"140447-14-9"	-	-	-	-	-	CC(C=CCC1C(CCC1=O)CC(=O)O)O	KLPBEXRQJBKPDM-JQQSAOSDSA-N	1.19277e+08	1.42974e+08	1.07023e+08	8.84091e+07	1.0301e+08	1.00435e+08	1.31179e+08	1.08899e+08	1.17978e+08	1.63166e+08	0.901933	-0.148907	0.407161	0.64	0.414558
Com_1458_neg	Tuberonic acid	N	C12H18O4	226.121	225.113	0.33349	[M-H]-	6.119	0.74	2	C18	Lipids and lipid-like molecules	Fatty Acyls	Lineolic acids and derivatives	-	-	-	-	LMFA02020007	-	C1CC(=O)C(C1CC(=O)O)CC=CCCO	RZGFUGXQKMEMOO-SZXTZRQCSA-N	2.7497e+07	3.77504e+07	3.27813e+07	2.65474e+07	2.93522e+07	3.4943e+07	5.5974e+07	2.90704e+07	5.66649e+07	3.46371e+07	0.728519	-0.456961	0.108314	0.8	0.944221
Com_1459_neg	Isopilocarpinic acid	N	C11H18N2O3	226.132	225.124	0.66333	[M-H]-	5.498	0.56	2	C18	Organoheterocyclic compounds	Azoles	Imidazoles	"-"	HMDB0253672	-	-	-	9991283	CCC(C(CO)CC1=CN=CN1C)C(O)=O	WJRPDGADPABWOY-UHFFFAOYSA-N	8.70935e+06	1.49772e+07	6.72263e+06	6.4604e+06	1.08739e+07	1.40188e+07	1.86183e+07	1.39436e+07	1.61001e+07	1.78439e+07	0.592905	-0.754128	0.0189114	0.92	1.18457
Com_1463_neg	Myristoleic acid	N	C14H26O2	226.193	225.186	0.04681	[M-H]-	8.82	0.57	2	C18	Lipids and lipid-like molecules	Fatty Acyls	Fatty acids and conjugates	"544-64-9"	HMDB0002000	C08322	-	LMFA01030051	-	CCCCC=CCCCCCCCC(=O)O	YWWVWXASSLXJHU-WAYWQWQTSA-N	8.60227e+06	7.42579e+06	1.01983e+07	2.85037e+07	1.15986e+07	2.43786e+07	5.41467e+07	5.81703e+06	1.06938e+07	1.36848e+07	0.610081	-0.712927	0.484386	0.64	0.755499
Com_1464_neg	Pentadecanal	N	C15H30O	226.23	225.222	0.03405	[M-H]-	9.418	0.70	2	C18	Lipids and lipid-like molecules	Fatty Acyls	Fatty aldehydes	"2765-11-9"	HMDB0031078	C01948	-	LMFA06000083	-	CCCCCCCCCCCCCCC=O	XGQJZNCFDLXSIJ-UHFFFAOYSA-N	8.7528e+06	1.62788e+07	1.02177e+07	7.30847e+06	8.0436e+06	3.4456e+06	4.66327e+06	4.33982e+06	9.35181e+06	2.37825e+07	1.11009	0.150681	0.406693	0.68	0.690126
Com_1466_neg	Stizolobate	N	C9H9NO6	227.043	226.036	1.33636	[M-H]-	4.888	0.53	2	C18	Organic acids and derivatives	Carboxylic acids and derivatives	Amino acids, peptides, and analogues	-	-	C06047	map00350	-	-	C1=C(C=C(OC1=O)C(=O)O)CC(C(=O)O)N	KQZBVNZAEQASKU-UHFFFAOYSA-N	8.31617e+07	1.30548e+08	9.5483e+07	5.84003e+07	8.26119e+07	1.04628e+08	1.17429e+08	5.37888e+07	5.88254e+07	9.11935e+07	1.05715	0.0801841	0.743644	0.48	0.377971
Com_1467_neg	Aminocyclopyrachlor-methyl	N	C9H10ClN3O2	227.046	226.039	1.92156	[M-H]-	1.38	0.50	2	C18	Organoheterocyclic compounds	Diazines	Pyrimidines and pyrimidine derivatives	-	-	-	-	-	-	COC(=O)C1=C(C(=NC(=N1)C2CC2)N)Cl	MDWRNPOBHVLALB-UHFFFAOYSA-N	1.16189e+07	9.6092e+06	1.02291e+07	9.75276e+06	7.39928e+06	1.16834e+07	1.2102e+07	1.32271e+07	1.48627e+07	1.47849e+07	0.72921	-0.455594	0.0085037	1	0.975866
Com_1468_neg	Dexelvucitabine	N	C9H10FN3O3	227.071	226.065	7.50815	[M-H]-	1.319	-	3	C18	Nucleosides, nucleotides, and analogues	Nucleoside and nucleotide analogues	-	"-"	HMDB0251085	-	-	-	21933738	NC1=NC(=O)N(C=C1F)C1OC(CO)C=C1	HSBKFSPNDWWPSL-UHFFFAOYSA-N	4.44894e+07	6.17788e+07	3.368e+07	3.2304e+07	4.08633e+07	1.56636e+07	3.6806e+07	4.22475e+07	3.22086e+07	2.48222e+07	1.4044	0.489959	0.124076	0.8	1.045
Com_1470_neg	2-Amino-3,4,8-trimethyl-3H-imidazo[4,5-f]quinoxaline	N	C12H13N5	227.117	226.109	4.80371	[M-H]-	4.838	-	3	C18	Organoheterocyclic compounds	Diazanaphthalenes	Benzodiazines	"95896-78-9"	HMDB0032928	-	-	-	104739	CN1C(N)=NC2=C1C(C)=CC1=C2N=C(C)C=N1	LAZSIJHHPMHKQI-UHFFFAOYSA-N	3.24202e+06	3.83597e+06	3.0566e+06	3.68351e+06	3.08579e+06	4.42064e+06	5.48925e+06	4.00315e+06	3.56718e+06	6.25101e+06	0.712306	-0.489431	0.0311265	0.92	1.34872
Com_1471_neg	Carlosic acid	N	C10H12O6	228.063	227.057	2.03005	[M-H]-	5.18	0.51	2	C18	Organoheterocyclic compounds	Dihydrofurans	Furanones	-	-	-	-	-	-	CCCC(=O)C1=C(C(OC1=O)CC(=O)O)O	FTXHMBAGOBNRPN-LURJTMIESA-N	2.52792e+07	3.14055e+07	2.85574e+07	1.87112e+07	2.17897e+07	1.00684e+08	2.57307e+07	4.21937e+07	2.42442e+07	2.4551e+07	0.578385	-0.789897	0.235692	0.68	1.59844
Com_1482_neg	Aaptamine	N	C13H12N2O2	228.09	227.083	1.94588	[M-H]-	5.415	0.52	2	C18	Organoheterocyclic compounds	Diazanaphthalenes	Naphthyridines	-	-	-	-	-	-	COC1=C(C2=NC=CC3=C2C(=C1)C=CN3)OC	UERYGOYPBXIFQV-UHFFFAOYSA-N	700798	865110	552122	853581	908600	755511	662240	608442	1.00335e+06	853690	0.999222	-0.00112343	0.994698	0.52	0.347772
Com_1483_neg	Decarestrictin E	N	C11H16O5	228.1	227.093	1.37739	[M-H]-	5.441	0.74	2	C18	Lipids and lipid-like molecules	Prenol lipids	Polyprenols	-	-	-	-	-	-	CC1CC2C(O2)C(CC(=O)CC(=O)O1)OC	SYWGIHBTDUSGAL-CNABLZDZSA-N	3.01278e+07	4.40076e+07	3.23348e+07	2.51736e+07	3.20433e+07	3.95382e+07	3.57003e+07	2.76042e+07	3.81043e+07	5.71738e+07	0.826198	-0.27544	0.260778	0.72	0.818725
Com_1484_neg	(+)-cyclopentanecarboxylic acid	N	C11H16O5	228.1	227.093	0.66432	[M-H]-	5.855	0.65	2	C18	Organic oxygen compounds	Organooxygen compounds	Alcohols and polyols	-	-	-	-	-	-	CC(C)C1(C(C(=C)C(=O)C1(C)O)C(=O)O)O	PBMOSPVYISYWDG-XROYCOCOSA-N	1.39389e+07	1.23075e+07	8.37255e+06	7.32489e+06	1.17841e+07	1.10568e+07	1.27924e+07	9.24933e+06	1.19199e+07	1.65425e+07	0.872761	-0.196342	0.373956	0.64	0.687016
Com_1490_neg	Tectoionol A	N	C13H24O3	228.173	227.165	0.13604	[M-H]-	6.17	0.77	2	C18	Organoheterocyclic compounds	Tetrahydrofurans	-	-	-	-	-	-	-	CC1CCC2(O1)C(CC(CC2(C)O)O)(C)C	FVXKPFUGZQUEDM-YGNMPJRFSA-N	4.51625e+06	3.3424e+06	6.6618e+06	2.4848e+06	7.96388e+06	5.82624e+06	8.59537e+06	3.8796e+06	1.63436e+07	1.06773e+07	0.550926	-0.860069	0.122167	0.8	1.17745
Com_1493_neg	Resazurin	N	C12H7NO4	229.038	228.028	9.39867	[M-H]-	5.327	-	3	C18	Organoheterocyclic compounds	Benzoxazines	Phenoxazines	-	HMDB0257158	C11178	-	-	-	C1=CC2=C(C=C1O)OC3=CC(=O)C=CC3=[N+]2[O-]	PLXBWHJQWKZRKG-UHFFFAOYSA-N	4.60445e+06	7.35773e+06	2.89153e+06	3.58216e+06	3.55311e+06	8.2824e+06	9.13601e+06	2.26812e+06	6.37986e+06	1.22913e+07	0.573262	-0.802734	0.199586	0.76	1.80634
Com_1495_neg	4-(L-Alanin-3-yl)-2-hydroxy-cis,cis-muconate 6-semialdehyde	N	C9H11NO6	229.059	228.052	1.40673	[M-H]-	4.968	-	3	C18	Organic acids and derivatives	Carboxylic acids and derivatives	Amino acids, peptides, and analogues	-	-	C04796	map00350	-	-	C(C(C(=O)O)N)C(=CC(=O)C(=O)O)C=CO	PIYTUGMLAKPQKI-LURJTMIESA-N	1.71888e+07	2.28897e+07	1.78884e+07	1.40817e+07	1.43376e+07	2.19875e+07	2.68387e+07	1.69858e+07	2.69712e+07	2.78637e+07	0.716025	-0.481919	0.0319805	0.84	1.26264
Com_14_neg	L-Malate	N	C4H6O5	134.022	133.014	0.06287	[M-H]-	1.437	0.96	1	C18	Organic acids and derivatives	Hydroxy acids and derivatives	Beta hydroxy acids and derivatives	"97-67-6"	HMDB0000156	C00149	map00020;map00620;map00630;map00680;map00710;map00720;map01060;map01061;map01062;map01063;map01064;map01065;map01066;map01070;map01100;map01110;map01120;map01130;map01200;map02020	-	222656	O[C@@H](CC(O)=O)C(O)=O	BJEPYKJPYRNKOW-REOHCLBHSA-N	2.04257e+09	1.5722e+09	4.93481e+09	1.34799e+09	2.20911e+09	1.05371e+09	4.7618e+08	3.20864e+09	1.11115e+09	4.86575e+08	1.9107	0.934099	0.0969144	0.84	1.3492
Com_1502_neg	Diazoxide	N	C8H7ClN2O2S	229.992	228.985	2.19122	[M-H]-	4.87	-	3	C18	Organoheterocyclic compounds	Thiadiazines	Benzothiadiazines	"364-98-7"	HMDB0015251	C06949	-	-	3019	CC1=NS(=O)(=O)C2=C(N1)C=CC(Cl)=C2	GDLBFKVLRPITMI-UHFFFAOYSA-N	2.26172e+06	1.86386e+06	2.1148e+06	998312	1.30738e+06	725952	3.06054e+06	1.48787e+06	1.99233e+06	2.08168e+06	0.914178	-0.129453	0.911937	0.52	0.143934
Com_1504_neg	RIBOSE 5-PHOSPHATE	N	C5H11O8P	230.019	229.012	0.91243	[M-H]-	1.501	-	3	C18	Organic oxygen compounds	Organooxygen compounds	Carbohydrates and carbohydrate conjugates	-	HMDB0001548	C00117	map00030;map00230;map00440;map00710;map01100;map01110;map01120;map01130;map01200;map01230;map04918	-	-	O=P(O)(O)OCC1OC(O)C(O)C1O	KTVPXOYAKDPRHY-SOOFDHNKSA-N	324200	7.35559e+06	9.21651e+06	2.81519e+06	5.21449e+06	4.64873e+06	1.25074e+06	610251	3.04139e+06	2.76991e+06	2.02304	1.01653	0.52266	0.72	0.607728
Com_1505_neg	4-Allylpyrocatechol sulfate	N	C9H10O5S	230.025	229.018	1.50499	[M-H]-	4.996	-	3	C18	Organic acids and derivatives	Organic sulfuric acids and derivatives	Arylsulfates	"-"	HMDB0304934	-	-	-	155342006	OC1=C(OS(O)(=O)=O)C=CC(CC=C)=C1	USWXDXYEVISELK-UHFFFAOYSA-N	7.29478e+06	7.52084e+06	6.04395e+06	6.34787e+06	5.4999e+06	6.66778e+06	7.02536e+06	7.54307e+06	7.93969e+06	8.89665e+06	0.85908	-0.219136	0.0817418	0.84	0.816612
Com_1507_neg	(2Z,4E)-3-(2-carboxy-1-hydroxyethyl)-2,4-hexadienedioic acid	N	C9H10O7	230.043	229.036	3.85168	[M-H]-	4.946	0.56	2	C18	Organic acids and derivatives	Carboxylic acids and derivatives	Tricarboxylic acids and derivatives	-	-	-	-	-	122391263	C(C(C(=CC(=O)O)C=CC(=O)O)O)C(=O)O	QZBAPOXIHSUTHJ-WFTYEQLWSA-N	6.32664e+06	9.10271e+06	5.98078e+06	5.13384e+06	8.12751e+06	8.64759e+06	8.86048e+06	6.85083e+06	8.4679e+06	8.42112e+06	0.840563	-0.250573	0.148685	0.76	0.730202
Com_1510_neg	thymol sulfate	N	C10H14O4S	230.061	229.054	0.76769	[M-H]-	5.34	-	3	C18	Organic acids and derivatives	Organic sulfuric acids and derivatives	Arylsulfates	-	HMDB0062720	-	-	-	-	CC1=CC(=C(C=C1)C(C)C)OS(=O)(=O)O	NODSEPOUFZPJEQ-UHFFFAOYSA-N	3.45291e+06	3.60288e+06	2.96415e+06	2.5309e+06	3.05608e+06	3.83323e+06	5.13932e+06	3.77831e+06	5.47052e+06	6.18998e+06	0.639331	-0.645366	0.00777024	1	1.33894
Com_1512_neg	GEIR-3	N	C10H14O6	230.079	229.072	1.14609	[M-H]-	4.961	0.56	2	C18	Lipids and lipid-like molecules	Prenol lipids	Monoterpenoids	-	-	-	-	-	-	CC1C(C(C2C1(COC=C2C(=O)O)O)O)O	ZCPRKXVRISCLMR-HZHVFOLNSA-N	2.74667e+07	3.23392e+07	2.90595e+07	2.5722e+07	2.77482e+07	4.02579e+07	2.62601e+07	3.87468e+07	3.30343e+07	3.48974e+07	0.821816	-0.283113	0.0678664	0.84	0.757005
Com_1517_neg	Caiophoraenin	N	C11H18O5	230.115	229.108	0.42223	[M-H]-	5.591	0.61	2	C18	Lipids and lipid-like molecules	Prenol lipids	Terpene lactones	-	-	-	-	-	-	CC1C2C(CC(C2C(OC1=O)OC)CO)O	ZVEZLXLQLYOFMK-DRZZNBKRSA-N	3.42156e+07	3.65182e+07	3.03219e+07	2.5948e+07	3.31962e+07	3.89517e+08	5.23181e+07	3.4062e+07	4.76941e+07	5.89579e+07	0.274998	-1.86251	0.130818	0.92	2.43804
Com_1519_neg	N2,N6-Diacetyllysine	N	C10H18N2O4	230.127	229.12	1.15238	[M-H]-	4.926	-	3	C18	Organic acids and derivatives	Carboxylic acids and derivatives	Amino acids, peptides, and analogues	"-"	-	-	-	-	-	[H][C@@](CCCCN=C(C)O)(N=C(C)O)C(O)=O	ZHZUEHHBTYJTKY-VIFPVBQESA-N	1.53372e+07	1.36463e+07	1.36729e+07	1.38082e+07	1.61485e+07	1.18982e+07	1.62921e+07	1.27663e+07	1.8965e+07	1.19926e+07	1.00972	0.0139548	0.810648	0.6	0.169589
Com_1521_neg	Ibudilast	N	C14H18N2O	230.142	229.135	0.31239	[M-H]-	5.74	-	3	C18	Organoheterocyclic compounds	Pyrazolopyridines	-	"50847-11-5"	HMDB0015614	-	-	-	3671	CC(C)C(=O)C1=C2C=CC=CN2N=C1C(C)C	ZJVFLBOZORBYFE-UHFFFAOYSA-N	185911	1.53959e+06	427724	712172	772527	953614	613594	1.32903e+06	399918	920102	0.862833	-0.212847	0.502405	0.6	0.855305
Com_1528_neg	2-Polyprenylphenol	N	C16H22O	230.167	229.162	7.64535	[M-H]-	6.345	-	3	C18	Lipids and lipid-like molecules	Prenol lipids	Monoterpenoids	-	-	C05807	map00130;map01100;map01110	-	-	CC(=CCCC(=CCC1=CC=CC=C1O)C)C	GWMVTXXXCDWZQS-SDNWHVSQSA-N	2.05121e+06	6.5945e+06	3.03769e+06	3.00274e+06	5.04583e+06	2.27506e+06	4.7776e+06	1.77499e+06	3.78496e+06	5.82099e+06	1.07043	0.0981969	0.808609	0.44	0.462192
Com_1529_neg	13-Hydroxytridecanoic acid	N	C13H26O3	230.188	229.181	0.25926	[M-H]-	7.685	0.65	2	C18	Lipids and lipid-like molecules	Fatty Acyls	Fatty acids and conjugates	-	-	-	-	LMFA01050042	-	C(CCCCCCO)CCCCCC(=O)O	DWXOPJCPYKBNEC-UHFFFAOYSA-N	1.46943e+07	2.171e+07	9.18597e+06	6.89726e+06	6.81237e+06	1.07485e+07	2.0375e+07	1.26757e+07	1.32406e+07	2.27578e+07	0.743128	-0.428317	0.221974	0.72	1.14613
Com_152_neg	5,6-Dihydrouridine	N	C9H14N2O6	246.085	227.066	4.58029	[M-H-H2O]-	1.32	0.81	1	C18	Nucleosides, nucleotides, and analogues	Pyrimidine nucleosides	-	"5627-05-4"	HMDB0000497	-	-	-	94312	OC[C@H]1O[C@H]([C@H](O)[C@@H]1O)N1CCC(=O)NC1=O	ZPTBLXKRQACLCR-XVFCMESISA-N	2.5909e+07	2.99e+07	7.60086e+06	2.19935e+07	9.03627e+06	1.3863e+06	2.22507e+07	2.93313e+07	8.67664e+06	2.55978e+07	1.08249	0.114357	0.600494	0.44	0.635365
Com_1531_neg	Paracetamol sulfate	N	C8H9NO5S	231.02	230.013	0.96758	[M-H]-	5.026	0.67	2	C18	Organic acids and derivatives	Organic sulfuric acids and derivatives	Arylsulfates	-	HMDB0059911	-	-	-	-	CC(=O)NC1=CC=C(C=C1)OS(=O)(=O)O	IGTYILLPRJOVFY-UHFFFAOYSA-N	1.67226e+07	1.96991e+07	2.04324e+07	1.08315e+07	1.67237e+07	1.1493e+07	1.72421e+07	1.9145e+07	1.26072e+07	1.56963e+07	1.10797	0.147922	0.530537	0.64	0.328701
Com_1535_neg	N-Succinyl-L-glutamate 5-semialdehyde	N	C9H13NO6	231.074	230.067	0.41581	[M-H]-	2.058	0.63	2	C18	Organic acids and derivatives	Carboxylic acids and derivatives	Amino acids, peptides, and analogues	-	HMDB0001180	C05932	map00330;map01100	-	-	C(CC(C(=O)O)NC(=O)CCC(=O)O)C=O	XTOKIEIBKARFSZ-LURJTMIESA-N	2.92833e+07	3.94195e+07	2.35329e+07	2.4112e+07	3.85e+07	3.61538e+07	3.39304e+07	4.4725e+07	4.02357e+07	7.60666e+07	0.670013	-0.577739	0.0722377	0.84	1.32493
Com_1537_neg	SUBERYL GLYCINE	N	C10H17NO5	231.111	230.103	0.40397	[M-H]-	5.456	0.53	2	C18	Organic acids and derivatives	Carboxylic acids and derivatives	Amino acids, peptides, and analogues	-	-	-	-	-	-	O=C(O)CN=C(O)CCCCCCC(=O)O	HXATVKDSYDWTCX-UHFFFAOYSA-N	6.44279e+07	7.54218e+07	8.21035e+07	6.84099e+07	1.20843e+08	5.89142e+07	8.53316e+07	1.04686e+08	1.84963e+08	1.4931e+08	0.705082	-0.504137	0.244295	0.72	0.681785
Com_1539_neg	isobutyryl carnitine	N	C11H21NO4	231.147	230.14	0.49007	[M-H]-	6.28	0.68	2	C18	Lipids and lipid-like molecules	Fatty Acyls	Fatty acid esters	-	-	-	-	LMFA07070075	-	CC(C)C(=O)OC(CC(=O)[O-])C[N+](C)(C)C	LRCNOZRCYBNMEP-UHFFFAOYSA-N	2.18367e+07	1.35524e+07	3.13633e+07	2.9035e+07	3.57469e+07	1.56112e+07	2.54568e+07	2.48127e+07	4.11463e+07	2.355e+07	1.00733	0.0105387	0.994532	0.52	0.0995096
Com_1541_neg	3-Hydroxyphenylaceitic acid sulfate	N	C8H8O6S	232.004	230.997	1.11142	[M-H]-	4.911	0.64	2	C18	Organic acids and derivatives	Organic sulfuric acids and derivatives	Arylsulfates	-	-	-	-	-	-	O=C(O)CC=1C=CC=C(OS(=O)(=O)O)C1	VBCLPDSIELLWDI-UHFFFAOYSA-N	1.07933e+08	2.3294e+07	1.04537e+08	2.89835e+07	3.49527e+07	4.48984e+07	8.32993e+07	4.10012e+07	2.46011e+07	4.17199e+07	1.27251	0.347673	0.79076	0.52	0.263408
Com_1542_neg	Rutalexin	N	C11H8N2O2S	232.031	231.021	9.55282	[M-H]-	5.094	-	3	C18	Organoheterocyclic compounds	Indoles and derivatives	Indoles	"-"	HMDB0302037	-	-	-	11195626	CN1C(=O)SC2=C(C3=CC=CC=C3N2)C1=O	NJGJFPPBMOBRGB-UHFFFAOYSA-N	2.27639e+06	3.15452e+06	609743	1.33651e+06	2.60813e+06	3.03549e+06	3.10603e+06	2.63429e+06	3.66687e+06	4.97058e+06	0.57343	-0.802311	0.0840044	0.88	1.3397
Com_1543_neg	5-Hydroxyxanthotoxin	N	C12H8O5	232.037	231.028	9.80388	[M-H]-	5.569	-	3	C18	Phenylpropanoids and polyketides	Coumarins and derivatives	Furanocoumarins	-	HMDB0036157	C02951	-	-	-	COC1=C2C(=C(C3=C1OC=C3)O)C=CC(=O)O2	XPFCGZWOHNGDSP-UHFFFAOYSA-N	1.42578e+06	4.00815e+06	354718	1.38178e+06	2.02547e+06	1.55564e+06	416638	828343	2.09197e+06	3.76866e+06	1.06173	0.0864161	0.917544	0.52	0.761177
Com_1549_neg	Camphorsulfonic acid	N	C10H16O4S	232.077	231.07	1.1277	[M-H]-	5.767	-	3	C18	Lipids and lipid-like molecules	Prenol lipids	Monoterpenoids	"-"	HMDB0243496	-	-	-	18462	CC1(C)C2CCC1(CS(O)(=O)=O)C(=O)C2	MIOPJNTWMNEORI-UHFFFAOYSA-N	1.1938e+06	1.51891e+06	848130	1.47309e+06	1.08735e+06	1.30368e+06	3.00479e+06	1.60525e+06	2.76726e+06	2.14439e+06	0.565456	-0.822513	0.0248678	0.92	1.44219
Com_1550_neg	8-Methylsulfinyloctyl isothiocyanate	N	C10H19NOS2	233.091	231.077	5.3598	[M-2H]-	5.494	0.51	2	C18	Organosulfur compounds	Sulfoxides	-	-	HMDB0035923	-	-	-	-	O=S(C)CCCCCCCCN=C=S	BCRXKWOQVFKZAG-UHFFFAOYSA-N	4.51421e+06	2.37094e+06	4.01444e+06	2.3766e+06	968434	4.83579e+06	4.55208e+06	5.42042e+06	2.94532e+06	2.71663e+06	0.69587	-0.523111	0.188457	0.84	1.38234
Com_1551_neg	1-Pyrenemethanol	N	C17H12O	232.089	231.084	9.64989	[M-H]-	1.23	-	3	C18	Benzenoids	Pyrenes	-	"-"	HMDB0244007	-	-	-	104977	OCC1=C2C=CC3=CC=CC4=C3C2=C(C=C1)C=C4	NGDMLQSGYUCLDC-UHFFFAOYSA-N	3.32334e+06	2.35851e+06	3.89638e+06	3.39887e+06	2.9816e+06	1.17706e+06	817779	2.10471e+06	1.81162e+06	1.58801e+06	2.12806	1.08954	0.00580364	1	1.18867
Com_1552_neg	Jioglutin C	N	C10H16O6	232.095	231.088	1.22366	[M-H]-	5.144	0.62	2	C18	Lipids and lipid-like molecules	Prenol lipids	Monoterpenoids	-	-	-	-	-	-	COC1CC2C3C(O1)OCC3(C(C2O)O)O	LVAWHTOAFSCIIW-NEYBOIOJSA-N	3.44483e+07	8.2371e+07	3.01811e+07	2.70992e+07	3.55268e+07	3.15574e+07	5.49264e+07	6.81251e+07	4.38145e+07	8.81058e+07	0.731606	-0.450862	0.233544	0.76	1.15522
Com_1554_neg	Mofebutazone	N	C13H16N2O2	232.121	231.114	0.20351	[M-H]-	5.383	-	3	C18	Benzenoids	Benzene and substituted derivatives	-	"2210-63-1"	HMDB0254828	-	-	-	-	CCCCC1C(O)=NN(C1=O)C1=CC=CC=C1	REOJLIXKJWXUGB-UHFFFAOYSA-N	3.31148e+06	3.11297e+06	5.4025e+06	3.5927e+06	3.04854e+06	2.32415e+06	5.86699e+06	4.28238e+06	2.5037e+06	7.89625e+06	0.807407	-0.308633	0.641794	0.56	0.440567
Com_1555_neg	beta-dibutyrin	N	C11H20O5	232.131	231.124	0.53877	[M-H]-	5.773	0.77	2	C18	Lipids and lipid-like molecules	Glycerolipids	Diradylglycerols	-	HMDB0304007	-	-	-	-	CCCC(=O)OCC(CO)OC(=O)CCC	AWHAUPZHZYUHOM-UHFFFAOYSA-N	1.21714e+08	1.54611e+08	9.95486e+07	9.73878e+07	1.32563e+08	1.45969e+08	1.3125e+08	1.03485e+08	1.22486e+08	1.45542e+08	0.93386	-0.0987223	0.504713	0.64	0.394196
Com_1559_neg	3,12-dihydroxydodecanoic acid	N	C12H24O4	232.167	231.16	0.535	[M-H]-	5.798	0.62	2	C18	Organic acids and derivatives	Hydroxy acids and derivatives	Medium-chain hydroxy acids and derivatives	-	-	-	-	-	-	C(CCCCC(CC(=O)O)O)CCCCO	JGEFOCOPBYAGDE-UHFFFAOYSA-N	1.41602e+07	2.63254e+07	1.31966e+07	1.19504e+07	1.3374e+07	1.17163e+07	1.58129e+07	2.10153e+07	1.62624e+07	1.88933e+07	0.943924	-0.0832573	0.641505	0.64	0.274068
Com_1561_neg	Aminobutane bisphosphonate	N	C4H13NO6P2	233.022	232.013	7.96729	[M-H]-	3.668	-	3	C18	Organic acids and derivatives	Organic phosphonic acids and derivatives	Bisphosphonates	"-"	HMDB0249923	-	-	-	169445	CCCC(N)(P(O)(O)=O)P(O)(O)=O	XLIREHXMRXKQIV-UHFFFAOYSA-N	4.35666e+06	8.83858e+06	3.71499e+06	5.81802e+06	4.33117e+06	6.59622e+06	6.64132e+06	6.71569e+06	4.65067e+06	7.35835e+06	0.846606	-0.240238	0.279277	0.76	0.794554
Com_1562_neg	Dopamine 3-O-sulfate	N	C8H11NO5S	233.036	232.029	1.05792	[M-H]-	4.9	-	3	C18	Organic acids and derivatives	Organic sulfuric acids and derivatives	Arylsulfates	"51317-41-0"	HMDB0006275	C13690	-	-	122136	NCCC1=CC(OS(O)(=O)=O)=C(O)C=C1	NZKRYJGNYPYXJZ-UHFFFAOYSA-N	9.28542e+07	1.05966e+08	6.99063e+07	7.66639e+07	7.87737e+07	1.02915e+08	1.1601e+08	9.76355e+07	9.76208e+07	1.23853e+08	0.78836	-0.343074	0.0285862	0.88	0.863645
Com_1563_neg	Dopamine 4-sulfate	N	C8H11NO5S	233.036	232.029	0.09433	[M-H]-	1.413	-	3	C18	Organic acids and derivatives	Organic sulfuric acids and derivatives	Arylsulfates	"38339-02-5"	HMDB0004148	C13691	-	-	123932	NCCC1=CC=C(OS(O)(=O)=O)C(O)=C1	DEKNNWJXAQTLFA-UHFFFAOYSA-N	6.00508e+06	6.17429e+06	5.03125e+06	6.355e+06	5.30829e+06	1.00641e+07	8.85963e+06	1.00366e+07	6.06222e+06	9.1942e+06	0.653009	-0.614825	0.00788059	0.92	1.48121
Com_1565_neg	2-Hydroxy-6-oxo-(2'-aminophenyl)-hexa-2,4-dienoate	N	C12H11NO4	233.069	232.059	8.98028	[M-H]-	4.998	-	3	C18	Organic acids and derivatives	Keto acids and derivatives	Medium-chain keto acids and derivatives	-	-	C08062	map00621;map01100;map01120;map01220	-	-	C1=CC=C(C(=C1)C(=CC=CC(=O)C(=O)O)O)N	OHOFWYOLTJXLET-UHFFFAOYSA-N	1.44276e+07	1.11375e+07	1.22499e+07	1.12704e+07	7.48437e+06	8.91484e+06	6.39701e+06	7.87707e+06	4.5937e+06	7.59348e+06	1.5991	0.677256	0.0173233	0.88	1.13881
Com_1566_neg	Serinyl-Gamma-glutamate	N	C8H15N3O5	233.101	232.094	0.28884	[M-H]-	1.368	-	3	C18	Organic acids and derivatives	Carboxylic acids and derivatives	Amino acids, peptides, and analogues	"-"	HMDB0029053	-	-	-	131750784	NC(CCC(=O)NC(=O)C(N)CO)C(O)=O	XSBSFWZOXUFADP-UHFFFAOYSA-N	2.5633e+07	1.26773e+07	2.55477e+07	2.24514e+07	1.4644e+07	3.14107e+06	5.38114e+06	1.9576e+07	4.64635e+06	2.01036e+06	2.90472	1.5384	0.0201739	0.92	1.86365
Com_1568_neg	2-hydroxy-3-(sulfooxy)benzoic acid	N	C7H6O7S	233.983	232.976	2.46903	[M-H]-	1.879	-	3	C18	Organic acids and derivatives	Organic sulfuric acids and derivatives	Arylsulfates	"-"	HMDB0134105	-	-	-	131837851	OC(=O)C1=C(O)C(OS(O)(=O)=O)=CC=C1	QDPNFTHYUAKYKM-UHFFFAOYSA-N	1.02052e+07	6.22154e+06	1.43793e+07	3.47624e+06	3.15261e+06	1.2748e+07	4.75781e+06	4.57326e+06	3.73034e+06	4.84606e+06	1.22115	0.288241	0.716313	0.52	0.21934
Com_1569_neg	Riluzole	N	C8H5F3N2OS	234.007	232.998	9.17393	[M-H]-	2.8	-	3	C18	Organoheterocyclic compounds	Benzothiazoles	-	"1744-22-5"	HMDB0014878	C07937	-	-	-	FC(F)(F)OC1=CC=C2NC(=N)SC2=C1	FTALBRSUTCGOEG-UHFFFAOYSA-N	88331	1.58353e+06	865923	71527	863495	2.55555e+06	200923	39395.2	851635	1.27828e+06	0.705027	-0.50425	0.832044	0.48	0.647266
Com_1570_neg	E-Ajoene	N	C9H14OS3	234.021	233.013	3.26122	[M-H]-	4.789	-	3	C18	Organosulfur compounds	Sulfoxides	-	"-"	HMDB0304671	-	-	-	76962525	C=CCSS\C=C\C[S@@](=O)CC=C	IXELFRRANAOWSF-IYNGYCSASA-N	1.06285e+07	1.59357e+07	1.16529e+07	9.8826e+06	1.06227e+07	1.24768e+07	1.67322e+07	1.15277e+07	1.00603e+07	2.27848e+07	0.798056	-0.325437	0.287927	0.72	0.592418
Com_1572_neg	Hydroxytyrosol 4'-sulfate	N	C8H10O6S	234.02	233.013	0.06637	[M-H]-	2.958	-	3	C18	Organic acids and derivatives	Organic sulfuric acids and derivatives	Arylsulfates	"-"	HMDB0240532	-	-	-	71749405	OCCC1=CC(O)=C(OS(O)(=O)=O)C=C1	VNPXBLBTQUFCHO-UHFFFAOYSA-N	1.57731e+07	1.50999e+07	8.06015e+06	9.40236e+06	1.38215e+07	1.06809e+07	1.30192e+07	1.15858e+07	1.00565e+07	1.95355e+07	0.958061	-0.0618111	0.797624	0.48	0.357731
Com_1573_neg	2-O,3-Dimethylflaviolin	N	C12H10O5	234.053	233.043	9.69427	[M-H]-	5.597	-	3	C18	Benzenoids	Naphthalenes	Naphthoquinones	-	-	C21001	-	-	-	CC1=C(C(=O)C2=C(C1=O)C(=CC(=C2)O)O)OC	MMVQTVRCJUHCSV-UHFFFAOYSA-N	1.71515e+07	2.95999e+07	8.23207e+06	5.0754e+06	1.34493e+06	4.79396e+06	1.8905e+07	6.74559e+06	728039	1.94947e+06	1.85386	0.890536	0.389892	0.68	0.899939
Com_1576_neg	(R)-(Homo)3-citrate	N	C9H14O7	234.074	233.067	0.31437	[M-H]-	2.136	0.53	2	C18	Organic acids and derivatives	Carboxylic acids and derivatives	Tricarboxylic acids and derivatives	-	-	C16598	map00680;map01120;map01210	-	-	C(CCC(CC(=O)O)(C(=O)O)O)CC(=O)O	YNPKOQYWJZNZGP-SECBINFHSA-N	6.86829e+07	1.18077e+08	1.21604e+08	8.63557e+07	2.02385e+08	1.45223e+08	1.21642e+08	1.81804e+08	1.29861e+08	1.38059e+08	0.833259	-0.263162	0.269881	0.8	0.824639
Com_1578_neg	Aspartyl-Threonine	N	C8H14N2O6	234.085	233.078	0.36901	[M-H]-	1.397	-	3	C18	Organic acids and derivatives	Carboxylic acids and derivatives	Amino acids, peptides, and analogues	"-"	HMDB0028763	-	-	-	64896714	CC(O)C(NC(=O)C(N)CC(O)=O)C(O)=O	NTQDELBZOMWXRS-UHFFFAOYSA-N	7.72429e+07	7.26521e+07	8.52084e+07	5.9712e+07	5.23909e+07	1.72282e+07	3.49026e+07	6.5549e+07	3.12524e+07	9.53129e+06	2.19108	1.13164	0.0394856	0.92	1.46906
Com_1579_neg	(4Z,7Z)-deca-4,7-dien-1-yl hydrogen sulfate	N	C10H18O4S	234.093	233.085	0.77377	[M-H]-	5.598	0.51	2	C18	Organic acids and derivatives	Organic sulfuric acids and derivatives	Sulfuric acid esters	-	-	-	-	-	10354007	CCC=CCC=CCCCOS(=O)(=O)O	IUFFPMSLKYCSDC-CWWKMNTPSA-N	3.84931e+06	3.44195e+06	5.45088e+06	2.38705e+06	2.75865e+06	2.86873e+06	5.41859e+06	4.05411e+06	6.00389e+06	4.76659e+06	0.773966	-0.369657	0.20383	0.76	0.830611
Com_1581_neg	2',3'-Dideoxyadenosine	N	C10H13N5O2	235.107	234.098	5.36964	[M-H]-	1.403	-	3	C18	Nucleosides, nucleotides, and analogues	Purine nucleosides	Purine 2',3'-dideoxyribonucleosides	"4097-22-7"	HMDB0245544	-	-	-	-	C1CC(OC1CO)N2C=NC3=C(N=CN=C32)N	WVXRAFOPTSTNLL-NKWVEPMBSA-N	4.77981e+06	4.63087e+06	7.21085e+06	5.85294e+06	6.44584e+06	4.59525e+06	5.37203e+06	1.49514e+07	7.6455e+06	7.59153e+06	0.720204	-0.473522	0.298081	0.68	1.23507
Com_1582_neg	Dibutylone	N	C13H17NO3	235.121	234.114	0.61848	[M-H]-	5.912	-	3	C18	Benzenoids	Benzene and substituted derivatives	Butyrophenones	"-"	HMDB0251176	-	-	-	-	CCC(N(C)C)C(=O)C1=CC2=C(OCO2)C=C1	USEBIPUIVPERGC-UHFFFAOYSA-N	3.30568e+07	4.18024e+07	4.45191e+07	3.30504e+07	4.85031e+07	1.45203e+07	2.69875e+07	5.42413e+07	1.29283e+08	2.32439e+07	0.809307	-0.30524	0.833346	0.6	0.160861
Com_1583_neg	3,5-Dichlororsellinic acid	N	C8H6Cl2O4	235.964	234.956	4.39507	[M-H]-	2.04	-	3	C18	Benzenoids	Benzene and substituted derivatives	Benzoic acids and derivatives	-	-	-	-	-	-	O=C(O)C=1C(O)=C(Cl)C(O)=C(Cl)C1C	QZKUNAATQJYHIC-UHFFFAOYSA-N	5.29413e+06	1.19864e+07	4.22461e+06	1.13486e+07	8.71432e+06	1.05033e+07	1.21711e+07	6.63385e+06	1.40381e+07	1.59076e+07	0.701523	-0.511438	0.167967	0.8	1.27646
Com_1584_neg	Mansouramycin B	N	C11H9ClN2O2	236.035	235.029	2.89161	[M-H]-	4.869	-	3	C18	Organoheterocyclic compounds	Isoquinolines and derivatives	Isoquinoline quinones	-	-	-	-	-	-	CC1=CC2=C(C=N1)C(=O)C(=C(C2=O)Cl)NC	FPHREBMISNGXBB-UHFFFAOYSA-N	6.57655e+06	5.41316e+06	5.50575e+06	5.28072e+06	4.55447e+06	4.53814e+06	7.63267e+06	6.07516e+06	6.62867e+06	6.85309e+06	0.861412	-0.215225	0.223321	0.76	0.663645
Com_1590_neg	Antibiotic WF 3405	N	C9H16O7	236.09	235.082	0.28428	[M-H]-	1.968	-	3	C18	Lipids and lipid-like molecules	Fatty Acyls	Fatty alcohols	-	-	-	-	-	-	C1C(O1)C(C(C(C(C(C2CO2)O)O)O)O)O	LUCBFMMOZUJPIX-UHFFFAOYSA-N	1.96457e+07	2.00564e+07	2.52316e+07	2.38312e+07	2.25613e+07	2.62935e+07	2.76149e+07	2.94634e+07	6.63452e+07	3.29347e+07	0.609501	-0.714301	0.0614114	1	1.58272
Com_1591_neg	Didanosine	N	C10H12N4O3	236.091	235.083	4.04062	[M-H]-	4.782	-	3	C18	Nucleosides, nucleotides, and analogues	Purine nucleosides	Purine 2',3'-dideoxyribonucleosides	"69655-05-6"	HMDB0015037	C06953	-	-	50599	OC1=NC=NC2=C1N=CN2C3OC(CO)CC3	BXZVVICBKDXVGW-NKWVEPMBSA-N	5.13154e+06	8.83491e+06	6.54709e+06	6.77226e+06	8.37228e+06	8.99824e+06	1.08021e+07	9.63379e+06	9.51744e+06	1.18469e+07	0.701953	-0.510553	0.0151918	1	0.995236
Com_1592_neg	(2R)-8-ethyl-7-hydroxy-5-methoxy-2-methyl-2,3-dihydrochromen-4-one	N	C13H16O4	236.105	235.095	9.49198	[M-H]-	6.042	-	3	C18	Organoheterocyclic compounds	Benzopyrans	1-benzopyrans	-	-	-	-	-	-	O=C1C=2C(OC)=CC(O)=C(C2OC(C)C1)CC	BPIMOIWHAHUBPJ-SSDOTTSWSA-N	571234	1.70758e+06	1.7166e+06	1.45662e+06	1.32337e+06	1.81742e+06	1.5016e+06	287510	4.08008e+06	3.96785e+06	0.581357	-0.782504	0.622	0.72	1.06623
Com_1594_neg	n-Butyl-beta-D-fructopyranoside	N	C10H20O6	236.126	235.119	1.12566	[M-H]-	4.885	0.51	2	C18	Organic oxygen compounds	Organooxygen compounds	Ethers	-	-	-	-	-	-	CCCCOC1(C(C(C(CO1)O)O)O)CO	NAJPAGUETSZHOG-DOLQZWNJSA-N	2.35452e+07	2.2971e+07	2.20918e+07	2.06131e+07	2.15468e+07	1.85859e+07	2.57135e+07	2.10824e+07	2.09922e+07	2.5298e+07	0.991904	-0.0117269	0.98106	0.52	0.183308
Com_1595_neg	(3xi,7(11)Z)-7(11)-Copaene-4,12-diol	N	C15H24O2	236.178	235.17	0.29696	[M-H]-	7.743	0.59	2	C18	Lipids and lipid-like molecules	Prenol lipids	Sesquiterpenoids	"-"	HMDB0037393	-	-	-	131752182	C\C(CO)=C1\CCC2(C)C3CCC(C)(O)C2C13	VCKNBYBUMOAFMV-MDZDMXLPSA-N	2.91493e+06	8.08728e+06	8.33103e+06	4.63833e+06	7.91268e+06	5.14107e+06	7.78194e+06	7.92867e+06	6.79841e+06	6.88518e+06	0.923237	-0.115227	0.542055	0.56	0.377136
Com_1597_neg	(E)-(4-Amino-5-ethoxy-2-methyl-5-oxopent-2-en-1-yl)phosphonic acid	N	C8H16NO5P	237.077	236.068	5.98331	[M-H]-	5.12	-	3	C18	Organic acids and derivatives	Carboxylic acids and derivatives	Amino acids, peptides, and analogues	"-"	HMDB0249854	-	-	-	107831	CCOC(=O)C(N)C=C(C)CP(O)(O)=O	OKDOWCKDTWNRCB-UHFFFAOYSA-N	2.47488e+06	3.06442e+06	1.41419e+06	2.28584e+06	2.17483e+06	3.52003e+06	5.68982e+06	3.84428e+06	3.99659e+06	5.64533e+06	0.502914	-0.991615	0.002921	1	2.12571
Com_15_neg	Threonic acid	N	C4H8O5	136.037	135.03	0.68728	[M-H]-	1.35	0.59	1	C18	Organic oxygen compounds	Organooxygen compounds	Carbohydrates and carbohydrate conjugates	"7306-96-9"	HMDB0000943	C01620	map00053	-	5460407	OC[C@H](O)[C@@H](O)C(O)=O	JPIJQSOTBSSVTP-STHAYSLISA-N	2.81498e+07	2.92551e+07	4.41815e+07	2.57406e+07	4.01301e+07	2.79351e+07	2.64899e+07	3.07672e+07	5.31726e+07	1.96727e+07	1.0596	0.0835232	0.652359	0.6	0.206926
Com_1602_neg	7-Chloro-L-tryptophan	N	C11H11ClN2O2	238.051	237.044	3.64879	[M-H]-	5.026	-	3	C18	Organoheterocyclic compounds	Indoles and derivatives	Indolyl carboxylic acids and derivatives	-	-	C19687	map00404;map01130	-	-	C1=CC2=C(C(=C1)Cl)NC=C2CC(C(=O)O)N	DMQFGLHRDFQKNR-VIFPVBQESA-N	1.62712e+07	1.78327e+07	1.03485e+07	8.91242e+06	1.2958e+07	6.44512e+06	1.27325e+07	1.31122e+07	7.32181e+06	2.22953e+07	1.07133	0.0994043	0.617424	0.6	0.693754
Com_1603_neg	Pachybasin	N	C15H10O3	238.063	237.054	9.08098	[M-H]-	5.497	-	3	C18	Benzenoids	Anthracenes	Anthraquinones	-	-	-	-	LMPK13040024	-	CC1=CC2=C(C(=C1)O)C(=O)C3=CC=CC=C3C2=O	AFHWNNJNTNLCQF-UHFFFAOYSA-N	1.37894e+06	514397	546506	1.98952e+08	182663	1.98449e+08	3.62397e+06	4.89908e+06	300730	514662	0.970097	-0.0437986	0.675182	0.6	0.912788
Com_1604_neg	3-Deoxyoctulosonic acid	N	C8H14O8	238.069	237.061	0.64681	[M-H]-	1.383	0.67	2	C18	Organic oxygen compounds	Organooxygen compounds	Carbohydrates and carbohydrate conjugates	-	HMDB0304125	C01187	map00540;map01100	-	-	C(C(C(C(C(CO)O)O)O)O)C(=O)C(=O)O	KYQCXUMVJGMDNG-SHUUEZRQSA-N	5.1188e+07	1.14344e+08	6.53128e+07	5.12564e+07	6.43987e+07	4.82719e+07	5.06314e+07	5.57845e+07	8.63881e+07	7.23725e+07	1.10544	0.144627	0.682299	0.6	0.259192
Com_1606_neg	3,4,5-Trimethoxycinnamic acid	N	C12H14O5	238.084	237.077	0.78558	[M-H]-	5.426	0.51	2	C18	Phenylpropanoids and polyketides	Cinnamic acids and derivatives	Hydroxycinnamic acids and derivatives	"90-50-6"	HMDB0002511	-	-	-	735755	COC1=CC(\C=C\C(O)=O)=CC(OC)=C1OC	YTFVRYKNXDADBI-SNAWJCMRSA-N	3.42709e+06	9.4848e+06	4.50754e+06	3.8077e+06	4.49336e+06	4.94699e+06	1.30063e+07	1.03537e+07	5.66177e+06	1.33168e+07	0.543939	-0.878484	0.0618953	0.92	1.35835
Com_1607_neg	Isopropyl-beta-D-thiogalactopyranoside	N	C9H18O5S	238.088	237.081	1.71173	[M-H]-	4.924	-	3	C18	Organic oxygen compounds	Organooxygen compounds	Carbohydrates and carbohydrate conjugates	"367-93-1"	HMDB0253575	-	-	-	552632	CC(C)SC1OC(CO)C(O)C(O)C1O	BPHPUYQFMNQIOC-UHFFFAOYSA-N	1.97425e+07	479988	4.63904e+06	1.97981e+06	8.0689e+06	5.41885e+06	5.9155e+06	6.50291e+06	2.72078e+07	1.24413e+07	0.607278	-0.719571	0.239574	0.72	0.861771
Com_1609_neg	15(R)-hydroperoxy-EPE	N	C8H18N2O4S	238.099	237.092	1.41642	[M-H]-	5.497	0.67	2	C18	Organoheterocyclic compounds	Diazinanes	Piperazines	"7365-45-9"	HMDB0062295	-	-	-	23830	OCCN1CCN(CCS(O)(=O)=O)CC1	JKMHFZQWWAIEOD-UHFFFAOYSA-N	4.26512e+06	2.75734e+06	2.24208e+06	3.58934e+06	1.63059e+06	3.27902e+06	3.4448e+06	2.42343e+06	735219	3.12352e+06	1.11368	0.155331	0.611345	0.44	0.359903
Com_160_neg	Traumatic Acid	N	C12H20O4	228.136	227.129	0.0662	[M-H]-	6.227	0.68	1	C18	Lipids and lipid-like molecules	Fatty Acyls	Fatty acids and conjugates	"6402-36-4"	HMDB0000933	C16308	map00592;map01110	LMFA01170002	5283028	OC(=O)CCCCCCCC\C=C\C(O)=O	MAZWDMBCPDUFDJ-VQHVLOKHSA-N	1.54605e+08	3.03601e+08	1.47409e+08	1.9143e+08	1.77723e+08	1.43041e+08	2.19392e+08	1.62969e+08	2.298e+08	2.52852e+08	0.966979	-0.0484428	0.78908	0.56	0.280677
Com_1610_neg	(x)-1,2-Propanediol 1-O-b-D-glucopyranoside	N	C9H18O7	238.105	237.098	0.43233	[M-H]-	1.429	-	3	C18	Organic oxygen compounds	Organooxygen compounds	Carbohydrates and carbohydrate conjugates	"-"	HMDB0033065	-	-	-	21225084	CC(O)COC1OC(CO)C(O)C(O)C1O	AJLVEHFNMNRXNI-UHFFFAOYSA-N	4.28836e+06	2.27333e+06	5.53341e+06	5.83384e+06	1.2396e+07	4.92341e+06	8.91948e+06	7.27573e+06	6.73603e+06	1.10514e+07	0.77944	-0.359491	0.281951	0.72	0.92507
Com_1615_neg	Geranyl acetoacetate	N	C14H22O3	238.157	237.15	0.23218	[M-H]-	7.632	0.50	2	C18	Lipids and lipid-like molecules	Fatty Acyls	Fatty alcohol esters	-	HMDB0038256	-	-	LMFA07010896	-	CC(=CCCC(=CCOC(=O)CC(=O)C)C)C	RYILZWKGLGVPOC-XYOKQWHBSA-N	3.66893e+06	2.21967e+06	245256	1.98876e+06	650291	325204	4.01498e+06	4.30927e+06	151479	3.63663e+06	0.705356	-0.503577	0.967677	0.6	0.0687721
Com_1617_neg	Hanamyol	N	C15H26O2	238.193	237.186	0.11938	[M-H]-	8.388	-	3	C18	Organoheterocyclic compounds	Oxepanes	-	-	-	-	-	-	-	CC1CCC2(C1CC3CCC2(OC3(C)C)C)O	OSXGCNJUBCSZET-UHFFFAOYSA-N	2.69039e+06	289657	6.58725e+06	1.09182e+07	560478	5.07118e+06	5.56099e+07	3.25885e+06	4.12277e+06	5.05718e+06	0.287829	-1.79672	0.181323	0.68	1.52357
Com_1618_neg	J acid	N	C10H9NO4S	239.025	238.018	0.92515	[M-H]-	5.298	-	3	C18	Benzenoids	Naphthalenes	Naphthalene sulfonic acids and derivatives	"87-02-5"	-	-	-	-	-	C1=CC2=C(C=C(C=C2C=C1N)S(=O)(=O)O)O	KYARBIJYVGJZLB-UHFFFAOYSA-N	6.82857e+06	1.16301e+07	1.3833e+07	8.69543e+06	1.31585e+07	1.04586e+07	1.01463e+07	7.73713e+06	8.90107e+06	9.88609e+06	1.14888	0.200226	0.476543	0.64	0.481894
Com_1621_neg	2'-Deoxy-2'-methylenecytidine	N	C10H13N3O4	239.091	238.084	2.57856	[M-H]-	4.919	-	3	C18	Organoheterocyclic compounds	Diazines	Pyrimidines and pyrimidine derivatives	"-"	HMDB0245533	-	-	-	13941347	NC1=NC(=O)N(C=C1)C1OC(CO)C(O)C1=C	PULHLIOPJXPGJN-UHFFFAOYSA-N	4.33595e+06	396955	1.68114e+06	1.43333e+06	2.21419e+06	2.53641e+06	2.92837e+06	2.54905e+06	4.14672e+06	3.73485e+06	0.632986	-0.659755	0.152719	0.8	1.02582
Com_1622_neg	O2'-4a-cyclic-tetrahydrobiopterin	N	C9H13N5O3	239.102	238.093	5.47159	[M-H]-	1.367	-	3	C18	Organoheterocyclic compounds	Pteridines and derivatives	Pterins and derivatives	"-"	HMDB0013031	-	-	-	53481451	C[C@H]1OC23NC(CNC2=NC(N)=NC3=O)[C@H]1O	JZTDUNXDDUJXRZ-UPYOWCHBSA-N	2.19303e+06	869318	588090	1.74003e+06	1.52139e+06	1.69765e+06	1.49596e+06	1.63733e+06	3.0902e+06	396714	0.830965	-0.26714	0.801673	0.52	0.39419
Com_1627_neg	Rupicolin	N	C11H9ClO4	240.019	239.013	7.61855	[M-H]-	5.121	-	3	C18	Organoheterocyclic compounds	Benzopyrans	1-benzopyrans	-	-	-	-	-	-	O=C1C=C(OC2=C(Cl)C(O)=C(C(O)=C12)C)C	OFIWISPGMYFUGQ-UHFFFAOYSA-N	1.09021e+06	894116	3.19037e+06	2.16783e+06	2.02256e+06	1.7131e+06	1.40493e+06	1.88666e+06	1.3791e+06	3.98587e+06	0.903124	-0.147004	0.701599	0.48	0.281159
Com_1629_neg	2,6-dihydroxyanthraquinone	N	C14H8O4	240.042	239.037	7.38123	[M-H]-	4.968	-	3	C18	Benzenoids	Anthracenes	Anthraquinones	-	-	C14267	-	-	-	O=C1C2=CC=C(O)C=C2C(=O)C3=CC=C(O)C=C13	APAJFZPFBHMFQR-UHFFFAOYSA-N	1.05667e+07	6.77171e+06	3.62432e+06	4.82068e+06	4.64893e+06	6.06812e+06	5.94497e+06	7.45689e+06	8.12546e+06	9.54071e+06	0.819481	-0.287217	0.261936	0.72	0.481183
Com_1631_neg	(1R,6R)-6-Hydroxy-2-succinylcyclohexa-2,4-diene-1-carboxylate	N	C11H12O6	240.063	239.056	0.22147	[M-H]-	5.007	0.54	2	C18	Organic acids and derivatives	Keto acids and derivatives	Gamma-keto acids and derivatives	-	HMDB0303951	C05817	map00130;map01100;map01110	-	-	C1=CC(C(C(=C1)C(=O)CCC(=O)O)C(=O)O)O	QJYRAJSESKVEAE-PSASIEDQSA-N	2.78732e+07	4.52137e+07	2.37018e+07	1.15671e+07	2.02404e+07	3.16224e+07	1.97149e+07	2.71053e+07	2.49737e+07	3.48144e+07	0.9303	-0.104231	0.564758	0.6	0.389585
Com_1633_neg	D-glycero-L-galacto-Octulose	N	C8H16O8	240.085	239.076	6.81704	[M-H]-	5.166	-	3	C18	Organic oxygen compounds	Organooxygen compounds	Carbohydrates and carbohydrate conjugates	"-"	HMDB0029954	-	-	-	18618152	OCC(O)C1OC(O)(CO)C(O)C(O)C1O	HYWDXGGHANXDIV-UHFFFAOYSA-N	1.55818e+06	340952	400087	731803	1.4728e+06	735767	1.78074e+06	1.85324e+06	1.04317e+06	2.53075e+06	0.566969	-0.818657	0.127456	0.84	1.1996
Com_1635_neg	CMPF	N	C12H16O5	240.1	239.09	8.62659	[M-H]-	5.669	0.74	2	C18	Lipids and lipid-like molecules	Fatty Acyls	Fatty acids and conjugates	-	HMDB0061112	-	-	LMFA01150004	-	CCCC1=C(C(=C(O1)CCC(=O)O)C(=O)O)C	WMCQWXZMVIETAO-UHFFFAOYSA-N	5.90332e+06	9.07818e+06	5.09454e+06	4.52816e+06	5.91646e+06	1.02905e+07	1.24735e+07	4.16093e+06	1.02651e+07	1.10485e+07	0.632703	-0.660399	0.111419	0.8	1.12787
Com_1637_neg	Musclide B	N	C9H20O5S	240.103	239.096	2.33793	[M-H]-	5.527	0.67	2	C18	Organic acids and derivatives	Organic sulfuric acids and derivatives	Sulfuric acid esters	-	-	-	-	-	-	CC(C)CC(CCC(C)O)OS(=O)(=O)O	LYBUBCPPDXFXMK-RKDXNWHRSA-N	1.4586e+07	5.61471e+06	1.90757e+07	1.20491e+07	9.87175e+06	1.78715e+07	1.94174e+07	1.34448e+07	1.6051e+07	2.59477e+07	0.659935	-0.599605	0.0902965	0.84	1.00368
Com_163_neg	Tetradecanoic acid	N	C14H28O2	228.209	227.202	0.08987	[M-H]-	9.404	0.68	1	C18	Lipids and lipid-like molecules	Fatty Acyls	Fatty acids and conjugates	"544-63-8"	HMDB0000806	C06424	map00061;map01100	LMFA01010014	11005	CCCCCCCCCCCCCC(O)=O	TUNFSRHWOTWDNC-UHFFFAOYSA-N	1.39821e+08	1.03411e+08	1.29645e+08	1.03424e+08	1.66443e+08	3.29987e+08	7.29435e+07	4.48504e+07	4.75962e+07	1.44297e+08	1.0048	0.00690739	0.485861	0.64	1.13942
Com_1641_neg	1-Acetoxy-4,6-tetradecadiene-8,10,12-triyne	N	C16H16O2	240.115	239.108	0.37223	[M-H]-	5.54	-	3	C18	Lipids and lipid-like molecules	Fatty Acyls	Fatty alcohol esters	"6581-87-9"	HMDB0030881	-	-	-	15558632	CC#CC#CC#C\C=C\C=C\CCCOC(C)=O	CWMYRIMGSBQMJG-HULFFUFUSA-N	4.08908e+06	4.74319e+06	4.35028e+06	4.9523e+06	4.04099e+06	8.99003e+06	5.46557e+06	5.09333e+06	5.31334e+06	1.19424e+07	0.602527	-0.730901	0.0572919	1	1.18222
Com_1644_neg	Drummondol	N	C13H20O4	240.136	239.129	0.97733	[M-H]-	5.669	0.55	2	C18	Organoheterocyclic compounds	Oxepanes	-	-	-	-	-	-	-	CC(C=CC1(C2(CC(=O)CC1(OC2)C)C)O)O	KENVUEOHDFOVNA-SNAWJCMRSA-N	8.16413e+07	1.32357e+08	7.1744e+07	6.96883e+07	8.84875e+07	9.48658e+07	9.20052e+07	7.27664e+07	7.30771e+07	1.21772e+08	0.976745	-0.0339457	0.829035	0.64	0.361372
Com_1648_neg	Cryptomeridiol	N	C15H28O2	240.209	239.202	0.43403	[M-H]-	7.157	0.54	2	C18	Lipids and lipid-like molecules	Prenol lipids	Sesquiterpenoids	-	-	C17676	-	-	-	CC12CCCC(C1CC(CC2)C(C)(C)O)(C)O	LKKDASYGWYYFIK-QHSBEEBCSA-N	4.15108e+06	907685	2.91393e+06	1.31106e+06	8.702e+06	3.02775e+07	3.98299e+07	8.7482e+06	3.04987e+07	1.14255e+07	0.148913	-2.74745	0.00416761	1	3.02539
Com_1649_neg	N-(2,3-Dihydroxybenzoyl)-L-serine	N	C10H11NO6	241.059	240.052	1.76296	[M-H]-	5.036	0.51	2	C18	Benzenoids	Benzene and substituted derivatives	Benzoic acids and derivatives	-	-	C04204	-	-	-	C1=CC(=C(C(=C1)O)O)C(=O)NC(CO)C(=O)O	VDTYHTVHFIIEIL-LURJTMIESA-N	4.77202e+07	4.28848e+07	3.88979e+07	3.93685e+07	4.40114e+07	5.08942e+07	5.49242e+07	5.67917e+07	4.98594e+07	6.52103e+07	0.766648	-0.383363	0.00280315	1	1.00958
Com_1652_neg	2-dehydro-3,6-dideoxy-6-sulfo-D-gluconic acid	N	C6H10O8S	242.01	241.002	0.35443	[M-H]-	1.398	0.63	2	C18	Organic acids and derivatives	Keto acids and derivatives	Medium-chain keto acids and derivatives	"-"	-	-	-	-	-	O[C@@H](CC(=O)C(O)=O)[C@H](O)CS(O)(=O)=O	COLOZALSGXIPJV-WVZVXSGGSA-N	5.61434e+07	2.69054e+08	7.44108e+07	9.2867e+07	9.0133e+07	1.02745e+08	8.82446e+07	7.20959e+07	1.01157e+08	8.60397e+07	1.29387	0.371698	0.729955	0.48	0.332338
Com_1658_neg	5-phosphonooxy-L-lysine	N	C6H15N2O6P	242.067	241.058	6.78573	[M-H]-	1.981	0.57	2	C18	Organic acids and derivatives	Carboxylic acids and derivatives	Amino acids, peptides, and analogues	"-"	HMDB0059600	C03366	map00310;map01100	-	25163995	[H][C@](N)(CC[C@]([H])(CN)OP(O)(O)=O)C(O)=O	WLPXLNNUXMDSPG-UHNVWZDZSA-N	3.41475e+06	4.18906e+06	9.25414e+06	2.33949e+06	4.02178e+06	5.18574e+06	1.50242e+06	4.5634e+06	3.12795e+06	2.3458e+06	1.38827	0.473287	0.354678	0.6	0.740745
Com_1669_neg	Phaeofuran B	N	C12H18O5	242.115	241.108	0.5633	[M-H]-	5.519	0.68	2	C18	Organoheterocyclic compounds	Dihydrofurans	-	-	-	-	-	-	-	CCCC(C1C2=C(CO1)C(C3C(C2O)O3)O)O	SRPYFEBUZUGTPY-UARVUDJCSA-N	7.24133e+08	8.60077e+08	8.54892e+08	9.01725e+08	1.20694e+09	1.08141e+09	1.01062e+09	8.70731e+08	1.35334e+09	1.56608e+09	0.773143	-0.371192	0.101085	0.84	0.800369
Com_166_neg	beta-Aspartylaspartic acid	N	C8H12N2O7	248.064	229.048	5.05478	[M-H-H2O]-	1.409	-	3	C18	Organic acids and derivatives	Peptidomimetics	Hybrid peptides	"60079-22-3"	-	-	-	-	453623	C(C(C(=O)O)N)C(=O)NC(CC(=O)O)C(=O)O	KXAWLANLJYMEGB-IMJSIDKUSA-N	6.75712e+06	1.25851e+07	9.78123e+06	5.38783e+06	8.73812e+06	8.76361e+06	6.15337e+06	6.92891e+06	1.4876e+07	1.00674e+07	0.924345	-0.113497	0.746507	0.6	0.292534
Com_1670_neg	Pyroglutamyl-Isoleucine	N	C11H18N2O4	242.127	241.119	0.53013	[M-H]-	5.469	0.51	2	C18	Organic acids and derivatives	Carboxylic acids and derivatives	Amino acids, peptides, and analogues	-	-	-	-	-	-	O=C(O)C(N=C(O)C1N=C(O)CC1)C(C)CC	MKCVLTRITQNGQI-UHFFFAOYSA-N	1.25353e+08	1.14537e+08	1.09094e+08	8.67944e+07	8.12927e+07	5.20686e+07	5.9097e+07	7.27678e+07	6.03955e+07	7.18028e+07	1.63562	0.709839	0.00195058	1	1.16375
Com_1671_neg	Dimethyl dimethoxy biphenyl	N	C16H18O2	242.131	241.124	0.50394	[M-H]-	5.598	-	3	C18	Benzenoids	Benzene and substituted derivatives	Biphenyls and derivatives	"-"	HMDB0251384	-	-	-	129712383	COC1=CC=C(C=C1)C1=C(C)C(C)=C(OC)C=C1	DHWUEJAKVJSAOB-UHFFFAOYSA-N	2.67508e+08	3.21372e+08	2.31402e+08	2.6094e+08	3.02324e+08	4.02761e+08	3.27261e+08	2.85761e+08	3.08849e+08	5.70013e+08	0.73024	-0.453557	0.082659	0.88	1.23303
Com_1672_neg	A Factor	N	C13H22O4	242.152	241.145	1.03074	[M-H]-	5.709	0.74	2	C18	Organoheterocyclic compounds	Lactones	Gamma butyrolactones	-	-	-	-	-	-	CC(C)CCCCC(=O)C1C(COC1=O)CO	REAWNMHCBIUKLZ-RWANSRKNSA-N	7.04327e+07	1.01353e+08	6.46433e+07	5.92104e+07	8.46892e+07	8.3347e+07	9.87179e+07	6.4399e+07	7.8441e+07	9.15296e+07	0.913298	-0.130842	0.437795	0.6	0.506399
Com_1675_neg	5-Doxyl	N	C14H28NO2	242.212	241.203	7.93163	[M-H]-	9.777	-	3	C18	Organoheterocyclic compounds	Azolidines	Oxazolidines	"-"	HMDB0246783	-	-	-	71310021	CCCCCC1(CCCC)OCC(C)(C)N1[O]	RESAASZTYZUQHZ-UHFFFAOYSA-N	3.42296e+06	6.57756e+06	3.4594e+06	2.28328e+06	2.67388e+06	1.52314e+06	4.62656e+06	1.87925e+06	1.25085e+06	8.34664e+06	1.04485	0.0633023	0.563857	0.64	0.801534
Com_167_neg	Dodecanedioic acid	N	C12H22O4	230.152	229.144	0.68133	[M-H]-	6.353	0.94	1	C18	Lipids and lipid-like molecules	Fatty Acyls	Fatty acids and conjugates	"693-23-2"	HMDB0000623	C02678	-	LMFA01170009	12736	OC(=O)CCCCCCCCCCC(O)=O	TVIDDXQYHWJXFK-UHFFFAOYSA-N	1.57925e+09	2.99328e+09	1.95181e+09	1.63312e+09	2.25695e+09	1.57933e+09	2.25713e+09	1.53587e+09	2.25734e+09	3.21788e+09	0.96007	-0.0587879	0.866088	0.56	0.299646
Com_1682_neg	N-3-Hydroxyoctanoyl-L-homoserine lactone	N	C12H21NO4	243.147	242.14	1.17981	[M-H]-	5.679	0.51	2	C18	Organic acids and derivatives	Carboxylic acids and derivatives	Amino acids, peptides, and analogues	-	-	C21200	map02024	LMFA08030036	-	CCCCCC(CC(=O)NC1CCOC1=O)O	XCZVBYOXRSFQBH-AXDSSHIGSA-N	1.66469e+07	5.43744e+06	9.94294e+06	5.46921e+06	6.99339e+06	6.45458e+06	1.55811e+07	1.03983e+07	7.43601e+06	1.17509e+07	0.861858	-0.214477	0.482868	0.68	0.588366
Com_1684_neg	p-Coumaric acid sulfate	N	C9H8O6S	244.004	242.997	1.84166	[M-H]-	5.165	-	3	C18	Phenylpropanoids and polyketides	Cinnamic acids and derivatives	Cinnamic acids	"151481-49-1"	HMDB0125166	-	-	-	6070438	OC(=O)\C=C\C1=CC=C(OS(O)(=O)=O)C=C1	OYDCCWNLILCHDJ-ZZXKWVIFSA-N	1.50223e+06	961342	1.21378e+07	195831	667404	743534	1.10207e+06	810757	199681	830991	4.19432	2.06844	0.444747	0.6	0.854022
Com_1689_neg	3'-DEOXY-3'-FLUOROTHYMIDINE	N	C10H13FN2O4	244.086	243.078	3.84726	[M-H]-	5.727	-	3	C18	Nucleosides, nucleotides, and analogues	Pyrimidine nucleosides	Pyrimidine 2',3'-dideoxyribonucleosides	"-"	HMDB0246092	-	-	-	284240	CC1=CN(C2CC(F)C(CO)O2)C(=O)NC1=O	UXCAQJAQSWSNPQ-UHFFFAOYSA-N	547157	865263	2.2484e+06	528345	503511	804649	486484	197427	183434	439951	2.22197	1.15184	0.0925728	0.88	0.955342
Com_1690_neg	Biotin	N	C10H16N2O3S	244.088	243.081	0.82401	[M-H]-	5.387	-	3	C18	Organoheterocyclic compounds	Biotin and derivatives	-	"58-85-5"	HMDB0000030	C00120	map00780;map01100;map02010;map04977	-	-	O=C(O)CCCCC1SCC2N=C(O)NC21	YBJHBAHKTGYVGT-ZKWXMUAHSA-N	2.89558e+06	2.05577e+06	3.15192e+06	1.55375e+06	1.40272e+06	3.29439e+06	4.23834e+06	3.0776e+06	2.85721e+06	8.87336e+06	0.495045	-1.01437	0.0385991	0.88	1.66316
Com_1694_neg	Tensyuic acid F	N	C11H16O6	244.095	243.088	1.07607	[M-H]-	4.882	0.59	2	C18	Organic acids and derivatives	Carboxylic acids and derivatives	Tricarboxylic acids and derivatives	-	-	-	-	LMFA01170158	-	CCOC(=O)CCCC(C(=C)C(=O)O)C(=O)O	DFYGVGBRRIMUSH-UHFFFAOYSA-N	1.73793e+07	1.77275e+07	2.00324e+07	1.60055e+07	1.78148e+07	2.56113e+07	2.46263e+07	2.18835e+07	2.42731e+07	3.62394e+07	0.670717	-0.576225	0.00771651	1	1.55419
Com_1698_neg	Palythine	N	C10H16N2O5	244.106	243.099	0.45444	[M-H]-	2.337	0.52	2	C18	Organic acids and derivatives	Carboxylic acids and derivatives	Amino acids, peptides, and analogues	-	-	-	-	-	-	COC1=C(CC(CC1=NCC(=O)O)(CO)O)N	KYCBIRYKYQCBFO-UHFFFAOYSA-N	1.60561e+08	8.13416e+07	8.00754e+07	1.3107e+08	7.49038e+07	5.55236e+07	7.58007e+07	1.63045e+08	4.47966e+07	5.03019e+07	1.35557	0.438903	0.216996	0.76	1.10038
Com_1701_neg	Suberosin	N	C15H16O3	244.11	243.103	1.82153	[M-H]-	5.468	0.50	2	C18	Phenylpropanoids and polyketides	Coumarins and derivatives	-	"581-31-7"	HMDB0302544	-	-	-	-	CC(=CCC1=C(C=C2C(=C1)C=CC(=O)O2)OC)C	RSZDAYHEZSRVHS-UHFFFAOYSA-N	3.07329e+06	1.00952e+07	3.89846e+06	859025	2.50657e+06	5.17846e+06	5.34147e+06	6.27931e+06	7.75009e+06	3.67779e+06	0.723861	-0.466215	0.217497	0.76	0.984742
Com_1702_neg	3,3'-Dimethoxybenzidine	N	C14H16N2O2	244.121	243.113	5.26508	[M-H]-	5.513	-	3	C18	Benzenoids	Benzene and substituted derivatives	Biphenyls and derivatives	"-"	HMDB0246003	C19231	-	-	-	COC1=C(N)C=CC(=C1)C1=CC(OC)=C(N)C=C1	JRBJSXQPQWSCCF-UHFFFAOYSA-N	5.95059e+06	7.56968e+06	1.03569e+07	9.19558e+06	1.31717e+07	1.50871e+07	9.30066e+06	7.04489e+06	1.68893e+07	1.2243e+07	0.76355	-0.389205	0.255113	0.72	0.771796
Com_1704_neg	Pandangolide 1	N	C12H20O5	244.131	243.124	0.36133	[M-H]-	5.858	0.81	2	C18	Phenylpropanoids and polyketides	Macrolides and analogues	-	-	-	-	-	-	-	CC1CCCCCC(C(=O)C(CC(=O)O1)O)O	LSLSZASQWJAEHT-LPEHRKFASA-N	1.58645e+08	2.21982e+08	1.35253e+08	1.13732e+08	1.01371e+08	1.2124e+08	1.11774e+08	1.34975e+08	1.77331e+08	1.45761e+08	1.05774	0.0809809	0.85615	0.52	0.145591
Com_1706_neg	(2R,4S)-1-Tert-Butyl 2-methyl 4-aminopyrrolidine-1,2-dicarboxylate	N	C11H20N2O4	244.142	243.135	0.821	[M-H]-	4.871	-	3	C18	Organic acids and derivatives	Carboxylic acids and derivatives	Amino acids, peptides, and analogues	"254881-77-1"	HMDB0242584	-	-	-	4913064	COC(=O)C1CC(N)CN1C(=O)OC(C)(C)C	IOLQYMRFIIVPMQ-UHFFFAOYSA-N	1.77279e+07	2.85015e+07	2.04199e+07	1.08747e+07	1.07231e+07	1.0376e+07	8.60802e+06	1.94388e+07	1.24076e+07	7.11379e+06	1.52297	0.606886	0.145029	0.8	1.28609
Com_1707_neg	2-Hydroxy-7-methoxycadalene	N	C16H20O2	244.146	243.138	2.79418	[M-H]-	5.538	-	3	C18	Lipids and lipid-like molecules	Prenol lipids	Sesquiterpenoids	-	-	-	-	-	-	CC1=CC2=C(C=C1OC)C(=C(C=C2C(C)C)O)C	RJTIYSPPUSDOGM-UHFFFAOYSA-N	5.65092e+06	2.36081e+06	4.34167e+06	2.52339e+06	1.28702e+06	3.92121e+06	8.44058e+06	4.18385e+06	6.05901e+06	8.16596e+06	0.5253	-0.928787	0.0514136	0.84	1.48529
Com_1713_neg	H-LEU-ILE-OH	N	C12H24N2O3	244.179	243.172	0.76132	[M-H]-	5.412	0.63	2	C18	Organic acids and derivatives	Carboxylic acids and derivatives	Amino acids, peptides, and analogues	"36077-41-5"	-	-	-	-	-	CCC(C)C(C(=O)O)NC(=O)C(CC(C)C)N	AZLASBBHHSLQDB-GUBZILKMSA-N	2.11787e+08	2.21702e+08	8.45375e+07	1.5751e+08	9.8119e+07	1.14259e+07	5.16571e+07	1.31297e+08	2.83516e+07	2.40038e+07	3.13556	1.64872	0.0219164	0.92	1.82868
Com_1714_neg	beta-Hydroxymyristic acid	N	C14H28O3	244.204	243.197	0.12825	[M-H]-	8.145	0.73	2	C18	Lipids and lipid-like molecules	Fatty Acyls	Fatty acids and conjugates	-	HMDB0061656	-	-	LMFA01050175	-	O=C(O)CC(O)CCCCCCCCCCC	ATRNZOYKSNPPBF-UHFFFAOYSA-N	5.18605e+07	1.35385e+08	4.70458e+07	4.79943e+07	6.31955e+07	4.95511e+07	8.08423e+07	5.20919e+07	8.5128e+07	1.36031e+08	0.855903	-0.22448	0.533353	0.72	0.835816
Com_1715_neg	2-Hydroxymyristic Acid	N	C14H28O3	244.204	243.196	0.19561	[M-H]-	8.488	0.62	2	C18	Lipids and lipid-like molecules	Fatty Acyls	Fatty acids and conjugates	"2507-55-3"	HMDB0002261	-	-	LMFA01050484	-	CCCCCCCCCCCCC(C(=O)O)O	JYZJYKOZGGEXSX-UHFFFAOYSA-N	8.05118e+06	1.89355e+07	1.05729e+07	8.73061e+06	6.96595e+06	4.96447e+06	9.60789e+06	5.97355e+06	1.28532e+07	2.30745e+07	0.943028	-0.0846269	0.929984	0.48	0.473933
Com_1717_neg	Liarin	N	C10H15NO6	245.09	244.083	1.38301	[M-H]-	5.04	-	3	C18	Lipids and lipid-like molecules	Fatty Acyls	Fatty acyl glycosides	-	-	-	-	-	-	C(C=CC#N)OC1C(C(C(C(O1)CO)O)O)O	JCBRWHGFOXGWGX-DBMDDLOMSA-N	2.86981e+07	2.9076e+07	3.72352e+07	2.72441e+07	2.8814e+07	3.61754e+07	3.13836e+07	2.58466e+07	3.03485e+07	4.25256e+07	0.908514	-0.13842	0.411057	0.68	0.463602
Com_1718_neg	Debromohymenialdisine	N	C11H11N5O2	245.091	244.083	5.50604	[M-H]-	1.411	-	3	C18	Organoheterocyclic compounds	Pyrroloazepines	-	-	-	C19897	-	-	-	C1CNC(=O)C2=C(C1=C3C(=O)NC(=N3)N)C=CN2	JYRJOQGKGMHTOO-VURMDHGXSA-N	9.77285e+06	8.34593e+06	8.94e+06	9.66687e+06	1.19911e+07	1.06679e+07	1.33427e+07	1.22101e+07	9.3855e+06	1.61685e+07	0.78862	-0.342598	0.0810469	0.84	0.888311
Com_171_neg	L-Leucyl-L-Valine	N	C11H22N2O3	230.163	229.156	1.55943	[M-H]-	5.226	0.81	1	C18	Organic acids and derivatives	Carboxylic acids and derivatives	Amino acids, peptides, and analogues	"13588-95-9"	HMDB0028942	-	-	-	352038	CC(C)CC(N)C(=O)NC(C(C)C)C(O)=O	MDSUKZSLOATHMH-UHFFFAOYSA-N	3.32059e+08	3.63654e+08	1.18322e+08	2.2095e+08	1.27524e+08	2.04922e+07	7.40454e+07	2.07841e+08	4.91723e+07	3.93156e+07	2.97419	1.5725	0.0248891	0.92	1.69031
Com_1720_neg	(R)-2-(4-(Tert-butoxycarbonyl)morpholin-3-yl)acetic acid	N	C11H19NO5	245.126	244.12	2.24115	[M-H]-	4.991	-	3	C18	Organoheterocyclic compounds	Oxazinanes	Morpholines	"-"	HMDB0247375	-	-	-	22487663	CC(C)(C)OC(=O)N1CCOCC1CC(O)=O	QVOPNRRQHPWQMF-UHFFFAOYSA-N	8.72474e+06	1.35869e+07	1.04894e+07	9.91811e+06	1.06181e+07	7.78799e+06	1.22177e+07	9.78761e+06	1.21808e+07	1.33465e+07	0.964146	-0.052676	0.817567	0.52	0.222534
Com_1721_neg	GLY-GLY-ILE	N	C10H19N3O4	245.138	244.131	1.45851	[M-H]-	5.097	0.76	2	C18	Organic acids and derivatives	Carboxylic acids and derivatives	Amino acids, peptides, and analogues	-	-	-	-	-	-	CCC(C)C(C(=O)O)NC(=O)CNC(=O)CN	XMPXVJIDADUOQB-RCOVLWMOSA-N	2.36283e+08	1.95708e+08	1.92814e+08	2.06295e+08	1.33707e+08	2.57363e+07	4.8972e+07	1.79894e+08	3.92221e+07	2.49245e+07	3.02686	1.59782	0.015635	0.96	1.98679
Com_1725_neg	3-(3-Hydroxyphenyl)propionic acid sulfate	N	C9H10O6S	246.02	245.013	1.28418	[M-H]-	5.268	0.84	2	C18	Organic acids and derivatives	Organic sulfuric acids and derivatives	Arylsulfates	-	-	-	-	-	-	O=C(O)CCC=1C=CC=C(OS(=O)(=O)O)C1	IQWLPDPKVFZEOK-UHFFFAOYSA-N	2.63254e+08	1.53394e+08	3.64191e+08	2.57499e+07	2.27709e+07	2.6597e+07	2.32315e+08	2.95378e+07	1.19435e+07	7.57492e+06	2.69301	1.42922	0.169382	0.72	1.75861
Com_1727_neg	3-[4-(sulfooxy)phenyl]propanoic acid	N	C9H10O6S	246.02	245.013	0.49846	[M-H]-	4.685	0.54	2	C18	Organic acids and derivatives	Organic sulfuric acids and derivatives	Arylsulfates	"-"	HMDB0125171	-	-	-	49844036	OC(=O)CCC1=CC=C(OS(O)(=O)=O)C=C1	YKAVCSNFDHAGEG-UHFFFAOYSA-N	3.041e+07	3.69115e+07	2.58409e+07	2.75325e+07	2.6562e+07	3.21446e+07	2.57281e+07	2.30154e+07	2.48778e+07	3.69259e+07	1.03199	0.0454336	0.733668	0.64	0.485965
Com_1728_neg	Glycerophosphoglycerol	N	C6H15O8P	246.05	245.043	0.34564	[M-H]-	1.336	0.73	2	C18	Organic acids and derivatives	Organic phosphoric acids and derivatives	Phosphate esters	-	HMDB0240316	C03274	-	-	-	C(C(COP(=O)(O)OCC(CO)O)O)O	LLCSXHMJULHSJN-UHFFFAOYSA-N	1.18809e+08	4.29587e+08	2.9004e+08	2.14028e+08	2.9847e+08	3.39506e+08	1.25154e+08	1.3116e+08	3.50335e+08	2.26154e+08	1.15237	0.204605	0.63538	0.52	0.492256
Com_1735_neg	Prolyl-Methionine	N	C10H18N2O3S	246.104	245.097	0.95623	[M-H]-	5.04	-	3	C18	Organic acids and derivatives	Carboxylic acids and derivatives	Amino acids, peptides, and analogues	"-"	HMDB0029023	-	-	-	5233577	CSCCC(NC(=O)C1CCCN1)C(O)=O	MTWJTFBVRDGROD-UHFFFAOYSA-N	1.74054e+07	1.34282e+07	4.51187e+06	7.82869e+06	4.80044e+06	1.70004e+06	2.86638e+06	1.2338e+07	1.49806e+06	2.1773e+06	2.33115	1.22104	0.0559708	0.88	1.78929
Com_1736_neg	Jioglutin D	N	C11H18O6	246.11	245.103	0.40836	[M-H]-	5.483	-	3	C18	Organoheterocyclic compounds	Oxanes	-	-	-	-	-	-	-	COC1CC2C(C(O1)OC)C3(C(C2O)O3)CO	BVYJKUKAFKCKMT-GYQMHZIISA-N	3.74438e+07	4.67222e+07	3.25115e+07	2.80936e+07	4.35356e+07	5.20151e+07	5.1883e+07	4.61798e+07	5.08615e+07	5.62324e+07	0.732221	-0.449649	0.0215679	0.96	0.996744
Com_1744_neg	(2R)-5-oxohexan-2-yl 3,6-dideoxy-alpha-L-arabino-hexopyranoside	N	C12H22O5	246.147	245.14	0.42086	[M-H]-	5.784	0.79	2	C18	Organic oxygen compounds	Organooxygen compounds	Carbohydrates and carbohydrate conjugates	946524-24-9	-	-	-	LMFA13040003	16066475	CC1C(CC(C(O1)OC(C)CCC(=O)C)O)O	KDIFLHQRDPSWHT-IYKVGLELSA-N	4.31966e+08	5.40623e+08	4.02673e+08	3.43059e+08	4.10405e+08	4.57449e+08	4.79884e+08	3.71102e+08	4.95181e+08	6.49192e+08	0.867873	-0.204444	0.273946	0.72	0.657112
Com_1747_neg	HHPAA sulfate	N	C8H9NO6S	247.015	246.008	2.3645	[M-H]-	5.185	-	3	C18	Organic acids and derivatives	Organic sulfuric acids and derivatives	Arylsulfates	"-"	HMDB0240380	-	-	-	-	OCC(=O)NC1=CC=CC=C1OS(O)(=O)=O	DJBPGIGCPUYIGS-UHFFFAOYSA-N	5.14058e+06	4.60294e+06	1.77609e+07	1.85482e+07	1.77104e+07	1.17249e+07	6.15418e+06	4.47569e+06	8.65271e+06	5.82459e+06	1.73118	0.791757	0.282255	0.68	0.807901
Com_1748_neg	Pyridoxal 5'-phosphate	N	C8H10NO6P	247.025	246.016	5.69643	[M-H]-	2.144	-	3	C18	Organoheterocyclic compounds	Pyridines and derivatives	Pyridine carboxaldehydes	"54-47-7"	HMDB0001491	C00018	map00730;map00750;map01100;map04977	-	1051	CC1=NC=C(COP(O)(O)=O)C(C=O)=C1O	NGVDGCNFYWLIFO-UHFFFAOYSA-N	1.89742e+07	2.19991e+07	1.77598e+07	1.9816e+07	1.92588e+07	3.45769e+07	1.59157e+07	1.83774e+07	1.61502e+07	1.85917e+07	0.943983	-0.0831671	0.927588	0.72	0.0768905
Com_1756_neg	Glutaminylthreonine	N	C9H17N3O5	247.117	246.109	0.14213	[M-H]-	1.396	-	3	C18	Organic acids and derivatives	Carboxylic acids and derivatives	Amino acids, peptides, and analogues	"74408-69-8"	HMDB0028807	-	-	-	53877870	C[C@@H](O)[C@H](NC(=O)[C@@H](N)CCC(N)=O)C(O)=O	HHSJMSCOLJVTCX-ZDLURKLDSA-N	2.95873e+07	1.46581e+07	2.45379e+07	2.36557e+07	1.39728e+07	3.90385e+06	6.68764e+06	2.42608e+07	3.90395e+06	2.13134e+06	2.60254	1.37992	0.030637	0.88	1.65277
Com_1757_neg	Lysylthreonine	N	C10H21N3O4	247.153	246.146	0.10815	[M-H]-	1.305	-	3	C18	Organic acids and derivatives	Carboxylic acids and derivatives	Amino acids, peptides, and analogues	"97791-84-9"	HMDB0028961	-	-	-	7010718	C[C@@H](O)[C@H](NC(=O)[C@@H](N)CCCCN)C(O)=O	ZOKVLMBYDSIDKG-CSMHCCOUSA-N	2.54592e+06	2.21137e+06	4.45412e+06	2.70186e+06	3.07778e+06	187870	959176	3.78754e+06	1.01177e+06	80812	2.48725	1.31455	0.0718615	0.84	2.1206
Com_1759_neg	1,1-Bis(4-chlorophenyl)ethylene	N	C14H10Cl2	248.016	247.009	0.09055	[M-H]-	5.255	0.51	2	C18	Benzenoids	Benzene and substituted derivatives	Diphenylmethanes	"-"	HMDB0250898	C06642	map00351;map01120	-	94775	ClC1=CC=C(C=C1)C(=C)C1=CC=C(Cl)C=C1	IEAUXBMXWDAYID-UHFFFAOYSA-N	1.04824e+07	4.82135e+06	1.44508e+07	87190.7	195101	379927	8.60762e+06	136753	510722	1.05483e+06	2.80984	1.49049	0.553451	0.6	0.98467
Com_175_neg	Hendecanoic acid	N	C11H22O2	186.162	231.16	0.04153	[M+HCOOH-H]-	6.098	0.53	2	C18	Lipids and lipid-like molecules	Fatty Acyls	Fatty acids and conjugates	"112-37-8"	HMDB0000947	C17715	-	LMFA01010011	8180	CCCCCCCCCCC(O)=O	ZDPHROOEEOARMN-UHFFFAOYSA-N	6.58246e+06	9.77226e+06	7.47917e+06	6.5834e+06	9.86773e+06	5.70075e+06	1.0531e+07	7.68092e+06	1.29732e+07	9.52376e+06	0.868031	-0.204181	0.496432	0.64	0.27979
Com_1762_neg	Homovanillyl alcohol sulfate	N	C9H12O6S	248.035	247.029	1.73885	[M-H]-	5.068	-	3	C18	Organic acids and derivatives	Organic sulfuric acids and derivatives	Arylsulfates	"-"	HMDB0240528	-	-	-	102599558	COC1=C(OS(O)(=O)=O)C=CC(CCO)=C1	LWTDOJAWTHMBFG-UHFFFAOYSA-N	9.02487e+06	1.76597e+07	2.34276e+07	1.52412e+07	1.45565e+07	1.77488e+07	9.48612e+06	9.22385e+06	2.01703e+07	6.63584e+06	1.2631	0.336968	0.325048	0.6	0.811243
Com_1763_neg	3-(3-(Pyridin-3-yl)-1,2,4-oxadiazol-5-yl)benzonitrile	N	C14H8N4O	248.07	247.065	9.58591	[M-H]-	5.384	-	3	C18	Organoheterocyclic compounds	Azoles	Oxadiazoles	"-"	HMDB0247644	-	-	-	11998180	N#CC1=CC(=CC=C1)C1=NC(=NO1)C1=CN=CC=C1	HGFXDSQLRSWUBO-UHFFFAOYSA-N	2.3439e+07	1.91179e+07	1.67169e+07	1.59907e+07	2.18578e+07	2.01628e+07	2.89461e+07	2.36939e+07	2.33009e+07	3.03641e+07	0.76796	-0.380898	0.037003	0.88	0.624477
Com_1764_neg	N-FORMYLMETHIONYLALANINE	N	C9H16N2O4S	248.083	247.076	1.07852	[M-H]-	5.164	-	3	C18	Organic acids and derivatives	Carboxylic acids and derivatives	Amino acids, peptides, and analogues	-	-	-	-	-	-	CC(C(=O)O)NC(=O)C(CCSC)NC=O	GBWVAAKKEIOROG-UHFFFAOYSA-N	5.5249e+06	4.1969e+06	3.38075e+06	1.84538e+06	1.50436e+06	2.9662e+06	2.31336e+06	3.8073e+06	1.0236e+06	1.6739e+06	1.39611	0.481415	0.374329	0.68	0.880469
Com_1765_neg	Threonylglutamic acid	N	C9H16N2O6	248.101	247.094	0.03767	[M-H]-	1.409	-	3	C18	Organic acids and derivatives	Carboxylic acids and derivatives	Amino acids, peptides, and analogues	"54532-73-9"	HMDB0029060	-	-	-	7020163	C[C@@H](O)[C@H](N)C(=O)N[C@@H](CCC(O)=O)C(O)=O	BECPPKYKPSRKCP-ZDLURKLDSA-N	1.18463e+08	1.44018e+08	7.74168e+07	7.14408e+07	1.31281e+08	3.47978e+07	4.2203e+07	8.82351e+07	4.69494e+07	2.51224e+07	2.28657	1.19318	0.00982624	0.92	1.17776
Com_1766_neg	Abbeymycin	N	C13H16N2O3	248.116	247.109	1.09627	[M-H]-	5.24	-	3	C18	Organoheterocyclic compounds	Benzodiazepines	1,4-benzodiazepines	-	-	-	-	-	-	COC1C2CC(CN2C(=O)C3=CC=CC=C3N1)O	SSMFXCDUJJPFBJ-UWJYBYFXSA-N	2.51336e+06	2.51656e+06	1.29671e+06	1.52855e+06	1.96462e+06	2.42119e+06	7.97658e+06	3.40663e+06	2.61495e+06	2.5152e+06	0.518618	-0.947255	0.0663214	0.88	1.98389
Com_1767_neg	H-Val-Met-OH	N	C10H20N2O3S	248.119	247.112	0.75064	[M-H]-	5.026	0.55	2	C18	Organic acids and derivatives	Carboxylic acids and derivatives	Amino acids, peptides, and analogues	-	-	-	-	-	-	CC(C)C(C(=O)NC(CCSC)C(=O)O)N	YSGSDAIMSCVPHG-YUMQZZPRSA-N	1.84499e+07	1.44282e+07	1.06933e+07	1.42395e+07	9.21153e+06	915590	3.95754e+06	1.28092e+07	2.51357e+06	2.51932e+06	2.95056	1.56099	0.026066	0.92	1.5859
Com_1769_neg	(E)-2-Methyl-2-buten-1-ol O-beta-D-Glucopyranoside	N	C11H20O6	248.126	247.119	1.83867	[M-H]-	5.169	-	3	C18	Lipids and lipid-like molecules	Fatty Acyls	Fatty acyl glycosides	"-"	HMDB0033064	-	-	-	131751366	C\C=C(/C)COC1OC(CO)C(O)C(O)C1O	RQSHFEQQQBCYNX-ZZXKWVIFSA-N	2.05823e+07	2.24649e+07	2.04858e+07	1.85661e+07	2.06534e+07	2.12739e+07	2.94956e+07	2.1789e+07	2.48153e+07	2.85831e+07	0.815776	-0.293756	0.0401198	0.92	0.75195
Com_176_neg	5'-Deoxyadenosine	N	C10H13N5O3	251.102	232.083	5.36268	[M-H-H2O]-	4.766	-	3	C18	Nucleosides, nucleotides, and analogues	5'-deoxyribonucleosides	-	"4754-39-6"	HMDB0001983	C05198	-	-	439182	C[C@H]1O[C@H]([C@H](O)[C@@H]1O)N1C=NC2=C(N)N=CN=C12	XGYIMTFOTBMPFP-KQYNXXCUSA-N	1.46872e+07	2.28293e+07	1.83461e+07	1.88085e+07	1.12837e+07	1.18155e+07	2.18566e+07	1.69541e+07	1.40947e+07	2.1972e+07	0.991487	-0.0123339	0.965811	0.52	0.0462383
Com_1770_neg	Norepinephrine sulfate	N	C8H11NO6S	249.031	248.023	1.94709	[M-H]-	3.601	-	3	C18	Organic acids and derivatives	Organic sulfuric acids and derivatives	Arylsulfates	"77469-51-3"	HMDB0002062	-	-	-	123747	NC[C@H](O)C1=CC(O)=C(OS(O)(=O)=O)C=C1	CVJMZWLHUCMEKO-ZETCQYMHSA-N	3.39082e+07	3.76295e+07	3.05085e+07	4.50297e+07	2.05657e+07	2.01516e+07	2.87008e+07	3.81025e+07	2.55882e+07	2.87544e+07	1.18644	0.246644	0.366964	0.72	0.661696
Com_1772_neg	Norepinephrine 3-sulfate	N	C8H11NO6S	249.031	248.023	0.24614	[M-H]-	1.957	-	3	C18	Organic acids and derivatives	Organic sulfuric acids and derivatives	Arylsulfates	"-"	HMDB0240695	-	-	-	10083394	NCC(O)C1=CC(OS(O)(=O)=O)=C(O)C=C1	AXVWGBSBINEIHZ-UHFFFAOYSA-N	8.58569e+06	7.82107e+06	7.28586e+06	7.58256e+06	7.52884e+06	1.40677e+07	1.26488e+07	8.61566e+06	9.36376e+06	1.13798e+07	0.691993	-0.53117	0.0153906	1	1.85527
Com_1773_neg	Macromomycin B	N	C12H11NO5	249.064	248.054	9.59794	[M-H]-	2.784	-	3	C18	Organoheterocyclic compounds	Benzoxazines	Benzoxazinones	"-"	HMDB0254293	-	-	-	5748693	COC(=O)C1=CC(OC)=CC2=C1NC(=O)C(=C)O2	HXKWEZFTHHFQMB-UHFFFAOYSA-N	8.6121e+07	1.1021e+08	1.15756e+08	8.46394e+07	8.16157e+07	6.84637e+07	6.31612e+07	1.26432e+08	4.55354e+07	4.90405e+07	1.35649	0.439875	0.116372	0.8	1.06306
Com_1774_neg	Rigidiusculamide B	N	C13H15NO4	249.1	248.093	0.43476	[M-H]-	5.655	0.52	2	C18	Benzenoids	Phenols	1-hydroxy-2-unsubstituted benzenoids	-	-	-	-	-	-	CC1(C(=O)C(N(C1=O)C)CC2=CC=C(C=C2)O)O	LSHJERGXDDEZAD-GWCFXTLKSA-N	7.47265e+07	8.96905e+07	6.59855e+07	5.54318e+07	8.41197e+07	1.19591e+08	8.44468e+07	7.40222e+07	2.05905e+08	1.74276e+08	0.562033	-0.831273	0.0594518	0.84	1.21224
Com_1777_neg	Acetophenone, 4'-hydroxy-3'-methoxy-2-(2-piperidyl)-	N	C14H19NO3	249.136	248.129	0.17166	[M-H]-	6.07	0.52	2	C18	Organic oxygen compounds	Organooxygen compounds	Carbonyl compounds	"-"	HMDB0247917	-	-	-	255505	COC1=CC(=CC=C1O)C(=O)CC1CCCCN1	YGESMQWDYGHJFP-UHFFFAOYSA-N	8.30971e+06	7.41932e+06	9.35038e+06	7.2063e+06	1.01648e+07	3.14648e+06	9.16709e+06	1.12737e+07	1.39101e+07	7.1962e+06	0.949813	-0.0742846	0.853127	0.52	0.110808
Com_1779_neg	3,4-Dihydroxyphenylglycol O-sulfate	N	C8H10O7S	250.015	249.008	0.70445	[M-H]-	1.921	-	3	C18	Organic acids and derivatives	Organic sulfuric acids and derivatives	Arylsulfates	"3415-68-7"	HMDB0001474	-	-	-	22833570	OCC(O)C1=CC(O)=C(OS(O)(=O)=O)C=C1	MFYFKAXYRXODPL-UHFFFAOYSA-N	3.80768e+07	1.96519e+07	3.86691e+07	3.71529e+07	2.39267e+07	2.16266e+07	3.23184e+07	2.91787e+07	2.54738e+07	1.93074e+07	1.23121	0.300073	0.303137	0.72	0.55976
Com_1781_neg	2-Hydroxy-6-oxo-6-(2-hydroxyphenoxy)-hexa-2,4-dienoate	N	C12H10O6	250.048	249.038	8.60617	[M-H]-	5.212	-	3	C18	Benzenoids	Phenol esters	-	-	-	C07734	map00621;map01100;map01120;map01220	-	-	C1=CC=C(C(=C1)O)OC(=O)C=CC=C(C(=O)O)O	CULGWEQEASHZHP-NINQLNBYSA-N	1.26778e+06	809398	359359	988998	1.31037e+06	1.46822e+06	1.65364e+06	196283	62825.1	1.21918e+06	1.02951	0.0419637	0.492539	0.52	0.894024
Com_1785_neg	3-(5'-Methylthio)pentylmalic acid	N	C10H18O5S	250.088	249.081	3.37149	[M-H]-	1.409	-	3	C18	Organic acids and derivatives	Hydroxy acids and derivatives	Medium-chain hydroxy acids and derivatives	-	HMDB0304110	C17223	map00966;map01210	-	-	CSCCCCCC(C(C(=O)O)O)C(=O)O	YBISUHXEJDGADQ-UHFFFAOYSA-N	696175	1.03835e+06	1.4146e+06	424192	1.05087e+06	1.43005e+06	1.05231e+06	1.59803e+06	1.5652e+06	3.01462e+06	0.533957	-0.905204	0.0454548	0.96	1.39078
Com_1787_neg	Methionyl-Threonine	N	C9H18N2O4S	250.099	249.091	0.27418	[M-H]-	3.912	-	3	C18	Organic acids and derivatives	Carboxylic acids and derivatives	Amino acids, peptides, and analogues	"-"	HMDB0028983	-	-	-	18218230	CSCCC(N)C(=O)NC(C(C)O)C(O)=O	KAKJTZWHIUWTTD-UHFFFAOYSA-N	2.37249e+07	1.66352e+07	1.06188e+07	1.47736e+07	9.06238e+06	323931	3.68705e+06	1.42256e+07	2.00808e+06	250795	3.65031	1.86802	0.0413072	0.92	1.97838
Com_1792_neg	cordycepin	N	C10H13N5O3	251.102	250.093	5.05907	[M-H]-	1.379	-	3	C18	Nucleosides, nucleotides, and analogues	Purine nucleosides	Purine 3'-deoxyribonucleosides	"73-03-0"	HMDB0250451	C08431	-	-	-	OCC1OC(N2C=NC=3C(=NC=NC32)N)C(O)C1	OFEZSBMBBKLLBJ-BAJZRUMYSA-N	9.67284e+06	1.76244e+07	9.98553e+06	1.3228e+07	7.37822e+06	8.65753e+06	8.50119e+06	9.58024e+06	9.87037e+06	1.36299e+07	1.15227	0.204476	0.535462	0.64	0.477971
Com_1793_neg	Rigidiusculamide A	N	C13H17NO4	251.116	250.109	0.57758	[M-H]-	5.483	-	3	C18	Benzenoids	Phenols	1-hydroxy-2-unsubstituted benzenoids	-	-	-	-	-	-	CC1(C(C(N(C1=O)C)CC2=CC=C(C=C2)O)O)O	BRDPUVOBQMISIO-GVXVVHGQSA-N	2.49488e+07	2.43799e+07	2.1787e+07	1.72127e+07	2.84063e+07	1.58354e+07	3.19356e+07	4.03064e+07	6.98628e+07	2.88249e+07	0.625034	-0.677994	0.207977	0.8	0.909386
Com_1795_neg	N5-(3,4-Dioxo-1,5-cyclohexadien-1-yl)-L-glutamine	N	C11H12N2O5	252.075	251.068	1.99409	[M-H]-	5.226	-	3	C18	Organic acids and derivatives	Carboxylic acids and derivatives	Amino acids, peptides, and analogues	"30382-25-3"	HMDB0035993	-	-	-	131751895	NC(CCC(=O)NC1=CC(=O)C(=O)C=C1)C(O)=O	PIJUAYKLMIQQRF-UHFFFAOYSA-N	4.58755e+06	5.26196e+06	3.89012e+06	4.61039e+06	5.15235e+06	4.46602e+06	4.19914e+06	4.34652e+06	3.98884e+06	6.1231e+06	1.01638	0.0234392	0.813097	0.64	0.275906
Com_1796_neg	Glucose propionate	N	C9H16O8	252.085	251.077	0.17112	[M-H]-	1.419	-	3	C18	Organic oxygen compounds	Organooxygen compounds	Carbohydrates and carbohydrate conjugates	"-"	HMDB0252785	-	-	-	-	CCC(=O)OC1(O)OC(CO)C(O)C(O)C1O	PCFIAZZAJNYGGV-UHFFFAOYSA-N	1.17975e+08	1.50711e+08	5.97323e+07	5.8837e+07	1.2131e+08	1.10992e+08	2.95168e+08	1.52541e+08	2.99342e+08	1.5629e+08	0.501378	-0.996029	0.0386172	0.88	1.4619
Com_179_neg	Cyclo(his-pro)	N	C11H14N4O2	234.112	233.103	4.72013	[M-H]-	5.295	-	3	C18	Organic acids and derivatives	Carboxylic acids and derivatives	Amino acids, peptides, and analogues	"936749-56-3"	HMDB0002053	-	-	-	65137	[H][C@@]12CCCCN1C(=O)[C@H](CC1=CN=CN1)NC2=O	LCXWQHWWTPOAFI-UWVGGRQHSA-N	6.95292e+07	6.99341e+07	5.46383e+07	4.98754e+07	6.04303e+07	5.20085e+07	7.51149e+07	6.21183e+07	6.68144e+07	6.56724e+07	0.946162	-0.0798405	0.542008	0.6	0.226076
Com_1803_neg	2,3-Butanediol glucoside	N	C10H20O7	252.121	251.115	4.13434	[M-H]-	1.414	0.52	2	C18	Organic oxygen compounds	Organooxygen compounds	Carbohydrates and carbohydrate conjugates	"146763-54-4"	HMDB0040822	-	-	-	78171387	CC(O)C(C)OC1OC(CO)C(O)C(O)C1O	ZLXYJEYKAQYNPV-UHFFFAOYSA-N	9.04324e+06	1.96397e+06	2.58296e+06	4.13372e+06	1.50304e+06	2.30511e+06	3.56815e+06	1.32952e+07	1.05432e+06	1.97336e+06	0.866226	-0.207184	0.934252	0.52	1.18517
Com_1804_neg	12-Noralliacolide	N	C14H20O4	252.136	251.129	0.33444	[M-H]-	5.97	0.52	2	C18	Organoheterocyclic compounds	Oxanes	-	-	-	-	-	-	-	CC1CCC2(CC(=O)OC23C14C(O4)C(C3)(C)C)O	DTNFWWBECYJQMT-YWIKUWRNSA-N	5.66126e+07	1.22806e+08	6.07528e+07	5.60769e+07	6.19709e+07	7.05847e+07	7.23507e+07	5.88615e+07	7.79155e+07	6.74349e+07	1.0319	0.0452968	0.928829	0.72	0.0829373
Com_1805_neg	Bisacurone	N	C15H24O3	252.173	251.165	0.6213	[M-H]-	6.384	0.65	2	C18	Lipids and lipid-like molecules	Prenol lipids	Sesquiterpenoids	-	-	-	-	-	-	CC(CC(=O)C=C(C)C)C1CC(C(C=C1)(C)O)O	QJOWFYQIUZMPRY-NEBZKDRISA-N	5.35106e+06	1.13272e+07	7.23674e+06	5.33043e+06	6.94562e+06	2.7927e+06	5.69567e+06	7.30238e+06	1.20742e+07	7.08718e+06	1.03545	0.0502533	0.732292	0.56	0.15
Com_1806_neg	Hydnocarpic acid	N	C16H28O2	252.209	251.202	0.43469	[M-H]-	9.105	0.55	2	C18	Lipids and lipid-like molecules	Fatty Acyls	Fatty acids and conjugates	-	-	C16795	-	LMFA01140023	-	C1CC(C=C1)CCCCCCCCCCC(=O)O	SRELFLQJDOTNLJ-UHFFFAOYSA-N	3.11277e+07	5.02207e+06	3.04372e+07	4.4516e+07	2.33559e+07	6.30472e+07	6.15288e+07	1.18716e+07	9.27892e+06	2.35784e+07	0.794182	-0.332458	0.803471	0.44	0.426757
Com_1810_neg	Neopterin	N	C9H11N5O4	253.081	252.076	6.72634	[M-H]-	3.416	-	3	C18	Organoheterocyclic compounds	Pteridines and derivatives	Pterins and derivatives	-	HMDB0000845	C05926	map00790	-	-	C1=C(N=C2C(=O)NC(=NC2=N1)N)C(C(CO)O)O	BMQYVXCPAOLZOK-XINAWCOVSA-N	9.90762e+06	2.58413e+07	1.20115e+07	8.89041e+06	1.29896e+07	7.80419e+06	1.07006e+07	8.34789e+06	1.5109e+07	1.4256e+07	1.23876	0.3089	0.477577	0.6	0.550413
Com_1813_neg	Triamterene	N	C12H11N7	253.108	252.099	5.13413	[M-H]-	1.493	-	3	C18	Organoheterocyclic compounds	Pteridines and derivatives	-	"396-01-0"	HMDB0001940	D00386	-	-	5546	NC1=NC(N)=C2N=C(C(N)=NC2=N1)C1=CC=CC=C1	FNYLWPVRPXGIIP-UHFFFAOYSA-N	2.98962e+06	3.03012e+06	2.74955e+06	2.58893e+06	2.32272e+06	2.89883e+06	3.86753e+06	3.65236e+06	2.51723e+06	4.38863e+06	0.789683	-0.340654	0.0974589	0.76	0.684206
Com_1814_neg	Menadione bisulfite	N	C11H10O5S	254.025	253.018	0.11775	[M-H]-	5.312	-	3	C18	Benzenoids	Naphthalenes	Naphthoquinones	"-"	HMDB0254432	-	-	-	8536	CC1(CC(=O)C2=CC=CC=C2C1=O)S(O)(=O)=O	WIXFIQKTHUVFDI-UHFFFAOYSA-N	4.22902e+06	2.60662e+07	2.61228e+07	1.94251e+06	5.56384e+06	574943	978975	2.23045e+06	461232	2.21152e+06	9.89983	3.3074	0.0137624	0.92	2.41838
Com_1816_neg	Chrysin	N	C15H10O4	254.058	253.05	2.6763	[M-H]-	1.407	-	3	C18	Phenylpropanoids and polyketides	Flavonoids	Flavones	"480-40-0"	HMDB0036619	C10028	map00941	LMPK12110189	-	C1=CC=C(C=C1)C2=CC(=O)C3=C(C=C(C=C3O2)O)O	RTIXKCRFFJGDFG-UHFFFAOYSA-N	3.37272e+07	1.0676e+07	4.39911e+07	3.16281e+07	3.31835e+07	6.12565e+07	2.16904e+07	1.26483e+07	2.09015e+07	1.12044e+07	1.19972	0.262701	0.479666	0.64	0.412957
Com_1818_neg	Sporovexin B	N	C12H14O6	254.079	253.072	0.33082	[M-H]-	5.312	0.57	2	C18	Benzenoids	Benzene and substituted derivatives	Benzoic acids and derivatives	-	-	-	-	-	-	CC(C(COC1=CC=C(C=C1)C(=O)O)O)C(=O)O	ZWLHAEAWGFIHEL-UHFFFAOYSA-N	1.7212e+07	4.53333e+07	1.77762e+07	2.13974e+07	2.30651e+07	2.81924e+07	2.7637e+07	2.22063e+07	2.33731e+07	3.31074e+07	0.92765	-0.108347	0.508669	0.76	0.297957
Com_1820_neg	L-Agaridoxin	N	C11H14N2O5	254.09	253.083	1.35062	[M-H]-	5.259	-	3	C18	Organic acids and derivatives	Carboxylic acids and derivatives	Amino acids, peptides, and analogues	"-"	HMDB0029445	-	-	-	131750870	NC(CCC(=O)NC1=CC=C(O)C(O)=C1)C(O)=O	HJLNKWYSKFDHDG-UHFFFAOYSA-N	1.40336e+07	1.43621e+07	1.62372e+07	1.13269e+07	9.65709e+06	1.38228e+07	1.23692e+07	2.12649e+07	7.60302e+06	1.32864e+07	0.960064	-0.0587981	0.979098	0.56	0.562874
Com_1821_neg	Magnaldehyde D	N	C16H14O3	254.094	253.087	1.80397	[M-H]-	5.611	0.61	2	C18	Benzenoids	Benzene and substituted derivatives	Biphenyls and derivatives	-	-	-	-	-	-	C=CCC1=CC(=C(C=C1)O)C2=C(C=CC(=C2)C=O)O	KDWYPRNOEMXUNA-UHFFFAOYSA-N	1.97295e+06	1.03115e+06	3.97734e+06	2.59779e+06	5.24635e+06	3.88883e+06	2.35003e+06	5.09787e+06	7.53826e+06	3.94682e+06	0.649623	-0.622325	0.181541	0.68	1.00814
Com_1822_neg	3-beta-D-Galactosyl-sn-glycerol	N	C9H18O8	254.1	253.093	0.42716	[M-H]-	1.407	0.68	2	C18	Lipids and lipid-like molecules	Glycerolipids	Glycosylglycerols	-	HMDB0304157	C05401	map00052;map00561	-	-	C(C1C(C(C(C(O1)OCC(CO)O)O)O)O)O	NHJUPBDCSOGIKX-NTXXKDEISA-N	2.27455e+07	1.89732e+07	2.2943e+07	1.61872e+07	2.2817e+07	1.82966e+07	2.19378e+07	1.83925e+07	2.08245e+07	3.45116e+07	0.909646	-0.136623	0.60162	0.56	0.55885
Com_1823_neg	Monascusone A	N	C13H18O5	254.115	253.108	0.72635	[M-H]-	6.024	-	3	C18	Organoheterocyclic compounds	Azaphilones	-	-	-	-	-	-	-	[C@H]1([C@@](C(=O)C2=C(C1)C=C(OC2)C[C@H](C)O)(C)O)O	RLGZZHKMYXHQLV-GAOKRZLMNA-N	3.32762e+07	3.57959e+07	9.7901e+06	1.17304e+07	1.83925e+07	1.90437e+07	3.04006e+07	1.41536e+07	2.66754e+07	2.93056e+07	0.911409	-0.13383	0.557228	0.56	0.843629
Com_1824_neg	Isoplysin A	N	C14H14N4O	254.117	253.108	4.90987	[M-H]-	5.555	0.75	2	C18	Organoheterocyclic compounds	Indoles and derivatives	-	-	-	-	-	-	-	CNC1=NC(=C(N1C)C=C2C=NC3=CC=CC=C32)O	GSKWWDDODHMJCW-VQHVLOKHSA-N	5.10035e+07	1.02864e+08	4.35999e+07	3.35078e+07	3.33891e+07	3.79604e+07	4.34896e+07	4.44878e+07	3.94809e+07	3.44468e+07	1.32271	0.403495	0.42042	0.56	0.634115
Com_1827_neg	Aldosine	N	C12H18N2O4	254.127	253.12	1.51628	[M-H]-	4.868	-	3	C18	Organic acids and derivatives	Carboxylic acids and derivatives	Amino acids, peptides, and analogues	"142759-11-3"	HMDB0037817	-	-	-	57357510	OC(=O)C1CCC(=CN1)C1CCCC(N1)C(O)=O	FZNMMFIPIGBAJL-UHFFFAOYSA-N	5.27618e+06	1.02036e+07	5.53577e+06	6.73284e+06	7.80103e+06	8.65572e+06	6.50995e+06	6.47311e+06	9.04692e+06	1.39479e+07	0.796473	-0.328303	0.277753	0.68	0.866468
Com_182_neg	N-benzoyl-L-aspartic acid	N	C11H11NO5	237.064	236.057	0.57448	[M-H]-	5.108	-	3	C18	Organic acids and derivatives	Carboxylic acids and derivatives	Amino acids, peptides, and analogues	"4631-12-3"	HMDB0034251	-	-	-	95664	OC(=O)CC(NC(=O)C1=CC=CC=C1)C(O)=O	DJLTZJGULPLVOA-UHFFFAOYSA-N	1.77374e+07	2.40145e+07	1.46386e+07	1.37919e+07	9.20349e+06	1.70957e+07	2.3694e+07	1.61343e+07	1.67552e+07	2.23746e+07	0.826474	-0.274959	0.248556	0.68	0.593497
Com_1833_neg	Homalomenol C	N	C15H26O3	254.188	253.181	0.1003	[M-H]-	7.6	0.58	2	C18	Lipids and lipid-like molecules	Prenol lipids	Sesquiterpenoids	-	-	-	-	-	-	CC(C)C1CCC2(C1C3C(CCC2(O3)O)(C)O)C	DHUDRGOPTAAHRB-ABCQEYTCSA-N	4.44726e+07	1.78026e+07	3.17079e+07	1.33195e+07	2.53733e+07	3.84323e+07	2.30629e+07	2.26838e+07	1.33296e+08	5.07159e+07	0.494707	-1.01535	0.19668	0.72	1.17019
Com_1835_neg	1,6-Dimethoxy-9H-carbazole-3-carboxaldehyde	N	C15H13NO3	255.09	254.08	9.29707	[M-H]-	5.055	-	3	C18	Organoheterocyclic compounds	Indoles and derivatives	Carbazoles	"132922-59-9"	HMDB0038640	-	-	-	14804150	COC1=CC2=C(NC3=C2C=C(C=O)C=C3OC)C=C1	YUERFEQINUDZDT-UHFFFAOYSA-N	2.58066e+06	4.29446e+06	2.0892e+06	2.92356e+06	2.41821e+06	2.82507e+06	3.38951e+06	2.05873e+06	3.50374e+06	4.14193e+06	0.898682	-0.154118	0.530866	0.6	0.603631
Com_1837_neg	Ethofumesate-2-keto	N	C11H12O5S	256.041	255.034	1.03987	[M-H]-	5.349	0.57	2	C18	Organoheterocyclic compounds	Benzofurans	-	"26244-33-7"	-	-	-	-	-	CC1(C2=C(C=CC(=C2)OS(=O)(=O)C)OC1=O)C	CXWYCAYNZXSHTF-UHFFFAOYSA-N	1.08999e+07	1.56225e+07	1.33859e+07	8.89479e+06	1.77875e+07	8.7596e+06	1.47371e+07	1.64092e+07	1.53133e+07	2.70234e+07	0.809684	-0.304569	0.441068	0.6	0.469131
Com_1842_neg	N-Acetoxy-IQ	N	C13H12N4O2	256.096	255.088	3.40286	[M-H]-	5.341	0.55	2	C18	Organoheterocyclic compounds	Quinolines and derivatives	-	-	-	C20290	map05204	-	-	CC(=O)ONC1=NC2=C(N1C)C=CC3=C2C=CC=N3	ZNLLBBZONQYLII-UHFFFAOYSA-N	2.54441e+07	3.23678e+07	2.80499e+07	2.45501e+07	2.42487e+07	2.67918e+07	3.65225e+07	4.12132e+07	3.69299e+07	5.63114e+07	0.680899	-0.554487	0.0355379	0.92	1.4851
Com_1843_neg	Edoxudine	N	C11H16N2O5	256.106	255.099	0.7941	[M-H]-	4.68	-	3	C18	Nucleosides, nucleotides, and analogues	Pyrimidine nucleosides	Pyrimidine 2'-deoxyribonucleosides	"15176-29-1"	HMDB0251705	-	-	-	1814	CCC1=CN(C2CC(O)C(CO)O2)C(=O)NC1=O	XACKNLSZYYIACO-UHFFFAOYSA-N	4.99239e+06	4.84436e+06	6.66627e+06	5.25348e+06	3.59467e+06	9.2231e+06	9.08479e+06	7.75193e+06	5.97017e+06	2.0637e+07	0.481348	-1.05485	0.0309767	0.96	1.29604
Com_1844_neg	Histidylthreonine	N	C10H16N4O4	256.117	255.109	3.11761	[M-H]-	1.35	-	3	C18	Organic acids and derivatives	Carboxylic acids and derivatives	Amino acids, peptides, and analogues	"142879-28-5"	HMDB0028895	-	-	-	9878293	C[C@@H](O)[C@H](NC(=O)[C@@H](N)CC1=CNC=N1)C(O)=O	WRPDZHJNLYNFFT-DTLFHODZSA-N	2.41943e+06	741902	987070	1.24607e+06	1.84229e+06	328078	1.08763e+06	2.34911e+06	1.28364e+06	1.72161e+06	1.06893	0.0961735	0.704437	0.48	0.292164
Com_1849_neg	Leucine-beta-naphthylamide	N	C16H20N2O	256.158	255.151	1.26187	[M-H]-	5.912	-	3	C18	Organic acids and derivatives	Carboxylic acids and derivatives	Amino acids, peptides, and analogues	"-"	HMDB0247332	-	-	-	416927	CC(C)CC(N)C(=O)NC1=CC2=CC=CC=C2C=C1	JWHURRLUBVMKOT-UHFFFAOYSA-N	2.49227e+07	5.38736e+07	1.90152e+07	3.68142e+07	2.68934e+07	3.44289e+07	1.98271e+07	2.53543e+07	2.8707e+07	4.43703e+07	1.05784	0.0811229	0.906315	0.52	0.313993
Com_184_neg	7,8-Dihydroneopterin	N	C9H13N5O4	255.097	236.079	0.59845	[M-H-H2O]-	4.861	0.57	1	C18	Organoheterocyclic compounds	Pteridines and derivatives	Pterins and derivatives	"1218-98-0"	HMDB0002275	C04874	map00790;map01100	-	65074	NC1=NC(=O)C2=C(NCC(=N2)[C@H](O)[C@H](O)CO)N1	YQIFAMYNGGOTFB-XINAWCOVSA-N	513350	1.06483e+06	513736	712716	770479	766655	1.10794e+06	656764	772808	1.20556e+06	0.792755	-0.335052	0.215324	0.76	0.856688
Com_1853_neg	Palmitic acid	N	C16H32O2	256.24	255.233	0.11776	[M-H]-	10.354	0.82	2	C18	Lipids and lipid-like molecules	Fatty Acyls	Fatty acids and conjugates	"57-10-3"	HMDB0000220	C00249	map00061;map00062;map00071;map00073;map01040;map01060;map01100;map01212	LMFA01010001	-	CCCCCCCCCCCCCCCC(=O)O	IPCSVZSSVZVIGE-UHFFFAOYSA-N	1.73806e+08	4.24658e+08	2.21335e+08	1.58936e+08	5.29786e+08	2.52875e+08	1.20939e+08	7.51769e+07	2.17596e+08	3.20762e+08	1.52785	0.611505	0.265525	0.68	0.950852
Com_1858_neg	4-[(3-oxobutanoyl)amino]benzenesulfonate	N	C10H11NO5S	257.036	256.029	1.66821	[M-H]-	4.983	-	3	C18	Benzenoids	Benzene and substituted derivatives	Benzenesulfonic acids and derivatives	"6199-95-7"	-	-	-	-	172537	O=C(NC1=CC=C(C=C1)S(=O)(=O)O)CC(=O)C	GRLSWESXIFWOBF-UHFFFAOYSA-N	2.73435e+06	767309	2.35946e+07	2.00231e+06	3.18001e+06	1.56716e+07	3.42018e+06	2.16422e+06	3.52624e+06	2.49511e+06	1.18335	0.242874	0.733653	0.64	0.656868
Com_1859_neg	Validamine 7-phosphate	N	C7H16NO7P	257.066	256.059	0.72973	[M-H]-	1.367	0.72	2	C18	Organic oxygen compounds	Organooxygen compounds	Alcohols and polyols	-	-	C21216	map00525;map01130	-	-	C1C(C(C(C(C1N)O)O)O)COP(=O)(O)O	WTRFKFAOQHUCRP-UOYQFSTFSA-N	1.30028e+09	7.58651e+08	1.91513e+09	1.36684e+09	7.88833e+08	1.47969e+09	6.74842e+08	1.27027e+09	7.99763e+08	9.02338e+08	1.1956	0.257737	0.504437	0.6	0.660869
Com_1861_neg	Meclofenoxate	N	C12H16ClNO3	257.082	256.075	2.76604	[M-H]-	1.341	-	3	C18	Benzenoids	Benzene and substituted derivatives	Phenoxyacetic acid derivatives	-	HMDB0254396	C08195	-	-	-	CN(C)CCOC(=O)COC1=CC=C(C=C1)Cl	XZTYGFHCIAKPGJ-UHFFFAOYSA-N	1.08305e+06	1.68576e+06	6.44806e+06	349946	977567	7.8432e+06	4.12772e+06	2.6339e+06	3.86339e+06	2.50908e+06	0.502657	-0.992354	0.0889155	0.84	2.49431
Com_1864_neg	5-Methylcytidine	N	C10H15N3O5	257.101	256.094	0.23554	[M-H]-	1.419	0.54	2	C18	Nucleosides, nucleotides, and analogues	Pyrimidine nucleosides	-	"2140-61-6"	HMDB0000982	-	-	-	92918	N=C1N=C(O)N(C=C1C)C2OC(CO)C(O)C2O	ZAYHVCMSTBRABG-JXOAFFINSA-N	6.278e+06	3.7164e+06	6.82225e+06	5.44994e+06	4.06963e+06	3.64992e+06	3.93288e+06	5.80251e+06	3.48433e+06	4.65023e+06	1.22381	0.29138	0.240891	0.76	0.732934
Com_1867_neg	nor-toralactone	N	C14H10O5	258.053	257.043	9.18542	[M-H]-	1.393	-	3	C18	Organoheterocyclic compounds	Naphthopyrans	Naphthopyranones	"-"	-	-	-	-	-	CC1=CC2=CC3=CC(O)=CC(O)=C3C(O)=C2C(=O)O1	CHFXJVIAQRGNOY-UHFFFAOYSA-N	4.01377e+06	2.79514e+06	6.41783e+06	5.40061e+06	5.45875e+06	1.31622e+07	5.55638e+06	7.33558e+06	3.12575e+06	9.88865e+06	0.616508	-0.697809	0.199228	0.8	1.2639
Com_1868_neg	3,5-Dihydroxy-1-methoxyxanthone	N	C14H10O5	258.053	257.046	0.55016	[M-H]-	6.113	0.53	2	C18	Organoheterocyclic compounds	Benzopyrans	1-benzopyrans	-	-	-	-	-	-	COC1=CC(=CC2=C1C(=O)C3=C(O2)C(=CC=C3)O)O	QMJVWEDVTZEOLQ-UHFFFAOYSA-N	1.87401e+06	3.1834e+06	1.43718e+06	2.75955e+06	3.04969e+06	1.3605e+06	1.08784e+06	1.27209e+06	2.08293e+06	621264	1.9151	0.937423	0.02771	0.92	1.55543
Com_1870_neg	4'-Thiothymidine	N	C10H14N2O4S	258.067	257.061	1.73194	[M-H]-	5.241	-	3	C18	Nucleosides, nucleotides, and analogues	Nucleoside and nucleotide analogues	Thionucleosides	"-"	HMDB0246637	-	-	-	22316427	CC1=CN(C2CC(O)C(CO)S2)C(=O)NC1=O	IVUDHNYLTWOARV-UHFFFAOYSA-N	5.94552e+06	5.44973e+06	4.0398e+06	5.05408e+06	4.64032e+06	4.31243e+06	7.97731e+06	5.93217e+06	9.17301e+06	8.67427e+06	0.696701	-0.521388	0.0790141	0.8	0.882786
Com_1876_neg	Imidazoleacetic acid riboside	N	C10H14N2O6	258.085	257.078	0.32486	[M-H]-	1.436	-	3	C18	Nucleosides, nucleotides, and analogues	Imidazole ribonucleosides and ribonucleotides	-	"29605-99-0"	HMDB0002331	C05131	map00340	-	440569	OC[C@H]1O[C@H]([C@H](O)[C@@H]1O)N1C=NC(CC(O)=O)=C1	AHPWEWASPTZMEK-PEBGCTIMSA-N	7.97912e+06	6.77365e+06	8.78999e+06	7.78359e+06	9.4268e+06	1.44232e+07	1.18672e+07	1.07168e+07	9.48056e+06	2.65713e+07	0.557811	-0.842151	0.0438262	1	1.81592
Com_1879_neg	Tensyuic acid B	N	C12H18O6	258.11	257.103	0.72883	[M-H]-	5.355	0.65	2	C18	Organic acids and derivatives	Carboxylic acids and derivatives	Tricarboxylic acids and derivatives	-	-	-	-	LMFA01170155	-	COC(=O)CCCCCC(C(=C)C(=O)O)C(=O)O	ZMTXIFCPSXJBPW-UHFFFAOYSA-N	8.98481e+07	7.64009e+07	7.98991e+07	7.89214e+07	1.02815e+08	9.0154e+07	9.85282e+07	7.83884e+07	9.15159e+07	1.4072e+08	0.856957	-0.222705	0.256873	0.72	0.77711
Com_1882_neg	6beta-Hydroxyhuperzine A	N	C15H18N2O2	258.137	257.13	1.11373	[M-H]-	5.769	0.72	2	C18	Organoheterocyclic compounds	Quinolines and derivatives	Quinolones and derivatives	-	-	-	-	-	-	CC=C1C2C=C(CC1(C3=C(C2O)NC(=O)C=C3)N)C	WFICABZBCMBKJQ-DYAREHIISA-N	3.60216e+07	1.39033e+08	5.6322e+07	6.36802e+07	7.45836e+07	9.78175e+07	5.0253e+07	5.17408e+07	1.17773e+08	1.11185e+08	0.862099	-0.214075	0.546097	0.56	0.61919
Com_1884_neg	1,7,7-trimethylbicyclo[2.2.1]heptan-2-ol benzoate	N	C17H22O2	258.162	257.155	0.73004	[M-H]-	6.012	-	3	C18	Lipids and lipid-like molecules	Prenol lipids	Monoterpenoids	"-"	HMDB0303907	-	-	-	117336	CC1(C)C2CCC1(C)C(C2)OC(=O)C1=CC=CC=C1	FLOISDYCXINJOB-UHFFFAOYSA-N	1.86581e+06	1.91821e+06	2.69317e+06	2.46011e+06	2.22505e+06	1.54812e+06	2.85179e+06	959543	3.14464e+06	3.49753e+06	0.93007	-0.104589	0.926895	0.6	0.799393
Com_1885_neg	Ergotryptamine	N	C16H22N2O	258.173	257.166	1.18305	[M-H]-	5.927	-	3	C18	-	-	-	"-"	-	-	-	-	-	[H]\C(=C(\[H])C(C)(C)O)C1=C2C(CCNC)=CNC2=CC=C1	QCWMNSFZHYEJJO-VQHVLOKHSA-N	1.34733e+07	2.20687e+07	9.31796e+06	1.76835e+07	1.2464e+07	2.23159e+07	1.48382e+07	1.7855e+07	1.58404e+07	2.99001e+07	0.744494	-0.425668	0.158972	0.8	0.851255
Com_1886_neg	Tetradecanedioic acid	N	C14H26O4	258.183	257.176	0.06416	[M-H]-	6.828	0.70	2	C18	Lipids and lipid-like molecules	Fatty Acyls	Fatty acids and conjugates	"821-38-5"	HMDB0000872	-	-	LMFA01170018	-	C(CCCCCCC(=O)O)CCCCCC(=O)O	HQHCYKULIHKCEB-UHFFFAOYSA-N	1.29395e+08	1.83411e+08	1.32456e+08	1.33264e+08	1.60639e+08	1.1333e+08	1.84975e+08	1.18138e+08	2.00646e+08	2.13361e+08	0.890077	-0.167997	0.570894	0.6	0.313707
Com_1887_neg	15-Hydroxypentadecanoic acid	N	C15H30O3	258.219	257.212	0.18096	[M-H]-	8.493	0.74	2	C18	Lipids and lipid-like molecules	Fatty Acyls	Fatty acids and conjugates	"4617-33-8"	-	-	-	LMFA01050182	-	C(CCCCCCCO)CCCCCCC(=O)O	BZUNJUAMQZRJIP-UHFFFAOYSA-N	7.58062e+07	1.2973e+08	7.35485e+07	5.49618e+07	6.16132e+07	9.15989e+07	1.39641e+08	5.9701e+07	6.75146e+07	2.97039e+08	0.603605	-0.728322	0.30408	0.68	1.55002
Com_1888_neg	Glucosamine-1P	N	C6H14NO8P	259.046	258.038	0.26102	[M-H]-	5.468	-	3	C18	Organic oxygen compounds	Organooxygen compounds	Carbohydrates and carbohydrate conjugates	"-"	HMDB0001109	-	-	-	9965052	N[C@@H]1[C@@H](O)[C@H](O)[C@@H](CO)O[C@H]1OP(O)(O)=O	YMJBYRVFGYXULK-UKFBFLRUSA-N	6.29018e+06	6.44649e+06	3.12743e+06	2.04537e+06	1.81869e+06	5.39404e+06	7.53806e+06	2.73158e+06	2.21996e+06	5.53733e+06	0.842329	-0.247544	0.565984	0.6	0.531751
Com_1891_neg	Proacacipetalin	N	C11H17NO6	259.106	258.098	0.19014	[M-H]-	4.718	0.64	2	C18	Organic oxygen compounds	Organooxygen compounds	Carbohydrates and carbohydrate conjugates	-	-	C08338	-	-	-	CC(=C)C(C#N)OC1C(C(C(C(O1)CO)O)O)O	KVHIMSJVFJPBKJ-MPVQUNCYSA-N	2.49954e+07	3.11951e+07	2.41859e+07	2.32148e+07	2.5298e+07	2.7293e+07	3.21583e+07	2.56677e+07	2.77877e+07	4.40401e+07	0.821229	-0.284144	0.146867	0.88	0.641262
Com_1894_neg	Linatine	N	C10H17N3O5	259.117	258.11	0.01094	[M-H]-	2.016	-	3	C18	Organic acids and derivatives	Carboxylic acids and derivatives	Amino acids, peptides, and analogues	"10139-06-7"	HMDB0038516	C05939	map00330	-	5153860	NC(CCC(=O)NN1CCCC1C(O)=O)C(O)=O	KWWHDNLMGLRNRN-UHFFFAOYSA-N	3.01442e+07	1.74813e+07	2.58372e+07	1.84218e+07	1.82465e+07	1.40209e+07	2.4734e+07	1.66537e+07	9.29506e+06	1.54894e+07	1.37332	0.457672	0.117615	0.88	1.24941
Com_1895_neg	Ala-Hyp-Gly	N	C10H17N3O5	259.117	258.11	0.2928	[M-H]-	4.681	-	3	C18	Organic acids and derivatives	Carboxylic acids and derivatives	Amino acids, peptides, and analogues	"-"	HMDB0248094	-	-	-	74408046	CC(N)C(=O)N1CC(O)CC1C(=O)NCC(O)=O	QEDRTIXTEAXNMY-UHFFFAOYSA-N	1.15654e+07	8.84519e+06	2.37674e+07	2.26641e+07	1.69759e+07	1.16687e+07	1.57759e+06	1.50093e+07	8.56881e+06	1.79016e+06	2.17063	1.11812	0.087888	0.84	1.14611
Com_1899_neg	Caffeic acid 3-O-sulfate	N	C9H8O7S	259.999	258.992	1.8752	[M-H]-	5.084	-	3	C18	Phenylpropanoids and polyketides	Cinnamic acids and derivatives	Hydroxycinnamic acids and derivatives	"151481-52-6"	HMDB0041706	-	-	-	102261219	OC(=O)\C=C\C1=CC(OS(O)(=O)=O)=C(O)C=C1	VWQNTRNACRFUCQ-DUXPYHPUSA-N	1.64945e+06	2.72035e+07	1.39355e+07	3.73476e+06	4.74101e+06	3.99343e+06	1.34726e+06	221015	4.22611e+06	2.07487e+06	4.32147	2.11152	0.0936306	0.8	2.13376
Com_189_neg	Glycyl-L-tyrosine	N	C11H14N2O4	238.095	237.088	0.48033	[M-H]-	4.752	0.73	1	C18	Organic acids and derivatives	Carboxylic acids and derivatives	Amino acids, peptides, and analogues	"658-79-7"	HMDB0028853	-	-	-	92829	NCC(=O)N[C@@H](CC1=CC=C(O)C=C1)C(O)=O	XBGGUPMXALFZOT-VIFPVBQESA-N	6.96362e+07	4.95982e+07	7.66396e+07	6.64461e+07	4.36237e+07	8.04656e+06	1.12336e+07	4.75116e+07	9.2079e+06	8.10233e+06	3.63777	1.86306	0.00769252	0.96	2.58817
Com_18_neg	Imidazolepropionic acid	N	C6H8N2O2	140.059	139.051	0.03574	[M-H]-	1.408	-	3	C18	Organoheterocyclic compounds	Azoles	Imidazoles	"1074-59-5"	HMDB0002271	C20522	map00340	-	70630	OC(=O)CCC1=CNC=N1	ZCKYOWGFRHAZIQ-UHFFFAOYSA-N	1.31434e+07	1.6758e+07	3.78304e+06	9.00986e+06	8.20902e+06	8.86284e+06	2.04951e+07	1.07522e+07	1.72372e+07	1.78929e+07	0.676544	-0.563744	0.175081	0.8	0.89505
Com_1900_neg	D-Glucose 6-sulfate	N	C6H12O9S	260.02	259.013	0.02622	[M-H]-	1.489	0.71	2	C18	Organic oxygen compounds	Organooxygen compounds	Carbohydrates and carbohydrate conjugates	-	-	C02827	-	-	-	C(C1C(C(C(C(O1)O)O)O)O)OS(=O)(=O)O	OKUVUONOJCDUJY-GASJEMHNSA-N	1.17438e+08	5.6855e+08	2.01629e+08	2.28209e+08	2.43913e+08	2.90981e+08	6.13904e+07	1.85854e+08	1.79345e+08	1.1003e+08	1.64299	0.716324	0.220872	0.76	1.01552
Com_1905_neg	Khellin	N	C14H12O5	260.068	259.059	6.8323	[M-H]-	1.369	-	3	C18	Organoheterocyclic compounds	Benzopyrans	1-benzopyrans	"82-02-0"	HMDB0253797	C09010	map01060	LMPK13110001	-	CC1=CC(=O)C2=C(C3=C(C(=C2O1)OC)OC=C3)OC	HSMPDPBYAYSOBC-UHFFFAOYSA-N	4.69828e+07	3.25855e+07	7.01856e+07	5.26078e+07	3.41494e+07	6.12998e+07	3.00712e+07	4.78556e+07	3.36298e+07	4.43484e+07	1.08888	0.122851	0.698356	0.6	0.274152
Com_1906_neg	1,2,3,4-Tetrahydro-b-carboline-1,3-dicarboxylic acid	N	C13H12N2O4	260.08	259.073	1.28375	[M-H]-	5.41	-	3	C18	Alkaloids and derivatives	Harmala alkaloids	-	"59132-30-8"	HMDB0032102	-	-	-	151564	OC(=O)C1CC2=C(NC3=CC=CC=C23)C(N1)C(O)=O	ZWMZDKZTZLGVRQ-UHFFFAOYSA-N	1.72412e+07	2.51495e+07	1.97696e+07	1.58814e+07	2.18335e+07	1.55456e+07	2.29916e+07	1.76893e+07	1.86357e+07	2.21949e+07	1.02904	0.0412936	0.821108	0.52	0.194456
Com_1907_neg	Latifonin	N	C11H16O7	260.09	259.083	1.59713	[M-H]-	4.998	0.51	2	C18	Lipids and lipid-like molecules	Prenol lipids	Terpene lactones	-	-	-	-	-	-	CC1(C2C(C(COC2=O)C(=O)OC)C(C1O)O)O	CWCMFEDIQBKDKW-UHFFFAOYSA-N	1.96781e+07	3.98196e+07	3.49071e+07	2.41056e+07	3.64938e+07	3.45112e+07	3.04376e+07	2.1295e+07	1.90965e+07	5.06685e+07	0.99356	-0.00932079	0.926294	0.6	0.468165
Com_1909_neg	Glutamylhydroxyproline	N	C10H16N2O6	260.101	259.094	1.73153	[M-H]-	4.965	-	3	C18	Organic acids and derivatives	Carboxylic acids and derivatives	Amino acids, peptides, and analogues	"33740-96-4"	HMDB0011161	-	-	-	25227055	N[C@@H](CCC(O)=O)C(=O)N1C[C@H](O)C[C@H]1C(O)=O	NRSOKLBABRGMGJ-VQVTYTSYSA-N	4.98702e+06	8.62355e+06	8.43303e+06	5.21907e+06	5.95891e+06	5.92262e+06	8.98377e+06	8.25229e+06	5.81824e+06	7.36441e+06	0.914154	-0.12949	0.504181	0.6	0.59903
Com_1910_neg	2,9-Epoxylacta	N	C15H16O4	260.105	259.098	0.26323	[M-H]-	5.784	0.53	2	C18	Lipids and lipid-like molecules	Prenol lipids	Terpene lactones	-	-	-	-	-	-	CC1=CC2=C(COC2=O)C(=O)C34C1(O3)CC(C4)(C)C	GAHRBGRFTWEZNA-CABCVRRESA-N	1.48935e+07	1.69749e+07	1.51723e+07	9.5949e+06	1.51892e+07	1.731e+07	1.88916e+07	1.44679e+07	3.0642e+07	2.47843e+07	0.67698	-0.562816	0.0578927	0.84	1.40621
Com_1911_neg	Asparaginylglutamine	N	C9H16N4O5	260.112	259.105	0.50448	[M-H]-	1.353	-	3	C18	Organic acids and derivatives	Carboxylic acids and derivatives	Amino acids, peptides, and analogues	"14608-83-4"	HMDB0028729	-	-	-	446922	N[C@@H](CC(N)=O)C(=O)N[C@@H](CCC(N)=O)C(O)=O	QCWJKJLNCFEVPQ-WHFBIAKZSA-N	8.28647e+06	2.61172e+06	1.57089e+07	8.26149e+06	5.39267e+06	613626	499182	6.18821e+06	194410	4.79139e+06	3.27678	1.71228	0.0530992	0.88	1.99642
Com_1914_neg	TRIPROPIONIN	N	C12H20O6	260.126	259.119	1.41696	[M-H]-	5.082	0.53	2	C18	Lipids and lipid-like molecules	Glycerolipids	Triradylcglycerols	"139-45-7"	HMDB0032857	-	-	-	-	CCC(=O)OCC(COC(=O)CC)OC(=O)CC	YZWRNSARCRTXDS-UHFFFAOYSA-N	1.4162e+07	2.47813e+07	1.86383e+07	1.96066e+07	2.23899e+07	2.94608e+07	3.12114e+07	2.06552e+07	2.44377e+07	4.21607e+07	0.673163	-0.570973	0.0383098	0.88	1.20123
Com_1917_neg	gamma-Glu-Ile	N	C11H20N2O5	260.137	259.13	0.31758	[M-H]-	4.287	0.79	2	C18	Organic acids and derivatives	Carboxylic acids and derivatives	Amino acids, peptides, and analogues	-	HMDB0011170	-	-	-	-	CCC(C)C(C(=O)O)NC(=O)CCC(C(=O)O)N	SNCKGJWJABDZHI-ZKWXMUAHSA-N	1.01345e+08	6.43424e+07	4.15618e+07	6.06231e+07	4.66475e+07	5.22636e+06	3.98743e+07	1.05905e+08	1.194e+07	1.40209e+07	1.77729	0.829676	0.110864	0.8	1.45293
Com_1918_neg	Glu Leu	N	C11H20N2O5	260.137	259.13	0.30998	[M-H]-	5.34	0.77	2	C18	Organic acids and derivatives	Carboxylic acids and derivatives	Amino acids, peptides, and analogues	-	-	-	-	-	-	CC(C)CC(C(=O)O)NC(=O)C(CCC(=O)O)N	YBAFDPFAUTYYRW-YUMQZZPRSA-N	2.9025e+08	4.53361e+08	6.84415e+08	2.00152e+08	4.46182e+08	2.2699e+08	1.81769e+08	4.76562e+08	1.68539e+08	1.26485e+08	1.75742	0.813457	0.0909987	0.8	1.34837
Com_1921_neg	Fenspiride	N	C15H20N2O2	260.152	259.145	0.27606	[M-H]-	5.627	-	3	C18	Organoheterocyclic compounds	Azaspirodecane derivatives	-	"5053-06-5"	HMDB0252224	-	-	-	3344	OC1=NCC2(CCN(CCC3=CC=CC=C3)CC2)O1	FVNFBBAOMBJTST-UHFFFAOYSA-N	2.08256e+07	3.66079e+07	1.79619e+07	2.72142e+07	2.01835e+07	3.03786e+07	1.96891e+07	1.81669e+07	1.93078e+07	3.06737e+07	1.03872	0.0548009	0.861387	0.56	0.354365
Com_1922_neg	5alpha-Androstane	N	C19H32	260.25	259.243	0.14649	[M-H]-	9.872	0.70	2	C18	Lipids and lipid-like molecules	Steroids and steroid derivatives	Androstane steroids	"-"	HMDB0247011	C01554	-	LMST02020056	123412	CC12CCCC1C1CCC3CCCCC3(C)C1CC2	QZLYKIGBANMMBK-UHFFFAOYSA-N	2.38977e+07	1.73163e+07	5.30218e+07	4.47005e+07	4.71921e+07	7.06286e+07	2.26133e+07	1.74015e+07	2.72908e+07	5.73523e+07	0.953103	-0.0692952	0.972511	0.44	0.489308
Com_1925_neg	Sulfotyrosine	N	C9H11NO6S	261.031	260.023	0.2557	[M-H]-	1.608	0.62	2	C18	Organic acids and derivatives	Carboxylic acids and derivatives	Amino acids, peptides, and analogues	-	HMDB0155722	-	-	-	-	C1=CC(=CC=C1CC(C(=O)O)N)OS(=O)(=O)O	CIQHWLTYGMYQQR-QMMMGPOBSA-N	3.76652e+06	3.78712e+06	8.68614e+06	4.61803e+06	7.9002e+06	3.09312e+06	3.8744e+06	5.24284e+06	3.61635e+06	4.01988e+06	1.44901	0.535072	0.162936	0.72	0.584595
Com_192_neg	Danthron	N	C14H8O4	240.042	239.034	4.61331	[M-H]-	1.419	-	3	C18	Benzenoids	Anthracenes	Anthraquinones	"117-10-2"	HMDB0029752	C10312	-	-	2950	OC1=CC=CC2=C1C(=O)C1=C(C=CC=C1O)C2=O	QBPFLULOKWLNNW-UHFFFAOYSA-N	1.2662e+06	1.03779e+06	1.32753e+06	2.19059e+06	2.169e+06	2.39992e+06	3.03031e+06	2.99065e+06	1.39887e+06	1.84768e+06	0.684908	-0.546018	0.108024	0.84	1.22677
Com_1931_neg	Dihydromaleimide beta-D-glucoside	N	C10H15NO7	261.085	260.078	0.04999	[M-H]-	2.065	-	3	C18	Organic oxygen compounds	Organooxygen compounds	Carbohydrates and carbohydrate conjugates	"26696-59-3"	HMDB0030277	-	-	-	77879498	OCC1OC(OC2NC(=O)C=C2)C(O)C(O)C1O	CAXBOXWWAIDBMS-UHFFFAOYSA-N	2.18076e+07	2.63679e+07	2.04507e+07	2.01968e+07	2.78984e+07	6.41813e+07	2.90433e+07	5.38747e+07	4.36918e+07	2.76394e+07	0.534364	-0.904105	0.0212663	0.96	1.75861
Com_1933_neg	Aspartyl-Gamma-glutamate	N	C9H15N3O6	261.096	260.089	0.18945	[M-H]-	1.404	-	3	C18	Organic acids and derivatives	Carboxylic acids and derivatives	Amino acids, peptides, and analogues	"-"	HMDB0028767	-	-	-	131750735	NC(CCC(=O)NC(=O)C(N)CC(O)=O)C(O)=O	BEVYCXGDASRHRK-UHFFFAOYSA-N	4.64566e+07	3.46897e+07	4.3255e+07	3.48393e+07	3.24338e+07	7.11543e+06	1.17807e+07	4.55832e+07	1.10143e+07	5.16335e+06	2.37641	1.24879	0.0326196	0.84	1.66431
Com_1934_neg	Epidermin	N	C11H19NO6	261.121	260.114	0.2722	[M-H]-	2.051	-	3	C18	Organic oxygen compounds	Organooxygen compounds	Carbohydrates and carbohydrate conjugates	"126050-09-7"	HMDB0034777	-	-	-	14559840	CC(C)(CC#N)OC1OC(CO)C(O)C(O)C1O	GDSYPXWUHMRTHT-UHFFFAOYSA-N	1.96852e+07	2.32582e+07	2.5343e+07	1.22793e+07	8.50731e+06	8.12827e+06	1.70713e+07	2.46857e+07	2.91431e+06	1.26461e+07	1.36102	0.44469	0.323502	0.68	1.0093
Com_1935_neg	Mycosporine	N	C11H19NO6	261.121	260.114	0.24185	[M-H]-	5.542	-	3	C18	Organic oxygen compounds	Organooxygen compounds	Carbonyl compounds	-	-	C10607	-	-	-	COC1=C(CC(CC1=O)(CO)O)NC(CO)CO	VVTDHOIRNPCGTH-NSHDSACASA-N	4.07685e+07	3.71921e+07	3.87626e+07	3.03863e+07	2.95218e+07	3.79211e+07	4.80595e+07	4.66256e+07	3.72846e+07	4.29489e+07	0.82988	-0.269025	0.0550541	0.84	0.792783
Com_1937_neg	Tichocarpol A	N	C9H10O7S	262.015	261.008	1.37054	[M-H]-	4.97	0.64	2	C18	Phenylpropanoids and polyketides	Phenylpropanoic acids	-	-	-	-	-	-	-	C1=CC(=CC=C1CC(C(=O)O)OS(=O)(=O)O)O	WXGOORTYNRYLMK-MRVPVSSYSA-N	1.71179e+07	1.23784e+08	6.76988e+07	1.47762e+07	3.0976e+07	1.35463e+07	1.57454e+07	1.00312e+07	1.81981e+07	2.08384e+07	3.24598	1.69865	0.0961764	0.8	1.80913
Com_1940_neg	5-Chloro-2'-deoxyuridine	N	C9H11ClN2O5	262.036	261.027	4.54136	[M-H]-	4.997	-	3	C18	Nucleosides, nucleotides, and analogues	Pyrimidine nucleosides	Pyrimidine 2'-deoxyribonucleosides	"50-90-8"	HMDB0250110	-	-	-	351382	OCC1OC(CC1O)N1C=C(Cl)C(=O)NC1=O	NJCXGFKPQSFZIB-UHFFFAOYSA-N	1.11788e+06	75945.6	108610	538978	113409	464781	666577	855188	697360	461779	0.621429	-0.686338	0.128968	0.72	1.44523
Com_1944_neg	CLONIXIN	N	C13H11ClN2O2	262.051	261.044	1.01755	[M-H]-	11.826	-	3	C18	Organoheterocyclic compounds	Pyridines and derivatives	Pyridinecarboxylic acids and derivatives	"17737-65-4"	HMDB0250352	-	-	-	-	CC1=C(C=CC=C1Cl)NC2=C(C=CC=N2)C(=O)O	CLOMYZFHNHFSIQ-UHFFFAOYSA-N	1.87766e+06	2.48329e+06	1.65669e+06	1.82736e+06	1.71346e+06	1.96059e+06	1.97787e+06	2.00617e+06	2.06271e+06	2.64008e+06	0.897725	-0.155654	0.254789	0.84	0.685018
Com_1946_neg	L-beta-aspartyl-L-glutamic acid	N	C9H14N2O7	262.08	261.073	0.67457	[M-H]-	1.397	-	3	C18	Organic acids and derivatives	Peptidomimetics	Hybrid peptides	"-"	HMDB0011164	-	-	-	25207301	NC(CC(=O)NC(CCC(O)=O)C(O)=O)C(O)=O	DBMVITQDGVMXEY-UHFFFAOYSA-N	3.1498e+07	1.8296e+07	3.02405e+07	1.56558e+07	2.21447e+07	1.71935e+07	1.01177e+07	2.32612e+07	1.37906e+07	1.053e+07	1.57338	0.653867	0.0553004	0.84	1.21874
Com_1947_neg	Funadonin	N	C14H14O5	262.084	261.074	9.38727	[M-H]-	4.824	0.53	2	C18	Phenylpropanoids and polyketides	Coumarins and derivatives	-	-	-	-	-	-	-	CC(=O)C(CC1=C(C=C2C(=C1)C=CC(=O)O2)OC)O	JHZAHUQYODKBAU-LLVKDONJSA-N	426488	950939	403625	512955	967632	474455	518635	268003	969297	1.09917e+06	0.9796	-0.0297347	0.930224	0.6	0.646849
Com_1948_neg	Terrestrol C	N	C14H14O5	262.084	261.076	2.28415	[M-H]-	1.219	-	3	C18	Benzenoids	Benzene and substituted derivatives	Benzylethers	-	-	-	-	-	-	C1=CC(=C(C=C1O)COCC2=C(C=CC(=C2)O)O)O	GVXQAQDFTPTJMX-UHFFFAOYSA-N	9.58048e+06	6.01492e+06	1.16227e+07	9.99068e+06	8.11724e+06	4.77801e+06	3.09266e+06	8.58781e+06	5.89602e+06	4.60658e+06	1.68116	0.749461	0.0288446	0.92	1.14757
Com_1949_neg	(+)-Neothramycin A	N	C13H14N2O4	262.095	261.088	0.92035	[M-H]-	5.34	-	3	C18	Organoheterocyclic compounds	Benzodiazepines	1,4-benzodiazepines	-	-	-	-	-	-	COC1=C(C=C2C(=C1)C(=O)N3C(CCC3O)C=N2)O	FXMOIYLVKOALHC-MADCSZMMSA-N	4.64007e+07	7.97731e+07	5.16762e+07	3.81092e+07	4.25361e+07	2.91932e+07	3.38063e+07	3.92225e+07	3.66297e+07	3.17227e+07	1.51544	0.599736	0.0354296	0.96	0.798028
Com_1950_neg	Complicatic acid	N	C15H18O4	262.121	261.113	0.43854	[M-H]-	5.784	-	3	C18	Lipids and lipid-like molecules	Prenol lipids	Sesquiterpenoids	-	-	-	-	-	-	CC1(CC2CC34C(O3)C(=O)C(=C)C4(C2C1)C)C(=O)O	AIGBRUUHKLIFND-PMKYJIPRSA-N	2.03302e+07	2.87688e+07	2.44635e+07	1.9284e+07	2.9081e+07	2.85571e+07	2.98859e+07	2.13266e+07	3.228e+07	3.44196e+07	0.832444	-0.264575	0.158056	0.8	0.842558
Com_1951_neg	Parthenin	N	C15H18O4	262.121	261.113	0.67846	[M-H]-	6.749	0.52	2	C18	Lipids and lipid-like molecules	Prenol lipids	Terpene lactones	"508-59-8"	HMDB0253304	C09523	-	LMPR0103420001	-	CC1CCC2C(C3(C1(C=CC3=O)O)C)OC(=O)C2=C	LLQCRTZROWMVOL-JISBIHODSA-N	1.83485e+07	1.40644e+07	1.96665e+07	1.31424e+07	1.51994e+07	5.917e+06	1.27787e+07	2.25983e+07	2.36628e+07	6.67379e+06	1.12272	0.167	0.424939	0.6	0.653499
Com_1952_neg	Prolylyphenylalanine	N	C14H18N2O3	262.132	261.125	1.43283	[M-H]-	5.426	0.58	2	C18	Organic acids and derivatives	Carboxylic acids and derivatives	Amino acids, peptides, and analogues	-	-	-	-	-	-	O=C(O)C(N=C(O)C1NCCC1)CC=2C=CC=CC2	IWIANZLCJVYEFX-UHFFFAOYSA-N	9.75276e+07	1.1558e+08	7.78963e+07	6.0107e+07	4.59139e+07	3.27739e+07	2.9498e+07	8.14532e+07	2.6058e+07	1.98277e+07	2.0939	1.06619	0.0256784	0.88	1.60528
Com_1953_neg	Triethylene glycol diglycidyl ether	N	C12H22O6	262.142	261.134	0.265	[M-H]-	5.597	0.60	2	C18	Organoheterocyclic compounds	Epoxides	-	-	-	C19537	-	-	-	C1C(O1)COCCOCCOCCOCC2CO2	UMILHIMHKXVDGH-UHFFFAOYSA-N	1.3286e+08	1.61136e+08	7.79539e+07	1.04411e+08	1.25087e+08	1.19542e+08	1.61779e+08	1.23575e+08	1.36272e+08	1.73644e+08	0.841405	-0.249128	0.226907	0.72	0.839185
Com_1954_neg	Hydrogenated MDI	N	C15H22N2O2	262.168	261.161	0.62944	[M-H]-	5.758	-	3	C18	Organic nitrogen compounds	Organonitrogen compounds	Isocyanates	"-"	HMDB0253250	-	-	-	21202	O=C=NC1CCC(CC2CCC(CC2)N=C=O)CC1	KORSJDCBLAPZEQ-UHFFFAOYSA-N	9.92136e+06	1.85727e+07	1.44069e+07	1.76342e+07	1.24914e+07	2.33839e+07	1.27979e+07	1.10146e+07	1.56033e+07	2.44059e+07	0.837408	-0.255997	0.460708	0.64	0.483177
Com_1955_neg	Glyceryl 5-hydroxydecanoate	N	C13H26O5	262.178	261.171	0.15831	[M-H]-	5.591	-	3	C18	Lipids and lipid-like molecules	Fatty Acyls	Fatty alcohols	"26446-31-1"	HMDB0032297	-	-	-	5463954	CCCCCC(O)CCCC(=O)OCC(O)CO	ILJDYMFZBMWGGZ-UHFFFAOYSA-N	1.00091e+07	1.3324e+07	9.64781e+06	7.83792e+06	8.85522e+06	9.66164e+06	1.21424e+07	9.01759e+06	8.16646e+06	1.78605e+07	0.873795	-0.194633	0.529389	0.6	0.508223
Com_1956_neg	Epinephrine sulfate	N	C9H13NO6S	263.046	262.039	0.96809	[M-H]-	4.811	-	3	C18	Organic acids and derivatives	Organic sulfuric acids and derivatives	Arylsulfates	"77469-50-2"	HMDB0001876	-	-	-	3035453	CNC[C@H](O)C1=CC(O)=C(OS(O)(=O)=O)C=C1	AELFRHHZGTVYGJ-QMMMGPOBSA-N	4.18705e+07	2.8779e+07	2.39423e+07	2.6016e+07	3.14662e+07	3.07166e+07	4.0124e+07	3.76907e+07	4.46668e+07	5.08568e+07	0.745259	-0.424185	0.0484019	0.84	0.909444
Com_1958_neg	Ascorbalamic acid	N	C9H13NO8	263.064	262.057	0.43476	[M-H]-	1.405	-	3	C18	Organic acids and derivatives	Carboxylic acids and derivatives	Amino acids, peptides, and analogues	"41679-87-2"	HMDB0029944	-	-	-	71437684	OC1COC(O)(C1O)C1(O)CC(N=C1O)C(O)=O	FLVJBXHFHKVHJN-UHFFFAOYSA-N	3.99105e+07	1.3916e+08	4.43009e+07	1.80883e+07	2.89053e+07	2.11949e+07	3.22109e+07	3.73038e+07	9.21837e+07	2.78347e+07	1.283	0.359525	0.756189	0.6	0.362739
Com_1961_neg	5,8-Dihydro-6-(4-methyl-3-pentenyl)-1,2,3,4-tetrathiocin	N	C10H16S4	264.013	263.004	8.67446	[M-H]-	4.954	-	3	C18	Organoheterocyclic compounds	-	-	"82203-03-0"	HMDB0038142	-	-	-	10912402	CC(C)=CCC\C1=C\CSSSSC1	OKRAIIIRDYCGGZ-POHAHGRESA-N	188477	4.53806e+06	963053	388254	771126	244539	243597	101237	270142	243790	6.20768	2.63405	0.0713956	0.84	1.7109
Com_1963_neg	3-Methoxy-4-Hydroxyphenylglycol sulfate	N	C9H12O7S	264.03	263.024	1.68148	[M-H]-	4.921	-	3	C18	Benzenoids	Phenols	Methoxyphenols	"71324-20-4"	HMDB0003332	-	-	-	3035420	COC1=C(O)C=CC(=C1)C(CO)OS(O)(=O)=O	SBKADJXSGGTEPN-UHFFFAOYSA-N	6.93321e+06	8.77369e+06	5.24085e+06	5.38975e+06	5.63072e+06	6.87785e+06	9.1507e+06	6.72916e+06	6.91512e+06	9.18835e+06	0.822626	-0.281691	0.132737	0.76	0.898276
Com_1965_neg	Ancistroquinone D	N	C13H12O6	264.063	263.056	0.90296	[M-H]-	5.831	-	3	C18	Benzenoids	Naphthalenes	Naphthoquinones	-	-	-	-	-	-	CC1=C(C2=C(C(=C(C=C2O)OC)OC)C(=O)C1=O)O	LLBZBMMZXRKYSM-UHFFFAOYSA-N	1.39292e+06	3.77705e+06	1.47936e+06	1.5015e+06	1.47949e+06	2.40998e+06	2.76098e+06	2.02409e+06	1.39237e+06	4.10126e+06	0.758969	-0.397887	0.284787	0.68	0.549839
Com_1966_neg	SULFAMERAZINE	N	C11H12N4O2S	264.068	263.059	5.0444	[M-H]-	5.527	0.57	2	C18	Benzenoids	Benzene and substituted derivatives	Benzenesulfonamides	"127-79-7"	HMDB0015521	-	-	-	-	CC1=NC(=NC=C1)NS(=O)(=O)C2=CC=C(C=C2)N	QPPBRPIAZZHUNT-UHFFFAOYSA-N	1.05161e+07	1.18468e+07	9.44724e+06	7.59095e+06	7.8261e+06	1.10201e+07	1.31306e+07	1.03839e+07	1.57434e+07	1.39244e+07	0.735599	-0.443009	0.0268777	0.88	1.05307
Com_1971_neg	Fuscinarin	N	C14H16O5	264.1	263.09	9.6276	[M-H]-	5.512	0.53	2	C18	Benzenoids	Benzene and substituted derivatives	Benzoic acids and derivatives	-	-	-	-	-	-	CC1C2=C(C(=C3C(=C2C(=O)O1)CCC(O3)(C)C)O)O	VXRIEWIAVSRHJN-UHFFFAOYSA-N	1.50345e+07	2.70337e+07	1.44614e+07	1.67074e+07	2.33491e+07	5.42258e+07	5.72052e+07	1.14273e+07	3.38804e+07	5.62024e+07	0.453581	-1.14057	0.0945259	0.8	1.45665
Com_1974_neg	3-(6'-Methylthio)hexylmalic acid	N	C11H20O5S	264.103	263.097	3.09641	[M-H]-	1.406	0.59	2	C18	Organic acids and derivatives	Hydroxy acids and derivatives	Medium-chain hydroxy acids and derivatives	-	HMDB0304111	C17227	map00966;map01210	-	-	CSCCCCCCC(C(C(=O)O)O)C(=O)O	LQQZHLHCFSCJCU-UHFFFAOYSA-N	5.07635e+06	3.8538e+06	4.37519e+06	3.32113e+06	4.23757e+06	5.44667e+06	5.2081e+06	4.28684e+06	6.22102e+06	6.07789e+06	0.765919	-0.384736	0.024499	0.92	1.06304
Com_1976_neg	(Z)-2-Methyl-2-butene-1,4-diol 4-O-beta-D-Glucopyranoside	N	C11H20O7	264.121	263.114	0.77988	[M-H]-	5.312	-	3	C18	Lipids and lipid-like molecules	Fatty Acyls	Fatty acyl glycosides	"-"	HMDB0041187	-	-	-	131753063	C\C(CO)=C\COC1OC(CO)C(O)C(O)C1O	MTNPSFBFGZMJPZ-KXFIGUGUSA-N	9.5127e+06	1.00339e+07	9.28229e+06	8.56562e+06	9.68138e+06	1.01042e+07	1.55595e+07	1.15417e+07	1.32709e+07	1.61434e+07	0.706638	-0.500957	0.0171367	1	0.897208
Com_1979_neg	1,4,7,10,13,16-Hexaoxacyclooctadecane	N	C12H24O6	264.157	263.15	0.61471	[M-H]-	5.704	-	3	C18	Organic oxygen compounds	Organooxygen compounds	Ethers	"-"	HMDB0244804	-	-	-	28557	C1COCCOCCOCCOCCOCCO1	XEZNGIUYQVAUSS-UHFFFAOYSA-N	9.00997e+06	7.60753e+06	5.11193e+06	5.85777e+06	6.14406e+06	1.10686e+07	1.02674e+07	5.28524e+06	9.69119e+06	7.64106e+06	0.767431	-0.38189	0.173777	0.8	0.88311
Com_1980_neg	Isoniazid alpha-ketoglutaric acid	N	C11H11N3O5	265.07	264.063	2.05378	[M-H]-	5.132	-	3	C18	Organoheterocyclic compounds	Pyridines and derivatives	Pyridinecarboxylic acids and derivatives	"-"	HMDB0060663	C16625	map00983	-	9576951	OC(=O)CC\C(=N/NC(=O)C1=CC=NC=C1)C(O)=O	CCBSJXHUMYNUKH-MDWZMJQESA-N	892941	1.15703e+06	1.0041e+06	1.17965e+06	1.12786e+06	1.6282e+06	2.73498e+06	2.11514e+06	2.56581e+06	3.45863e+06	0.428832	-1.22152	0.00149119	1	2.1976
Com_1981_neg	Nigerloxin	N	C13H15NO5	265.095	264.088	1.86696	[M-H]-	5.198	0.58	2	C18	Benzenoids	Benzene and substituted derivatives	Benzoic acids and derivatives	-	HMDB0255600	-	-	-	-	CC=CC1=C(C(=C(C(=C1O)C(=O)N)C(=O)O)OC)C	UOIRNFVLBXIGKH-SNAWJCMRSA-N	3.01184e+07	3.2475e+07	2.43874e+07	2.11545e+07	3.2833e+07	5.99346e+07	3.96466e+07	3.20018e+07	7.52907e+07	8.12803e+07	0.489212	-1.03147	0.0171303	0.92	1.4148
Com_1985_neg	3-Methylgallic acid 5-sulfate	N	C8H10O8S	266.01	265.002	0.42327	[M-H]-	1.412	-	3	C18	-	-	-	"-"	HMDB0240444	-	-	-	-	COC1C=C(C=C(OS(O)(=O)=O)C1O)C(O)=O	JIMIRVGENXXZSQ-UHFFFAOYSA-N	1.10346e+06	1.23525e+06	1.32749e+06	1.82517e+06	1.34949e+06	1.0835e+06	2.20257e+06	2.55476e+06	2.84551e+06	2.88399e+06	0.59124	-0.758184	0.0551362	0.8	1.17871
Com_1986_neg	4-[3-(4-Chlorophenyl)-1,2,4-oxadiazol-5-yl]butanoic acid	N	C12H11ClN2O3	266.046	265.039	2.93114	[M-H]-	4.886	-	3	C18	Organoheterocyclic compounds	Azoles	Oxadiazoles	"-"	HMDB0246675	-	-	-	731146	OC(=O)CCCC1=NC(=NO1)C1=CC=C(Cl)C=C1	ROMPPAWVATWIKR-UHFFFAOYSA-N	5.54336e+06	5.69775e+06	4.18496e+06	5.18263e+06	5.71335e+06	6.35889e+06	6.43948e+06	6.10882e+06	6.11748e+06	6.99403e+06	0.822084	-0.282643	0.0223782	1	0.878077
Com_1988_neg	Monoglyceride citrate	N	C9H14O9	266.064	265.057	0.15973	[M-H]-	1.395	-	3	C18	Organic acids and derivatives	Carboxylic acids and derivatives	Tricarboxylic acids and derivatives	"36291-32-4"	HMDB0032437	-	-	-	3033853	OCC(O)COC(=O)CC(O)(CC(O)=O)C(O)=O	VQENOYXMFIFHCY-UHFFFAOYSA-N	3.86768e+07	3.1112e+08	1.2546e+08	7.219e+07	1.5897e+08	5.86824e+07	5.90685e+07	6.38449e+07	1.1095e+08	8.18124e+07	1.88701	0.9161	0.302205	0.72	0.809651
Com_1989_neg	Dinex	N	C12H14N2O5	266.09	265.083	0.89136	[M-H]-	4.772	-	3	C18	Benzenoids	Benzene and substituted derivatives	Cyclohexylphenols	-	-	C19038	-	-	-	C1CCC(CC1)C2=C(C(=CC(=C2)[N+](=O)[O-])[N+](=O)[O-])O	QJYHUJAGJUHXJN-UHFFFAOYSA-N	1.29532e+07	4.32232e+07	2.1465e+07	2.52762e+07	3.34687e+07	2.78578e+07	1.43735e+07	1.71873e+07	5.06555e+07	2.47064e+07	1.01191	0.0170868	0.914568	0.52	0.126885
Com_198_neg	Homocarnosine	N	C10H16N4O3	240.122	239.115	1.11875	[M-H]-	1.302	-	3	C18	Organic acids and derivatives	Peptidomimetics	Hybrid peptides	"-"	HMDB0000745	C00884	map00330	-	10243361	NCCCC(=O)N[C@@H](CC1=CNC=N1)C(O)=O	CCLQKVKJOGVQLU-QMMMGPOBSA-N	883560	655042	758516	1.25131e+06	2.02196e+06	777720	1.32668e+06	1.94268e+06	1.15793e+06	1.60902e+06	0.817489	-0.29073	0.3709	0.68	0.424613
Com_1990_neg	Typharin	N	C17H14O3	266.094	265.085	7.86549	[M-H]-	5.883	-	3	C18	Organoheterocyclic compounds	Benzopyrans	2-benzopyrans	-	-	-	-	-	-	C1C(OC(=O)C2=C1C=CC=C2O)C=CC3=CC=CC=C3	CIRUTPJYXFRYFS-MDZDMXLPSA-N	1.80236e+06	2.19273e+06	2.02562e+06	1.30544e+06	1.93308e+06	2.01503e+06	1.95254e+06	3.09397e+06	2.31691e+06	2.35765e+06	0.788953	-0.341989	0.0848534	0.84	0.541763
Com_1993_neg	7-Deazaadenosine	N	C11H14N4O4	266.102	265.093	4.72238	[M-H]-	1.436	0.65	2	C18	Nucleosides, nucleotides, and analogues	Pyrrolopyrimidine nucleosides and nucleotides	-	-	-	-	-	-	-	C1=CN(C2=NC=NC(=C21)N)C3C(C(C(O3)CO)O)O	HDZZVAMISRMYHH-KCGFPETGSA-N	7.83372e+06	1.14209e+07	8.85692e+06	9.58951e+06	1.03899e+07	9.75115e+06	1.37209e+07	1.24845e+07	1.30695e+07	1.74708e+07	0.723205	-0.467523	0.0271766	0.92	1.02322
Com_1998_neg	Sapidolide A	N	C14H18O5	266.115	265.108	0.12553	[M-H]-	6.005	0.56	2	C18	Organoheterocyclic compounds	Lactones	Gamma butyrolactones	"182191-87-3"	HMDB0041582	-	-	-	85214158	CC12C3CCC1(O)C1C(C=C)C(OC1=O)C2(O)OC3	OZRZMHKATMSFPV-UHFFFAOYSA-N	3.99693e+06	7.95537e+06	5.70587e+06	4.75357e+06	4.27235e+06	4.59894e+06	4.61997e+06	5.42968e+06	6.35447e+06	9.26836e+06	0.881495	-0.181976	0.514168	0.64	0.395547
Com_1999_neg	gamma-glutamyltyramine zwitterion	N	C13H18N2O4	266.127	265.119	0.01591	[M-H]-	5.503	-	3	C18	Organic acids and derivatives	Carboxylic acids and derivatives	Amino acids, peptides, and analogues	-	-	-	-	-	-	C1=CC(=CC=C1CCNC(=O)CCC(C(=O)[O-])[NH3+])O	ICIIWGMCNMZIQX-NSHDSACASA-N	1.05616e+07	1.25302e+07	1.18382e+07	8.81553e+06	6.35126e+06	7.86226e+06	1.25601e+07	1.14767e+07	7.49633e+06	1.14228e+07	0.985805	-0.0206261	0.904308	0.52	0.261559
Com_199_neg	trans-10-Pentadecenoic acid	N	C15H28O2	240.209	239.202	0.02288	[M-H]-	9.303	0.76	1	C18	Lipids and lipid-like molecules	Fatty Acyls	Fatty acids and conjugates	"321744-58-5"	-	-	-	-	17947915	CCCCC=CCCCCCCCCC(=O)O	APXSAEQXOXTDAM-AATRIKPKSA-N	8.71825e+07	5.10741e+07	8.36843e+07	5.3123e+07	7.04596e+07	8.89364e+07	5.65478e+07	2.54889e+07	3.26458e+07	7.07343e+07	1.25941	0.332749	0.28007	0.6	1.24936
Com_1_neg	3-methyl-2-oxobutanoate	N	C5H8O3	116.047	115.04	0.53017	[M-H]-	4.767	0.87	1	C18	Organic acids and derivatives	Keto acids and derivatives	Short-chain keto acids and derivatives	"3715-29-5"	HMDB0000019	C00141	map00280;map00290;map00770;map00966;map01100;map01110;map01130;map01210;map01230	LMFA01020274	49	CC(C)C(=O)C(=O)O	QHKABHOOEWYVLI-UHFFFAOYSA-N	4.29604e+08	1.418e+09	5.8151e+08	1.09883e+09	1.48385e+09	9.19283e+08	8.66926e+08	5.73599e+08	1.93822e+09	2.28426e+09	0.761404	-0.393265	0.505766	0.4	0.979231
Com_2000_neg	H-Thr-Phe-OH	N	C13H18N2O4	266.127	265.12	1.28679	[M-H]-	5.274	0.52	2	C18	Organic acids and derivatives	Carboxylic acids and derivatives	Amino acids, peptides, and analogues	-	-	-	-	-	-	CC(C(C(=O)NC(CC1=CC=CC=C1)C(=O)O)N)O	IQHUITKNHOKGFC-MIMYLULJSA-N	2.13455e+07	2.21947e+07	1.52274e+07	1.68769e+07	1.16012e+07	8.52886e+06	1.24848e+07	1.46386e+07	1.01725e+07	1.52932e+07	1.4275	0.513487	0.0614328	0.84	1.03206
Com_2001_neg	7-Hydroxytrichodermol	N	C15H22O4	266.152	265.144	0.74801	[M-H]-	6.535	0.64	2	C18	Organoheterocyclic compounds	Lactones	Gamma butyrolactones	"99624-08-5"	HMDB0038476	-	-	-	10608036	CC1=CC2OC3CC(O)C(C)(C33CO3)C2(C)C(O)C1	HSKDIWXLQLBLPQ-UHFFFAOYSA-N	8.00239e+07	1.59072e+08	1.1479e+08	4.9964e+07	7.01217e+07	2.31622e+07	5.63451e+07	9.88309e+07	9.8231e+07	4.64758e+07	1.4672	0.553065	0.236469	0.72	0.848346
Com_2004_neg	Lauryl sulfate	N	C12H26O4S	266.155	265.148	0.09215	[M-H]-	7.629	0.90	2	C18	Organic acids and derivatives	Organic sulfuric acids and derivatives	Sulfuric acid esters	"151-41-7"	-	-	-	-	8778	O=S(=O)(O)OCCCCCCCCCCCC	MOTZDAYCYVMXPC-UHFFFAOYSA-N	2.24261e+08	3.64646e+08	1.34791e+08	1.32685e+08	1.28336e+08	2.0744e+08	2.18254e+08	1.62211e+08	2.46685e+08	2.36127e+08	0.919682	-0.120793	0.482669	0.68	0.580452
Com_2006_neg	(7S)-Hydroprene	N	C17H30O2	266.225	265.217	0.04214	[M-H]-	9.542	0.62	2	C18	Lipids and lipid-like molecules	Prenol lipids	Sesquiterpenoids	-	-	-	-	-	-	CCOC(=O)C=C(C)C=CCC(C)CCCC(C)C	FYQGBXGJFWXIPP-OJROSNHMSA-N	1.18197e+07	5.3565e+06	1.15754e+07	8.96411e+06	1.11036e+07	1.57789e+07	1.04545e+07	5.91986e+06	5.66532e+06	1.39826e+07	0.942439	-0.0855294	0.965165	0.44	0.563805
Com_2007_neg	2,6-Dichloroindophenol	N	C12H7Cl2NO2	266.985	265.976	8.78605	[M-H]-	1.824	-	3	C18	Benzenoids	Benzene and substituted derivatives	Halobenzenes	"-"	HMDB0245514	C00102	-	-	13726	OC1=C(Cl)C=C(C=C1Cl)N=C1C=CC(=O)C=C1	FBWADIKARMIWNM-UHFFFAOYSA-N	1.93822e+06	531517	275877	930489	124591	289462	1.61206e+06	998415	78662.5	280694	1.16611	0.221705	0.752463	0.52	0.474138
Com_2008_neg	Neuraminic acid	N	C9H17NO8	267.095	266.088	0.05175	[M-H]-	1.371	-	3	C18	Lipids and lipid-like molecules	Fatty Acyls	Fatty acid esters	"114-04-5"	HMDB0000830	C06469	-	-	513472	N[C@@H]1[C@@H](O)C[C@](O)(O[C@H]1[C@H](O)[C@H](O)CO)C(O)=O	CERZMXAJYMMUDR-YOQZMRDMSA-N	7.2321e+07	7.17478e+07	1.01804e+08	6.4806e+07	6.46894e+07	4.07877e+07	4.54303e+07	9.59573e+07	7.5089e+07	6.5262e+07	1.16384	0.21889	0.337019	0.6	0.598606
Com_2012_neg	Metoprine	N	C11H10Cl2N4	268.028	267.02	1.95136	[M-H]-	5.055	-	3	C18	Benzenoids	Benzene and substituted derivatives	Halobenzenes	"7761-45-7"	HMDB0254681	-	-	-	24466	CC1=C(C(N)=NC(N)=N1)C1=CC(Cl)=C(Cl)C=C1	VQJHOPSWBGJHQS-UHFFFAOYSA-N	625749	1.28881e+06	871121	992644	587601	890076	903563	322973	509106	1.18081e+06	1.14696	0.19781	0.507737	0.4	0.955947
Com_2014_neg	zardaverine	N	C12H10F2N2O3	268.066	267.056	8.42879	[M-H]-	4.718	-	3	C18	Organoheterocyclic compounds	Diazines	Pyridazines and derivatives	"101975-10-4"	HMDB0259989	-	-	-	-	COC1=C(OC(F)F)C=CC(=C1)C1=NNC(=O)C=C1	HJMQDJPMQIHLPB-UHFFFAOYSA-N	4.7537e+06	1.7166e+07	1.20091e+07	5.33915e+06	7.08695e+06	4.34968e+06	3.02957e+06	5.43416e+06	1.55475e+07	6.10207e+06	1.34507	0.427677	0.381027	0.68	0.421278
Com_2015_neg	Portulacaxanthin III	N	C11H12N2O6	268.07	267.06	8.05911	[M-H]-	4.711	-	3	C18	Organic acids and derivatives	Carboxylic acids and derivatives	Amino acids, peptides, and analogues	-	-	C08566	-	-	-	C1C(NC(=CC1=CC=NCC(=O)O)C(=O)O)C(=O)O	ZZZQMKRQWYRKFG-YPGUWSKOSA-N	1.25277e+06	1.09089e+07	8.44455e+06	2.79221e+06	2.53396e+06	1.51903e+06	633237	1.91604e+06	5.54202e+06	2.26248e+06	2.18418	1.12709	0.218185	0.76	0.67597
Com_2016_neg	Strobochrysin	N	C16H12O4	268.074	267.066	1.87915	[M-H]-	5.212	-	3	C18	Phenylpropanoids and polyketides	Flavonoids	Flavones	-	-	-	-	LMPK12110170	-	CC1=C(C2=C(C=C1O)OC(=CC2=O)C3=CC=CC=C3)O	XRJWLVUOUWIPHW-UHFFFAOYSA-N	7.12143e+06	9.35716e+06	3.70123e+06	3.48291e+06	4.91449e+06	2.18067e+06	3.46297e+06	6.44395e+06	1.4616e+06	3.71898e+06	1.65491	0.726751	0.119927	0.8	0.9758
Com_2017_neg	formycin b	N	C10H12N4O5	268.081	267.072	4.75302	[M-H]-	1.397	0.60	2	C18	Organic oxygen compounds	Organooxygen compounds	Carbohydrates and carbohydrate conjugates	-	HMDB0252449	-	-	-	-	C1=NC2=C(NN=C2C(=O)N1)C3C(C(C(O3)CO)O)O	MTCJZZBQNCXKAP-KSYZLYKTSA-N	4.75432e+07	9.49928e+07	4.45297e+07	4.29317e+07	6.0632e+07	3.45309e+07	5.18597e+07	4.36423e+07	7.60739e+07	6.21172e+07	1.08353	0.115742	0.73772	0.48	0.424341
Com_2022_neg	moclobemide	N	C13H17ClN2O2	268.098	267.091	2.0253	[M-H]-	5.683	0.63	2	C18	Benzenoids	Benzene and substituted derivatives	Benzoic acids and derivatives	"71320-77-9"	HMDB0015302	-	-	-	-	C1COCCN1CCNC(=O)C2=CC=C(C=C2)Cl	YHXISWVBGDMDLQ-UHFFFAOYSA-N	4.80104e+07	3.26707e+07	4.95837e+07	2.14081e+08	6.28793e+07	5.41515e+07	8.13578e+07	5.87518e+07	6.68206e+07	5.59186e+07	1.28462	0.361341	0.963702	0.68	0.0949323
Com_2026_neg	3,4,6-Trimethoxyphenanthrene	N	C17H16O3	268.11	267.103	1.98438	[M-H]-	5.598	0.51	2	C18	Benzenoids	Phenanthrenes and derivatives	-	-	-	-	-	-	-	COC1=CC2=C(C=CC3=C2C(=C(C=C3)OC)OC)C=C1	BPLAXUXVTBKFFG-UHFFFAOYSA-N	1.26904e+07	1.15064e+07	9.06778e+06	1.04628e+07	1.18108e+07	1.65609e+07	1.60114e+07	9.93182e+06	1.15435e+07	1.89445e+07	0.76088	-0.394259	0.111553	0.76	0.961718
Com_2028_neg	Deoxycoformycin	N	C11H16N4O4	268.117	267.109	3.19776	[M-H]-	1.409	-	3	C18	Organoheterocyclic compounds	Imidazodiazepines	-	-	HMDB0245535	C02267	-	-	-	C1C(C(OC1N2C=NC3=C2NC=NCC3O)CO)O	FPVKHBSQESCIEP-JQCXWYLXSA-N	1.99938e+06	5.0638e+06	1.44024e+06	3.08966e+06	3.3875e+06	3.08182e+06	4.56032e+06	5.42211e+06	3.78856e+06	5.66587e+06	0.665251	-0.58803	0.101563	0.8	1.26992
Com_2029_neg	G3	N	C14H20O5	268.131	267.122	7.52152	[M-H]-	5.784	0.52	2	C18	Organic oxygen compounds	Organooxygen compounds	Alcohols and polyols	-	-	-	-	-	-	CC1(C=C2C(=O)C(C(=O)C(C2(OO1)O)(C)C)(C)C)C	UBYZFUSXTLJWFM-AWEZNQCLSA-N	1.72045e+07	2.42194e+07	2.43522e+07	2.01275e+07	2.21901e+07	4.30255e+07	4.91971e+07	1.20167e+07	2.90795e+07	4.35468e+07	0.611163	-0.710371	0.207255	0.8	1.32906
Com_2031_neg	Leucyl-Histidine	N	C12H20N4O3	268.154	267.146	0.12061	[M-H]-	3.089	-	3	C18	Organic acids and derivatives	Carboxylic acids and derivatives	Amino acids, peptides, and analogues	"-"	HMDB0028931	-	-	-	341684	CC(C)CC(N)C(=O)NC(CC1=CN=CN1)C(O)=O	XWOBNBRUDDUEEY-UHFFFAOYSA-N	8.27362e+07	3.03608e+07	6.40853e+07	5.66223e+07	2.58613e+07	5.30846e+06	9.57191e+06	6.92341e+07	4.64249e+06	3.07291e+06	2.82769	1.49962	0.0335329	0.84	2.35203
Com_2037_neg	Lagociclovir	N	C10H12FN5O3	269.092	268.083	7.20782	[M-H]-	5.013	-	3	C18	Nucleosides, nucleotides, and analogues	Purine nucleosides	Purine 2',3'-dideoxyribonucleosides	"92562-88-4"	HMDB0253955	-	-	-	11687633	NC1=NC2=C(N=CN2C2CC(F)C(CO)O2)C(=O)N1	RTJUXLYUUDBAJN-UHFFFAOYSA-N	1.17599e+07	1.18465e+07	9.46652e+06	1.06686e+07	1.02324e+07	1.5512e+07	1.54418e+07	1.36857e+07	1.08844e+07	1.97898e+07	0.716653	-0.480654	0.026943	0.92	1.11106
Com_2038_neg	N(4)-acetyl-2'-deoxycytidine	N	C11H15N3O5	269.101	268.095	3.24511	[M-H]-	5.24	-	3	C18	-	-	-	"-"	-	-	-	-	-	[H][C@]1(O)C[C@@]([H])(O[C@]1([H])CO)N1C=CC(N=C(C)O)=NC1=O	RWYFZABPLDFELM-QXFUBDJGSA-N	2.52035e+06	1.81283e+06	2.35855e+06	1.58656e+06	1.9021e+06	3.22001e+06	5.18365e+06	2.88758e+06	3.15033e+06	4.80618e+06	0.528914	-0.918896	0.00365798	1	1.70348
Com_203_neg	Galactose 1-phosphate	N	C6H13O9P	260.03	241.012	0.69255	[M-H-H2O]-	1.238	0.76	1	C18	Organic oxygen compounds	Organooxygen compounds	Carbohydrates and carbohydrate conjugates	"2255-14-3"	HMDB0000645	C00446	map00052;map00520;map01100	-	123912	OC[C@H]1O[C@H](OP(O)(O)=O)[C@H](O)[C@@H](O)[C@H]1O	HXXFSFRBOHSIMQ-FPRJBGLDSA-N	3.09593e+06	1.45634e+06	7.71384e+06	2.84702e+06	1.26937e+07	9.89226e+06	4.73496e+06	1.22193e+06	5.88208e+06	462049	1.25294	0.325316	0.559417	0.4	0.524014
Com_2044_neg	Cadusafos	N	C10H23O2PS2	270.088	269.079	5.89396	[M-H]-	5.08	-	3	C18	Organophosphorus compounds	Organothiophosphorus compounds	-	"95465-99-9"	HMDB0249530	C18395	-	-	-	CCOP(=O)(SC(C)CC)SC(C)CC	KXRPCFINVWWFHQ-UHFFFAOYSA-N	460529	504520	291200	454785	447658	1.10488e+06	305912	504438	510947	1.11241e+06	0.610043	-0.713018	0.20388	0.8	1.03093
Com_2046_neg	D-erythro-L-galacto-Nonulose	N	C9H18O9	270.095	269.087	3.65614	[M-H]-	5.683	-	3	C18	Organic oxygen compounds	Organooxygen compounds	Carbohydrates and carbohydrate conjugates	"-"	HMDB0029955	-	-	-	18618148	OCC(O)C(O)C1OC(O)(CO)C(O)C(O)C1O	USEZWDIVUDJKCA-UHFFFAOYSA-N	2.16458e+06	1.32203e+06	1.12088e+06	1.96656e+06	2.10391e+06	2.76374e+06	2.65441e+06	2.06887e+06	2.72371e+06	1.96451e+06	0.712755	-0.488522	0.054482	0.8	1.31496
Com_2047_neg	Aspartyl-Histidine	N	C10H14N4O5	270.096	269.088	3.97998	[M-H]-	1.35	-	3	C18	Organic acids and derivatives	Carboxylic acids and derivatives	Amino acids, peptides, and analogues	"-"	HMDB0028755	-	-	-	14717808	NC(CC(O)=O)C(=O)NC(CC1=CN=CN1)C(O)=O	HSPSXROIMXIJQW-UHFFFAOYSA-N	1.86308e+07	2.29514e+07	1.85538e+07	1.56112e+07	1.78011e+07	1.10383e+07	1.54345e+07	1.66057e+07	1.42272e+07	1.48285e+07	1.29687	0.375029	0.0232364	0.96	0.75062
Com_2049_neg	Limazepine D	N	C15H14N2O3	270.1	269.094	1.58362	[M-H]-	5.873	0.59	2	C18	Organoheterocyclic compounds	Benzodiazepines	1,4-benzodiazepines	-	-	-	-	-	-	CCC1=CN2C(=C1)C=NC3=C(C2=O)C=CC(=C3O)OC	SKMAAAVNEKWJHB-UHFFFAOYSA-N	7.29517e+06	8.90079e+06	6.17342e+06	6.55642e+06	6.65318e+06	7.2941e+06	9.01616e+06	7.07575e+06	7.36192e+06	1.13657e+07	0.844833	-0.243262	0.189168	0.8	0.572927
Com_204_neg	Moracin M	N	C14H10O4	242.058	241.049	8.727	[M-H]-	5.097	-	3	C18	Phenylpropanoids and polyketides	2-arylbenzofuran flavonoids	-	"56317-21-6"	HMDB0033307	-	-	-	185848	OC1=CC=C2C=C(OC2=C1)C1=CC(O)=CC(O)=C1	LHPRYOJTASOZGJ-UHFFFAOYSA-N	401922	3.76e+06	384993	330874	1.72164e+06	7.83821e+06	891485	978641	2.82253e+06	2.39979e+07	0.180664	-2.46862	0.108472	0.8	1.28586
Com_2057_neg	Pentamethoxyacetophenone	N	C13H18O6	270.11	269.103	1.26814	[M-H]-	5.322	0.61	2	C18	Organic oxygen compounds	Organooxygen compounds	Carbonyl compounds	-	-	-	-	-	-	CC(=O)C1=C(C(=C(C(=C1OC)OC)OC)OC)OC	SHHSMFFJWZGNKR-UHFFFAOYSA-N	2.64284e+07	4.05905e+07	3.15089e+07	2.0746e+07	1.94443e+07	3.38007e+07	3.72691e+07	2.01187e+07	3.20452e+07	4.24905e+07	0.837042	-0.256629	0.346468	0.72	0.781678
Com_2059_neg	Fenethazine	N	C16H18N2S	270.119	269.114	9.96339	[M-H]-	5.497	-	3	C18	Organoheterocyclic compounds	Benzothiazines	Phenothiazines	"522-24-7"	HMDB0240228	-	-	-	-	CN(C)CCN1C2=CC=CC=C2SC2=CC=CC=C12	PFAXACNYGZVKMX-UHFFFAOYSA-N	1.74354e+07	2.13688e+07	1.54115e+07	1.45031e+07	1.8435e+07	1.73502e+07	2.08844e+07	2.27995e+07	1.78592e+07	2.27321e+07	0.857598	-0.221626	0.120757	0.76	0.602923
Com_2061_neg	Ficipyrone A	N	C14H22O5	270.147	269.14	0.75251	[M-H]-	5.868	-	3	C18	Lipids and lipid-like molecules	Prenol lipids	Sesquiterpenoids	"-"	-	-	-	-	-	[H][C@](O)(CCCCCC)C1=C(CO)C(OC)=CC(=O)O1	QRYFRWHYTAOGHG-NSHDSACASA-N	1.01896e+08	1.61605e+08	9.83017e+07	6.21173e+07	6.37095e+07	5.91463e+07	1.16352e+08	1.39988e+08	7.41933e+07	1.06634e+08	0.982504	-0.0254646	0.886514	0.56	0.507419
Com_2064_neg	(10S)-Juvenile hormone III acid diol	N	C15H26O4	270.183	269.176	0.73203	[M-H]-	5.884	0.60	2	C18	Lipids and lipid-like molecules	Prenol lipids	Sesquiterpenoids	-	-	C16506	map00981	-	-	CC(=CCCC(=CC(=O)O)C)CCC(C(C)(C)O)O	UULZSWLWBGEDTD-WGRJTNITSA-N	4.17412e+07	6.72927e+07	3.82188e+07	4.44935e+07	4.2172e+07	3.2313e+07	4.65821e+07	4.9295e+07	5.2346e+07	4.53704e+07	1.03546	0.0502773	0.842453	0.64	0.128722
Com_2065_neg	2-keto palmitic acid	N	C16H30O3	270.219	269.212	0.08997	[M-H]-	8.373	0.76	2	C18	Lipids and lipid-like molecules	Fatty Acyls	Fatty acids and conjugates	-	-	-	-	LMFA01060050	-	CCCCCCCCCCCCCCC(=O)C(=O)O	ZVNHILZUTNYFGT-UHFFFAOYSA-N	6.42976e+07	1.90048e+08	5.13105e+07	6.79423e+07	6.56847e+07	5.75278e+07	9.74514e+07	5.86873e+07	7.40009e+07	1.04935e+08	1.1189	0.162081	0.946692	0.56	0.388205
Com_2070_neg	Clorgyline	N	C13H15Cl2NO	271.053	270.048	8.42874	[M-H]-	4.829	-	3	C18	Benzenoids	Benzene and substituted derivatives	Halobenzenes	"17780-72-2"	HMDB0250365	C11685	-	-	-	CN(CCCOC1=C(C=C(C=C1)Cl)Cl)CC#C	BTFHLQRNAMSNLC-UHFFFAOYSA-N	1.09185e+07	7.24407e+06	2.06975e+06	1.00449e+07	1.68369e+07	1.73407e+07	2.86567e+06	1.10063e+07	2.12265e+07	2.22489e+07	0.630811	-0.66472	0.416583	0.8	0.567234
Com_2072_neg	Arginylproline	N	C11H21N5O3	271.164	270.155	9.24424	[M-H]-	5.127	-	3	C18	Organic acids and derivatives	Carboxylic acids and derivatives	Amino acids, peptides, and analogues	"2418-69-1"	HMDB0028717	-	-	-	151003	N[C@@H](CCCNC(N)=N)C(=O)N1CCC[C@H]1C(O)=O	LQJAALCCPOTJGB-YUMQZZPRSA-N	3.30285e+06	3.85132e+06	3.75902e+06	2.91614e+06	2.41813e+06	5.19229e+06	6.1655e+06	3.36148e+06	2.56288e+06	7.17423e+06	0.664344	-0.589997	0.147822	0.76	0.914145
Com_2073_neg	5-(Hydroxyphenyl)-gamma-valerolactone-O-sulphate	N	C11H12O6S	272.035	271.029	2.54818	[M-H]-	5.123	-	3	C18	Organic acids and derivatives	Organic sulfuric acids and derivatives	Arylsulfates	"-"	HMDB0059993	-	-	-	124202065	OS(=O)(=O)OC1=CC=CC(CC2CCC(=O)O2)=C1	DPRDYFJWDRNYAZ-UHFFFAOYSA-N	2.8449e+06	3.74775e+06	2.50338e+06	1.4429e+06	3.40629e+06	4.73732e+06	6.0279e+06	4.44699e+06	5.39238e+06	5.28639e+06	0.538613	-0.892678	0.0139815	1	2.06575
Com_2074_neg	Fukiic acid	N	C11H12O8	272.053	271.048	6.27174	[M-H]-	5.447	-	3	C18	Phenylpropanoids and polyketides	Phenylpropanoic acids	-	"35388-56-8"	HMDB0029496	-	-	-	161871	O[C@H](C(O)=O)[C@](O)(CC1=CC(O)=C(O)C=C1)C(O)=O	PHFSBARLASYIFM-LDYMZIIASA-N	8.69216e+06	9.25548e+06	1.6247e+07	9.58842e+06	7.49883e+06	7.78894e+06	1.09109e+07	2.25103e+07	5.76398e+07	1.39087e+07	0.454793	-1.13672	0.191704	0.76	0.882181
Com_2076_neg	(1R,10aS)-1,4,10,10a-tetrahydrophenazine-1,6-dicarboxylic acid	N	C14H12N2O4	272.08	271.07	7.54108	[M-H]-	5.24	-	3	C18	Organoheterocyclic compounds	Diazanaphthalenes	Benzodiazines	"-"	-	-	-	-	-	[H][C@@]12NC3=C(N=C1CC=C[C@H]2C(O)=O)C(=CC=C3)C(O)=O	CUYPWOPOBAHCCE-PELKAZGASA-N	1.01337e+07	7.53094e+06	8.39083e+06	6.98048e+06	5.25602e+06	6.86134e+06	4.98217e+06	6.77032e+06	3.42915e+06	3.32485e+06	1.50947	0.594041	0.0553653	0.92	0.487224
Com_2080_neg	Tensyuic acid C	N	C13H20O6	272.126	271.119	0.62099	[M-H]-	5.34	0.64	2	C18	Organic acids and derivatives	Carboxylic acids and derivatives	Tricarboxylic acids and derivatives	-	-	-	-	LMFA01170157	-	CCOC(=O)CCCCCC(C(=C)C(=O)O)C(=O)O	STUMFFBVBKIJSG-UHFFFAOYSA-N	1.11983e+08	1.46943e+08	5.20518e+07	1.10005e+08	1.09402e+08	1.7187e+08	7.32617e+07	1.1108e+08	5.9118e+07	1.66184e+08	0.912075	-0.132775	0.840191	0.6	0.281643
Com_2081_neg	Madam	N	C16H20N2S	272.135	271.13	9.89758	[M-H]-	5.483	-	3	C18	Organosulfur compounds	Thioethers	Aryl thioethers	"-"	HMDB0249942	-	-	-	10084648	CN(C)CC1=CC=CC=C1SC1=C(N)C=C(C)C=C1	UABIXNSHHIMZEP-UHFFFAOYSA-N	1.49208e+07	1.83913e+07	1.37739e+07	1.32e+07	1.50195e+07	1.67389e+07	1.93668e+07	1.63005e+07	1.76762e+07	1.82502e+07	0.852521	-0.230193	0.0434468	0.84	0.465287
Com_2082_neg	3,3',5-Trimethoxybibenzyl	N	C17H20O3	272.141	271.134	0.55857	[M-H]-	5.926	0.50	2	C18	Phenylpropanoids and polyketides	Stilbenes	-	-	-	-	-	-	-	COC1=CC=CC(=C1)CCC2=CC(=CC(=C2)OC)OC	JKLWPFRFUHSWOA-UHFFFAOYSA-N	6.56736e+06	8.25894e+06	1.31852e+07	7.23746e+06	4.05493e+06	4.12098e+06	1.19272e+07	7.32621e+06	1.07819e+07	4.85041e+06	1.00762	0.01095	0.94093	0.52	0.419996
Com_2086_neg	Alismorientol A	N	C15H28O4	272.199	271.192	0.27926	[M-H]-	6.242	0.67	2	C18	Lipids and lipid-like molecules	Prenol lipids	Sesquiterpenoids	-	-	-	-	-	-	CC(C)C1(CCC(C2CCC(C2C1O)(C)O)(C)O)O	MAZFBCJNIUKTID-MNQBEEPXSA-N	1.01193e+07	1.56629e+07	1.12197e+07	1.08039e+07	1.37109e+07	9.64091e+06	1.45461e+07	1.00324e+07	2.48831e+07	1.94284e+07	0.783344	-0.352283	0.385735	0.56	0.51199
Com_2095_neg	(2,5-Dioxopyrrolidin-1-yl) 5-(2-hydroxyethoxy)-4-oxopentanoate	N	C11H15NO7	273.085	272.078	0.97999	[M-H]-	1.828	-	3	C18	Organic acids and derivatives	Keto acids and derivatives	Gamma-keto acids and derivatives	"-"	HMDB0242493	-	-	-	127583	OCCOCC(=O)CCC(=O)ON1C(=O)CCC1=O	OVPTZXRXNNJKSJ-UHFFFAOYSA-N	5.25837e+07	7.20892e+07	5.39629e+07	4.72414e+07	5.47838e+07	1.65715e+07	3.01313e+06	1.32743e+07	1.42485e+07	7.75659e+07	2.25117	1.17068	0.0622385	0.8	2.42719
Com_2097_neg	Mopidralazine	N	C14H19N5O	273.159	272.151	4.07658	[M-H]-	5.594	-	3	C18	Organic nitrogen compounds	Organonitrogen compounds	Amines	"75841-82-6"	HMDB0254879	-	-	-	71143	CC1=CC=C(C)N1NC1=NN=C(C=C1)N1CCOCC1	JBVCSNJKVNKDHK-UHFFFAOYSA-N	1.49875e+07	1.08208e+07	8.92742e+06	8.13725e+06	8.69725e+06	1.20666e+07	1.33194e+07	1.2406e+07	1.88376e+07	2.38044e+07	0.641149	-0.641267	0.0380905	0.88	1.48837
Com_2099_neg	Ferulic acid 4-O-sulfate	N	C10H10O7S	274.015	273.008	2.51671	[M-H]-	5.205	-	3	C18	Phenylpropanoids and polyketides	Cinnamic acids and derivatives	Hydroxycinnamic acids and derivatives	"151481-53-7"	HMDB0029200	-	-	-	6305574	COC1=C(OS(O)(=O)=O)C=CC(\C=C\C(O)=O)=C1	PZPATWACAAOHTJ-HWKANZROSA-N	1.33713e+07	6.43358e+06	8.5983e+07	4.08997e+06	2.50269e+06	4.47688e+06	9.49257e+06	2.21617e+06	2.99033e+06	1.5678e+06	5.41756	2.43764	0.187645	0.76	1.56895
Com_20_neg	alpha-Ketoglutaric acid	N	C5H6O5	146.022	145.014	0.27479	[M-H]-	1.886	0.85	1	C18	Organic acids and derivatives	Keto acids and derivatives	Gamma-keto acids and derivatives	"328-50-7"	HMDB0000208	C00026	map00020;map00040;map00053;map00220;map00250;map00300;map00340;map00365;map00430;map00471;map00630;map00650;map00660;map00720;map01060;map01061;map01062;map01063;map01064;map01065	-	51	OC(=O)CCC(=O)C(O)=O	KPGXRSRHYNQIFN-UHFFFAOYSA-N	2.17719e+08	1.49591e+09	4.50468e+08	1.11216e+09	1.68927e+09	8.96755e+08	8.99205e+08	3.66235e+08	3.88637e+09	2.79202e+09	0.561674	-0.832194	0.422553	0.4	0.843855
Com_2102_neg	5-epi-Valiolol 7-phosphate	N	C7H15O9P	274.045	273.038	0.27408	[M-H]-	1.406	0.70	2	C18	Organic oxygen compounds	Organooxygen compounds	Alcohols and polyols	-	-	C21204	map00525;map01130	-	-	C1C(C(C(C(C1(COP(=O)(O)O)O)O)O)O)O	VVXZEMGBRCJLRO-IBISWUOJSA-N	1.70953e+06	4.14379e+07	3.23142e+07	2.6605e+07	3.32014e+07	4.11944e+07	712881	3.72024e+06	4.00118e+07	7.60709e+06	1.45065	0.5367	0.423065	0.6	1.10775
Com_2103_neg	1,3,5,6-Tetrahydroxy-8-methylxanthone	N	C14H10O6	274.048	273.041	2.36444	[M-H]-	5.669	-	3	C18	Organoheterocyclic compounds	Benzopyrans	1-benzopyrans	-	-	-	-	-	-	CC1=CC(=C(C2=C1C(=O)C3=C(C=C(C=C3O2)O)O)O)O	REMPMEBGVJJOHV-UHFFFAOYSA-N	2.70769e+06	1.79129e+06	908879	1.55693e+06	1.13677e+06	834675	3.24796e+06	3.57712e+06	2.63114e+06	380464	0.759188	-0.397471	0.930594	0.56	0.755736
Com_2108_neg	Xylomollin	N	C12H18O7	274.105	273.099	2.26478	[M-H]-	5.072	-	3	C18	Organoheterocyclic compounds	Lactones	Delta valerolactones	-	-	-	-	-	-	CC1C2C(CC(=O)O1)C(C(OC2O)OC)C(=O)OC	IYOMTPNHJRSLSB-XAPYOQSDSA-N	1.63907e+07	1.69847e+07	1.90699e+07	1.20332e+07	1.79115e+07	2.16079e+07	2.04393e+07	1.7862e+07	1.99161e+07	4.29182e+07	0.671237	-0.575107	0.0906894	0.92	1.15546
Com_2109_neg	(Z)-O-Methylsuberenol	N	C16H18O4	274.121	273.111	8.58767	[M-H]-	5.969	-	3	C18	Phenylpropanoids and polyketides	Coumarins and derivatives	-	-	-	-	-	-	-	CC(C)(C=CC1=C(C=C2C(=C1)C=CC(=O)O2)OC)OC	IMRSLPQVHDFZJC-FPLPWBNLSA-N	2.25277e+06	6.41226e+06	2.06539e+06	1.14788e+06	1.53318e+06	3.42223e+06	2.33627e+06	1.27664e+06	1.31211e+06	3.25743e+06	1.15569	0.208759	0.921093	0.56	0.415761
Com_2110_neg	Glutaminyl-Gamma-glutamate	N	C10H18N4O5	274.128	273.12	0.1641	[M-H]-	1.379	-	3	C18	Organic acids and derivatives	Carboxylic acids and derivatives	Amino acids, peptides, and analogues	"-"	HMDB0028811	-	-	-	131750740	NC(CCC(=O)NC(=O)C(N)CCC(N)=O)C(O)=O	YWPMFELGYPTDIO-UHFFFAOYSA-N	7.56117e+06	3.4638e+06	9.94887e+06	9.36239e+06	5.06098e+06	888653	884067	7.63563e+06	1.00717e+06	683502	3.18922	1.6732	0.0182861	0.88	2.21736
Com_2111_neg	4-Alanylaminoantipyrine	N	C14H18N4O2	274.143	273.135	2.51065	[M-H]-	5.177	-	3	C18	Organic acids and derivatives	Carboxylic acids and derivatives	Amino acids, peptides, and analogues	"-"	HMDB0246333	-	-	-	173886	CC(N)C(=O)NC1=C(C)N(C)N(C1=O)C1=CC=CC=C1	OQLNWFVUXWWSTH-UHFFFAOYSA-N	1.52888e+07	5.95729e+06	1.78501e+07	8.88347e+06	1.30205e+07	1.27103e+07	2.45637e+07	1.62773e+07	1.88022e+07	2.20961e+07	0.645848	-0.630733	0.0768851	0.84	1.18252
Com_2112_neg	3-Hydroxytetradecanedioic acid	N	C14H26O5	274.178	273.171	0.81477	[M-H]-	5.881	0.54	2	C18	Lipids and lipid-like molecules	Fatty Acyls	Fatty acids and conjugates	"73179-89-2"	HMDB0000394	-	-	LMFA01170094	20848956	OC(CCCCCCCCCCC(O)=O)CC(O)=O	CEDZIURHISELSQ-UHFFFAOYSA-N	2.8711e+08	3.98911e+08	2.97766e+08	3.09607e+08	3.47149e+08	2.52312e+08	3.22751e+08	2.73774e+08	4.67373e+08	3.64263e+08	0.976239	-0.0346937	0.957059	0.48	0.252733
Com_2113_neg	Lorcaserin sulfamate	N	C11H14ClNO3S	275.038	274.033	8.44336	[M-H]-	5.328	-	3	C18	Organoheterocyclic compounds	Benzazepines	-	"-"	HMDB0061153	-	-	-	131770054	CC1CN(CCC2=C1C=C(Cl)C=C2)S(O)(=O)=O	YZUNJIOOIHWHGQ-UHFFFAOYSA-N	8.86641e+06	1.59705e+07	7.67633e+06	8.5474e+06	7.80276e+06	1.71174e+07	1.56631e+07	5.7906e+06	1.14773e+07	2.30059e+07	0.668865	-0.580213	0.245995	0.72	1.30408
Com_2114_neg	L-Tyrosine methyl ester 4-sulfate	N	C10H13NO6S	275.046	274.04	2.9253	[M-H]-	5.168	-	3	C18	Organic acids and derivatives	Carboxylic acids and derivatives	Amino acids, peptides, and analogues	-	-	C04201	-	-	-	COC(=O)C(CC1=CC=C(C=C1)OS(=O)(=O)O)N	VBDFIILFQPTRLI-VIFPVBQESA-N	1.4725e+07	9.56342e+06	9.40913e+06	9.64897e+06	1.01052e+07	1.27517e+07	2.66109e+07	1.37191e+07	1.31169e+07	1.69429e+07	0.6429	-0.637334	0.0380803	0.88	1.14412
Com_2117_neg	Cardiospermin	N	C11H17NO7	275.101	274.094	1.40632	[M-H]-	4.852	-	3	C18	Organic oxygen compounds	Organooxygen compounds	Carbohydrates and carbohydrate conjugates	-	-	C08328	-	-	-	C=C(CO)C(C#N)OC1C(C(C(C(O1)CO)O)O)O	MQTLCYHUTVTHFO-MPVQUNCYSA-N	2.41971e+07	4.78428e+07	3.49826e+07	1.96435e+07	3.02319e+07	2.23586e+07	5.34194e+07	3.15248e+07	4.66951e+07	1.10955e+08	0.592172	-0.755912	0.223788	0.72	1.06895
Com_211_neg	Thymidine	N	C10H14N2O5	242.09	241.083	1.04978	[M-H]-	4.879	0.88	1	C18	Nucleosides, nucleotides, and analogues	Pyrimidine nucleosides	Pyrimidine 2'-deoxyribonucleosides	"50-89-5"	HMDB0000273	C00214	map00240;map01100	-	5789	CC1=CN([C@H]2C[C@H](O)[C@@H](CO)O2)C(=O)NC1=O	IQFYYKKMVGJFEH-XLPZGREQSA-N	6.93182e+08	6.88793e+08	5.96425e+08	5.16352e+08	3.83572e+08	4.39969e+08	7.24737e+08	5.0554e+08	5.18408e+08	7.03692e+08	0.995153	-0.00701028	0.95624	0.44	0.131926
Com_2122_neg	H-Glu-Lys-OH	N	C11H21N3O5	275.148	274.141	1.23803	[M-H]-	4.782	-	3	C18	Organic acids and derivatives	Carboxylic acids and derivatives	Amino acids, peptides, and analogues	"5891-53-2"	-	-	-	-	-	C(CCN)CC(C(=O)O)NC(=O)C(CCC(=O)O)N	BBBXWRGITSUJPB-YUMQZZPRSA-N	6.99023e+07	1.00371e+08	1.31874e+08	1.21309e+08	7.11792e+07	1.35724e+07	1.90973e+07	3.49627e+07	1.44384e+07	8.55623e+06	5.45792	2.44835	0.000436122	1	2.27533
Com_2125_neg	3-[4-methoxy-3-(sulfooxy)phenyl]propanoic acid	N	C10H12O7S	276.03	275.023	0.97571	[M-H]-	4.752	-	3	C18	Organic acids and derivatives	Organic sulfuric acids and derivatives	Arylsulfates	"-"	HMDB0131144	-	-	-	49844179	COC1=C(OS(O)(=O)=O)C=C(CCC(O)=O)C=C1	QZIYZVFIROFZCV-UHFFFAOYSA-N	3.48415e+07	4.61711e+07	3.41269e+07	2.38965e+07	2.19503e+07	3.18923e+07	1.8551e+07	3.3785e+07	1.27159e+07	1.98156e+07	1.37878	0.463392	0.166129	0.84	1.00092
Com_2127_neg	2,2',4,4',6-pentahydroxy-6'-methylbenzophenone	N	C14H12O6	276.063	275.054	7.81689	[M-H]-	1.341	-	3	C18	Benzenoids	Benzene and substituted derivatives	Benzophenones	-	-	-	-	-	-	CC1=CC(=CC(=C1C(=O)C2=C(C=C(C=C2O)O)O)O)O	KKACYWFPFLWVTP-UHFFFAOYSA-N	1.93007e+07	4.14639e+07	2.81199e+07	2.23205e+07	2.61153e+07	2.68902e+07	2.80555e+07	1.68198e+07	3.51818e+07	2.42857e+07	1.04638	0.0654125	0.834761	0.48	0.286434
Com_2130_neg	Ranunculin	N	C11H16O8	276.085	275.078	3.01039	[M-H]-	1.424	0.57	2	C18	Organic oxygen compounds	Organooxygen compounds	Carbohydrates and carbohydrate conjugates	-	-	C08512	-	-	-	C1=CC(=O)OC1COC2C(C(C(C(O2)CO)O)O)O	TYWXNGXVSZRXNA-NVZSGMJQSA-N	7.45895e+06	7.86801e+06	6.36923e+06	7.52799e+06	1.04692e+07	6.86204e+06	1.39619e+07	1.14211e+07	1.0761e+07	1.42431e+07	0.693344	-0.528358	0.0613969	0.84	1.2671
Com_2135_neg	Itoside M	N	C12H20O7	276.121	275.114	2.48367	[M-H]-	5.139	0.59	2	C18	Organic oxygen compounds	Organooxygen compounds	Carbohydrates and carbohydrate conjugates	-	-	-	-	-	-	C1CC(C(C=C1)OC2C(C(C(C(O2)CO)O)O)O)O	AEDRDGQOEJEODM-LUSRZYESSA-N	2.9422e+07	3.27949e+07	2.7809e+07	2.51331e+07	2.78769e+07	2.73416e+07	4.33833e+07	3.28776e+07	2.89397e+07	4.51185e+07	0.805106	-0.312749	0.130044	0.76	1.01895
Com_2140_neg	Daumone	N	C13H24O6	276.157	275.15	0.82321	[M-H]-	5.621	-	3	C18	Organic oxygen compounds	Organooxygen compounds	Carbohydrates and carbohydrate conjugates	"-"	HMDB0250877	-	-	LMFA13040002	10265467	CC(CCCCC(O)=O)OC1OC(C)C(O)CC1O	KBTQMAFDKPKMEJ-UHFFFAOYSA-N	2.34624e+07	2.2813e+07	2.29262e+07	1.97993e+07	2.14808e+07	3.50272e+07	3.67154e+07	2.61049e+07	2.99939e+07	4.51797e+07	0.638544	-0.647142	0.00736703	1	1.63571
Com_2144_neg	17beta-hydroxy-5beta-estran-3-one	N	C18H28O2	276.209	275.202	0.2053	[M-H]-	9.791	0.54	2	C18	Lipids and lipid-like molecules	Steroids and steroid derivatives	Estrane steroids	"-"	HMDB0062677	-	-	-	-	[H][C@]1(O)CC[C@@]2([H])[C@]3([H])CC[C@]4([H])CC(=O)CC[C@]4([H])[C@@]3([H])CC[C@]12C	RHVBIEJVJWNXBU-XZVKZCCLSA-N	4.00904e+06	3.51754e+06	4.5257e+06	3.14512e+06	5.34642e+06	1.2856e+06	5.35275e+06	4.06527e+06	5.59777e+06	3.50565e+06	1.0372	0.0526912	0.655599	0.56	0.439206
Com_2150_neg	DOPA sulfate	N	C9H11NO7S	277.026	276.019	1.32591	[M-H]-	5.007	-	3	C18	Organic acids and derivatives	Carboxylic acids and derivatives	Amino acids, peptides, and analogues	"96253-55-3"	HMDB0002028	-	-	-	178810	N[C@@H](CC1=CC(OS(O)(=O)=O)=C(O)C=C1)C(O)=O	SWJDFMNJUOJVPA-LURJTMIESA-N	1.04286e+07	9.15024e+06	8.6237e+06	7.76589e+06	7.81533e+06	8.04165e+06	1.11096e+07	9.19551e+06	8.39927e+06	1.17713e+07	0.902436	-0.148104	0.330212	0.72	0.51873
Com_2151_neg	Metanephrine sulfate	N	C10H15NO6S	277.062	276.055	0.85554	[M-H]-	5.302	-	3	C18	Organic acids and derivatives	Organic sulfuric acids and derivatives	Arylsulfates	"-"	HMDB0240719	-	-	-	91971539	CNCC(O)C1=CC(OC)=C(OS(O)(=O)=O)C=C1	WGKGYPCZXNIECS-UHFFFAOYSA-N	1.05117e+07	3.48095e+07	1.072e+07	9.46553e+06	3.20376e+07	2.8436e+07	1.81105e+07	1.19424e+07	4.11182e+07	1.95043e+07	0.818934	-0.288182	0.453221	0.68	0.72378
Com_2153_neg	Decahydro-6-(phosphonomethyl)-3-isoquinolinecarboxylic acid	N	C11H20NO5P	277.108	276.1	3.99194	[M-H]-	5.142	-	3	C18	Organic acids and derivatives	Carboxylic acids and derivatives	Amino acids, peptides, and analogues	"-"	HMDB0254231	-	-	-	3653450	OC(=O)C1CC2CC(CP(O)(O)=O)CCC2CN1	STIRHCNEGQQBOY-UHFFFAOYSA-N	8.54375e+06	1.08908e+07	7.28728e+06	7.54299e+06	9.47579e+06	1.59011e+07	1.17517e+07	7.97038e+06	9.46182e+06	2.14548e+07	0.657361	-0.605242	0.112225	0.8	0.831542
Com_2155_neg	Queuine	N	C12H15N5O3	277.117	276.109	4.18058	[M-H]-	5.255	-	3	C18	Organoheterocyclic compounds	Pyrrolopyrimidines	Pyrrolo[2,3-d]pyrimidines	"72496-59-4"	HMDB0001495	C01449	-	-	53477731	O[C@@H]1C=C[C@@H](NCC2=CNC3=C2C(=O)NC(=N)N3)[C@@H]1O	WYROLENTHWJFLR-BHNWBGBOSA-N	3.08375e+07	3.04999e+07	2.26585e+07	2.40064e+07	2.19336e+07	4.85207e+07	6.22057e+07	3.02792e+07	2.48363e+07	5.75595e+07	0.581626	-0.781837	0.0513264	0.84	1.19586
Com_2163_neg	Hadranthine B	N	C16H10N2O3	278.069	277.06	7.0921	[M-H]-	4.878	-	3	C18	Organoheterocyclic compounds	Quinolines and derivatives	Benzoquinolines	-	-	-	-	-	-	COC1=C2C3=C(C=CN=C3C4=CC=CC=C41)C(=O)C(=O)N2	UYJMICWYUQYHRJ-UHFFFAOYSA-N	2.73429e+07	2.95298e+07	2.05871e+07	2.00486e+07	1.2436e+07	1.57154e+07	3.46152e+07	1.56089e+07	1.60363e+07	2.4609e+07	1.03152	0.0447737	0.852121	0.56	0.260042
Com_2164_neg	Sulfamethazine	N	C12H14N4O2S	278.084	277.075	4.63193	[M-H]-	5.313	-	3	C18	Benzenoids	Benzene and substituted derivatives	Benzenesulfonamides	"35762-76-6"	HMDB0015522	C19530	-	-	-	CC1=CC(=NC(=N1)NS(=O)(=O)C2=CC=C(C=C2)N)C	ASWVTGNCAZCNNR-UHFFFAOYSA-N	2.10424e+07	1.31155e+07	2.01426e+07	1.67565e+07	1.15254e+07	1.39176e+07	1.74723e+07	1.47452e+07	1.72793e+07	2.1423e+07	0.97342	-0.0388659	0.770616	0.6	0.243458
Com_2166_neg	1-Tuliposide A	N	C11H18O8	278.1	277.093	0.53992	[M-H]-	1.436	0.62	2	C18	Organic oxygen compounds	Organooxygen compounds	Carbohydrates and carbohydrate conjugates	-	HMDB0303140	-	-	LMFA13010041	-	C=C(CCO)C(=O)OC1C(C(C(C(O1)CO)O)O)O	SQRUWMQAWMLKPR-DZEUPHNYSA-N	5.57816e+06	3.74262e+06	9.08766e+06	6.27388e+06	8.74558e+06	8.4674e+06	9.39823e+06	7.5276e+06	7.7169e+06	1.60422e+07	0.680088	-0.556207	0.104158	0.76	1.31564
Com_2168_neg	Dibenz[a,c]anthracene	N	C22H14	278.11	277.103	1.65647	[M-H]-	5.14	0.52	2	C18	Benzenoids	Phenanthrenes and derivatives	Triphenylenes	"-"	HMDB0249009	C19388	-	-	9164	C1=CC=C2C=C3C4=CC=CC=C4C4=CC=CC=C4C3=CC2=C1	RAASUWZPTOJQAY-UHFFFAOYSA-N	1.01358e+06	747521	489307	703767	813874	1.64105e+06	901272	671656	808810	1.84152e+06	0.64254	-0.638143	0.142458	0.72	1.3577
Com_2169_neg	Hieracin II	N	C15H18O5	278.115	277.108	0.06114	[M-H]-	6.027	0.57	2	C18	Lipids and lipid-like molecules	Prenol lipids	Terpene lactones	-	-	-	-	-	-	CC1(CCC2C(C3C1C(=O)C=C3CO)OC(=O)C2=C)O	LGPIAZMLWPQACZ-IOJXFJDTSA-N	1.14365e+07	1.54092e+07	2.22243e+07	1.2282e+07	1.26431e+07	6.17711e+06	1.76096e+07	1.55191e+07	2.07147e+07	4.99223e+06	1.13816	0.186708	0.461948	0.48	0.972585
Com_2170_neg	Tyrosyl-Proline	N	C14H18N2O4	278.127	277.12	1.60246	[M-H]-	5.012	-	3	C18	Organic acids and derivatives	Carboxylic acids and derivatives	Amino acids, peptides, and analogues	"-"	HMDB0029113	-	-	-	13055260	NC(CC1=CC=C(O)C=C1)C(=O)N1CCCC1C(O)=O	VNYDHJARLHNEGA-UHFFFAOYSA-N	1.47658e+08	1.01173e+08	8.36997e+07	7.83071e+07	5.15894e+07	4.00941e+07	3.01681e+07	1.13278e+08	2.45045e+07	2.5916e+07	1.97652	0.982959	0.0452484	0.84	2.09574
Com_2171_neg	Pantetheine	N	C11H22N2O4S	278.13	277.123	0.4616	[M-H]-	5.423	-	3	C18	Organic acids and derivatives	Carboxylic acids and derivatives	Amino acids, peptides, and analogues	-	HMDB0003426	C00831	map00332;map00770;map01130	-	-	CC(C)(CO)C(C(=O)NCCC(=O)NCCS)O	ZNXZGRMVNNHPCA-VIFPVBQESA-N	3.47008e+06	1.97552e+07	2.90958e+06	3.8655e+06	1.14491e+07	4.60856e+06	1.62697e+07	1.27589e+07	2.29181e+07	2.55235e+07	0.504996	-0.985655	0.127612	0.84	0.856602
Com_2172_neg	Pentoxifylline	N	C13H18N4O3	278.138	277.129	4.29973	[M-H]-	5.498	0.60	2	C18	Organoheterocyclic compounds	Imidazopyrimidines	Purines and purine derivatives	"6493-05-6"	HMDB0014944	C07424	-	-	-	CC(=O)CCCCN1C(=O)C2=C(N=CN2C)N(C1=O)C	BYPFEZZEUUWMEJ-UHFFFAOYSA-N	7.29419e+07	7.60548e+07	6.23177e+07	6.17155e+07	7.33075e+07	7.43872e+07	9.02705e+07	7.85938e+07	8.24975e+07	1.13659e+08	0.788191	-0.343384	0.03451	0.96	0.548294
Com_2175_neg	Monooctyl phthalate	N	C16H22O4	278.152	277.144	0.35831	[M-H]-	8.165	0.53	2	C18	Benzenoids	Benzene and substituted derivatives	Benzoic acids and derivatives	"5393-19-1"	HMDB0254869	-	-	-	-	CCCCCCCCOC(=O)C1=CC=CC=C1C(=O)O	PKIYFBICNICNGJ-UHFFFAOYSA-N	4.12587e+06	7.91972e+06	5.69667e+06	6.47844e+06	3.25871e+06	6.47564e+06	1.34603e+07	9.14717e+06	5.78396e+06	1.45871e+07	0.555654	-0.847742	0.0498781	0.84	1.72685
Com_2180_neg	Fissoldhimine	N	C14H22N4O2	278.174	277.166	5.03547	[M-H]-	5.855	-	3	C18	Organoheterocyclic compounds	Pyrrolopyrimidines	-	-	-	-	-	-	-	CCCC1N2C3C(CCN3C(=N)O1)C4CCCN4C2=O	IKMGOIWAYGIDQL-KKOKHZNYSA-N	1.30334e+06	1.36151e+06	2.73057e+06	724444	2.07879e+06	1.39258e+06	5.03688e+06	2.72074e+06	5.51613e+06	2.16944e+06	0.486979	-1.03807	0.0808788	0.84	2.10112
Com_2183_neg	N-(E-4-coumaroyl)-aspartate	N	C13H13NO6	279.074	278.067	0.74245	[M-H]-	5.47	-	3	C18	Organic acids and derivatives	Carboxylic acids and derivatives	Amino acids, peptides, and analogues	-	-	-	-	-	-	C1=CC(=CC=C1C=CC(=O)NC(CC(=O)O)C(=O)O)O	FKBRNPNAUOXZMQ-QLCVYAKKSA-N	1.64058e+06	4.83288e+06	3.74289e+06	1.72222e+06	3.09692e+06	2.72813e+06	5.33535e+06	4.63392e+06	4.58088e+06	6.48617e+06	0.632688	-0.660433	0.0892129	0.8	1.45548
Com_2185_neg	Fructosylvaline	N	C11H21NO7	279.132	278.125	0.3224	[M-H]-	1.441	-	3	C18	Organic acids and derivatives	Carboxylic acids and derivatives	Amino acids, peptides, and analogues	"-"	HMDB0252498	-	-	-	59121301	CC(C)C(NCC(=O)C(O)C(O)C(O)CO)C(O)=O	JEQHVKBNRPNQDY-UHFFFAOYSA-N	4.32615e+06	6.01001e+06	4.77727e+06	4.56512e+06	3.36378e+06	5.13441e+06	5.19515e+06	7.12534e+06	2.35174e+06	4.94802e+06	0.930827	-0.103414	0.890338	0.68	0.470551
Com_2187_neg	Bis(4-chlorophenyl)acetic acid	N	C14H10Cl2O2	280.006	279.001	8.247	[M-H]-	5.227	-	3	C18	Benzenoids	Benzene and substituted derivatives	Diphenylmethanes	"-"	HMDB0249252	C06640	map00351;map01100;map01120	-	6730	OC(=O)C(C1=CC=C(Cl)C=C1)C1=CC=C(Cl)C=C1	YIOCIFXUGBYCJR-UHFFFAOYSA-N	84534.9	2.82636e+06	5.20182e+06	7.16954e+06	1.05727e+07	3.65931e+06	68013.6	2.09553e+06	1.01843e+07	915217	1.52785	0.611507	0.638904	0.68	0.511425
Com_218_neg	Pentadecanoic acid	N	C15H30O2	242.225	241.217	0.18012	[M-H]-	9.777	0.62	1	C18	Lipids and lipid-like molecules	Fatty Acyls	Fatty acids and conjugates	"1002-84-2"	HMDB0000826	C16537	-	LMFA01010015	13849	CCCCCCCCCCCCCCC(O)=O	WQEPLUUGTLDZJY-UHFFFAOYSA-N	7.33786e+08	1.30912e+09	6.1784e+08	5.49777e+08	6.19743e+08	4.98363e+08	8.89376e+08	3.58331e+08	5.32583e+08	1.5137e+09	1.01	0.0143542	0.766939	0.64	0.725716
Com_2190_neg	GHB-Gluc	N	C10H16O9	280.079	279.072	0.5356	[M-H]-	1.408	-	3	C18	Lipids and lipid-like molecules	Saccharolipids	-	"-"	HMDB0252712	-	-	-	131836336	OC1C(O)C(OCCCC(O)=O)OC(C1O)C(O)=O	XHBNGIHZUGLAMW-UHFFFAOYSA-N	1.49219e+07	1.91301e+07	1.77066e+07	1.49296e+07	2.00783e+07	1.61928e+07	1.98043e+07	1.95968e+07	2.32138e+07	2.52307e+07	0.833986	-0.261905	0.110569	0.8	0.627949
Com_2193_neg	H-PHE-ASP-OH	N	C13H16N2O5	280.106	279.099	1.17638	[M-H]-	4.896	0.68	2	C18	Organic acids and derivatives	Carboxylic acids and derivatives	Amino acids, peptides, and analogues	-	-	-	-	-	-	C1=CC=C(C=C1)CC(C(=O)NC(CC(=O)O)C(=O)O)N	HWMGTNOVUDIKRE-UWVGGRQHSA-N	3.54614e+07	5.00816e+07	7.17637e+07	3.58476e+07	2.37051e+07	8.26537e+06	1.0046e+07	3.46102e+07	7.47255e+06	7.60082e+06	3.18935	1.67326	0.00739735	0.96	2.48488
Com_2195_neg	Linderagalactone B	N	C15H20O5	280.131	279.124	0.40155	[M-H]-	5.869	0.55	2	C18	Lipids and lipid-like molecules	Prenol lipids	Terpene lactones	-	-	-	-	-	-	CC(=C1C(C2C(C3CC3C2(OC1=O)C)(C)C)O)C(=O)O	BJMXIQDWPYIHIE-VGPRWPRUSA-N	3.82633e+07	4.27945e+07	4.61661e+07	3.51578e+07	4.05324e+07	2.75098e+07	4.63981e+07	4.30141e+07	6.15303e+07	3.45151e+07	0.952795	-0.0697629	0.916789	0.56	0.227502
Com_2198_neg	Hexane-1,5-diol 1-O-beta-D-glucopyranoside	N	C12H24O7	280.152	279.145	1.7078	[M-H]-	4.947	-	3	C18	Lipids and lipid-like molecules	Fatty Acyls	Fatty acyl glycosides	-	-	-	-	-	-	CC(CCCCOC1C(C(C(C(O1)CO)O)O)O)O	TUWUCUHEEAQPQK-KTWSDMTRSA-N	6.78049e+06	7.88954e+06	5.17799e+06	5.82341e+06	6.4966e+06	6.2048e+06	7.59854e+06	5.96167e+06	6.19658e+06	9.27634e+06	0.912881	-0.131501	0.454401	0.4	0.459208
Com_2199_neg	Mairetolide E	N	C16H24O4	280.167	279.158	8.57197	[M-H]-	6.829	-	3	C18	Lipids and lipid-like molecules	Prenol lipids	Terpene lactones	-	-	-	-	-	-	CC1CCC(C2(C1(CC3=C(C(=O)OC3C2)C)C)O)OC	WKJOBZRFGNWUTE-XZAAPUEASA-N	1.85698e+07	3.31546e+07	1.73206e+07	2.06959e+07	2.4846e+07	1.78204e+07	2.94389e+07	1.76881e+07	2.8555e+07	3.74669e+07	0.874915	-0.192786	0.548341	0.6	0.249515
Com_2200_neg	2-Aminobenzylstatine	N	C15H24N2O3	280.179	279.172	0.59816	[M-H]-	5.683	0.51	2	C18	Organic acids and derivatives	Carboxylic acids and derivatives	Amino acids, peptides, and analogues	"-"	HMDB0245010	-	-	-	77183586	CC(C)CC(NCC1=CC=CC=C1N)C(O)CC(O)=O	ZUABZDFQEBEGFX-UHFFFAOYSA-N	781466	1.29335e+06	626128	1.03419e+06	907063	1.53544e+06	873250	1.29578e+06	1.14747e+06	2.18856e+06	0.659355	-0.600873	0.0781336	0.84	0.898259
Com_2212_neg	2-O-Methyladenosine	N	C11H15N5O4	281.112	280.104	4.81742	[M-H]-	1.878	-	3	C18	Nucleosides, nucleotides, and analogues	Purine nucleosides	-	-	HMDB0004326	-	-	-	-	OCC1OC(N2C=NC=3C(=NC(=NC32)C)N)C(O)C1O	IQZWKGWOBPJWMX-IOSLPCCCSA-N	1.29728e+07	9.76968e+06	1.73751e+07	1.45411e+07	1.43083e+07	1.82152e+07	1.21703e+07	1.44514e+07	1.63043e+07	2.23479e+07	0.826059	-0.275682	0.2177	0.72	0.800031
Com_2213_neg	1-Methyldesoxyguanosine	N	C11H15N5O4	281.112	280.105	0.24079	[M-H]-	4.839	0.62	2	C18	Nucleosides, nucleotides, and analogues	Purine nucleosides	Purine 2'-deoxyribonucleosides	-	-	-	-	-	-	O=C1C=2N=CN(C2NC(=N)N1C)C3OC(CO)C(O)C3	VJSHSPNFYFRXGN-RRKCRQDMSA-N	2.42073e+06	6.7121e+06	2.65214e+06	2.19683e+06	6.64355e+06	3.03456e+06	1.87849e+06	2.58488e+06	5.48873e+06	3.99311e+06	1.2147	0.280603	0.680172	0.44	0.562323
Com_2214_neg	Caffeine, 8-((3-methoxypropyl)amino)-	N	C12H19N5O3	281.149	280.139	9.16355	[M-H]-	5.01	-	3	C18	Organoheterocyclic compounds	Imidazopyrimidines	Purines and purine derivatives	"-"	HMDB0247409	-	-	-	56998	COCCCNC1=NC2=C(N1C)C(=O)N(C)C(=O)N2C	ZZQHGKMTMAORFI-UHFFFAOYSA-N	2.97877e+06	2.32999e+06	3.1982e+06	3.39518e+06	1.77873e+06	495156	1.08659e+06	2.67266e+06	777074	511907	2.46796	1.30332	0.0207216	0.92	2.24142
Com_2215_neg	Flaccidinin	N	C16H10O5	282.053	281.045	2.40795	[M-H]-	1.368	-	3	C18	Benzenoids	Phenanthrenes and derivatives	Phenanthrols	-	-	-	-	-	-	COC1=C(C2=C3C(=C1)C=CC4=CC(=CC(=C43)OC2=O)O)O	ALAISIZALDGSME-UHFFFAOYSA-N	2.32023e+06	1.50252e+06	2.04434e+06	2.87338e+06	2.27566e+06	2.24993e+06	3.32096e+06	1.35318e+06	2.61705e+06	5.81126e+06	0.717552	-0.478845	0.398953	0.64	0.806211
Com_2216_neg	Niflumic acid	N	C13H9F3N2O2	282.062	281.054	0.27261	[M-H]-	1.45	-	3	C18	Benzenoids	Benzene and substituted derivatives	Trifluoromethylbenzenes	"4394-00-7"	HMDB0015573	C13698	-	-	4488	O=C(O)C1=CC=CN=C1NC2=CC=CC(=C2)C(F)(F)F	JZFPYUNJRRFVQU-UHFFFAOYSA-N	2.62107e+07	2.13435e+07	2.74408e+07	3.14616e+07	2.24516e+07	3.531e+07	2.83136e+07	2.33483e+07	2.6994e+07	3.71172e+07	0.853228	-0.228997	0.205509	0.76	0.498733
Com_2217_neg	3',4'-DIMETHOXYFLAVONE	N	C17H14O4	282.089	281.082	0.04146	[M-H]-	5.497	0.57	2	C18	Phenylpropanoids and polyketides	Flavonoids	O-methylated flavonoids	"4143-62-8"	HMDB0246111	-	-	-	-	COC1=C(C=C(C=C1)C2=CC(=O)C3=CC=CC=C3O2)OC	ZGHORMOOTZTQFL-UHFFFAOYSA-N	2.40367e+07	1.65863e+07	1.83423e+07	2.14293e+07	1.39926e+07	1.84669e+07	2.28548e+07	1.32117e+07	5.35897e+06	2.2404e+07	1.14692	0.197763	0.444445	0.44	0.636204
Com_2218_neg	alpha-1,5-L-Arabinobiose	N	C10H18O9	282.095	281.087	3.35327	[M-H]-	5.722	-	3	C18	Organic oxygen compounds	Organooxygen compounds	Carbohydrates and carbohydrate conjugates	-	-	C20570	map02010	-	-	C(C1C(C(C(O1)OCC2C(C(C(O2)O)O)O)O)O)O	HANDMAIZTZRPTQ-PMOQGPMASA-N	3.432e+06	1.52133e+06	2.56218e+06	1.98551e+06	1.92439e+06	1.37018e+06	2.253e+06	3.35138e+06	3.67542e+06	2.37043e+06	0.8775	-0.188529	0.625217	0.6	0.438902
Com_2219_neg	(3R)-3-(beta-D-glucopyranosyloxy)-4-hydroxybutanoic acid	N	C10H18O9	282.095	281.088	0.24999	[M-H]-	1.398	0.58	2	C18	Lipids and lipid-like molecules	Fatty Acyls	Fatty acyl glycosides	-	-	-	-	-	-	C(C1C(C(C(C(O1)OC(CC(=O)O)CO)O)O)O)O	XBHPIDRJPMHODV-ZGSHZZHUSA-N	2.58497e+07	5.21309e+07	2.53733e+07	2.03072e+07	2.23065e+07	2.23146e+07	2.96302e+07	2.55014e+07	2.65991e+07	4.0349e+07	1.0109	0.0156344	0.877506	0.68	0.235834
Com_2220_neg	D-Xylose, 4-O-beta-D-xylopyranosyl-	N	C10H18O9	282.095	281.089	5.79514	[M-H]-	4.94	-	3	C18	Organic oxygen compounds	Organooxygen compounds	Carbohydrates and carbohydrate conjugates	"-"	HMDB0250808	-	-	-	5107731	OCC(OC1OCC(O)C(O)C1O)C(O)C(O)C=O	SQNRKWHRVIAKLP-UHFFFAOYSA-N	7.73919e+06	1.49594e+07	2.07485e+07	1.21955e+07	1.7996e+07	1.22453e+07	1.16103e+07	9.47141e+06	3.3501e+07	2.61394e+07	0.79209	-0.336263	0.610372	0.44	0.565035
Com_2221_neg	4-Keto-clonostachydiol	N	C14H18O6	282.11	281.1	9.59158	[M-H]-	5.512	0.56	2	C18	Phenylpropanoids and polyketides	Macrolides and analogues	-	-	-	-	-	-	-	CC1CCC(C=CC(=O)OC(C(=O)C=CC(=O)O1)C)O	GEKLGAVADGRICH-BTRGTPCNSA-N	1.09045e+07	1.18336e+08	1.67818e+07	4.60932e+07	1.02583e+08	6.10281e+07	3.99545e+07	1.11391e+07	7.8373e+07	1.29973e+08	0.919591	-0.120936	0.761216	0.56	0.735795
Com_2222_neg	8-Hydroxynevirapine	N	C15H14N4O2	282.112	281.107	8.70688	[M-H]-	5.411	-	3	C18	Organic nitrogen compounds	Organonitrogen compounds	Amines	"-"	HMDB0013913	-	-	-	10755325	CC1=C2NC(=O)C3=C(N=CC(O)=C3)N(C3CC3)C2=NC=C1	DZPVEPLRIKDBFC-UHFFFAOYSA-N	4.36411e+07	3.14544e+07	3.48584e+07	3.04934e+07	3.07011e+07	6.31992e+07	7.74242e+07	4.39923e+07	5.55952e+07	2.10022e+08	0.380133	-1.39542	0.0388268	1	2.168
Com_2223_neg	Thr-Tyr	N	C13H18N2O5	282.122	281.114	0.43547	[M-H]-	5.564	0.55	2	C18	Organic acids and derivatives	Carboxylic acids and derivatives	Amino acids, peptides, and analogues	-	HMDB0029073	-	-	-	-	CC(C(C(=O)NC(CC1=CC=C(C=C1)O)C(=O)O)N)O	WCRFXRIWBFRZBR-GGVZMXCHSA-N	2.46769e+07	4.87162e+07	3.54249e+07	3.45018e+07	2.14069e+07	2.0452e+07	8.71714e+07	4.19277e+07	3.55069e+07	4.38802e+07	0.719525	-0.474884	0.372147	0.68	0.998789
Com_2224_neg	Pseudomajucin	N	C15H22O5	282.147	281.139	0.21544	[M-H]-	5.969	0.71	2	C18	Organoheterocyclic compounds	Oxepanes	-	-	-	-	-	-	-	CC1C(CC23C1(CC(=O)O2)CC4(C(C3(CO4)C)C)O)O	UOJOLCLAGZTOOG-IFNURNEMSA-N	1.92359e+08	2.22309e+08	2.58466e+08	1.55609e+08	1.93041e+08	1.02021e+08	2.13425e+08	2.3192e+08	2.92567e+08	1.11675e+08	1.07374	0.10265	0.56118	0.48	0.724383
Com_2225_neg	Merrillianone	N	C15H22O5	282.147	281.14	0.66228	[M-H]-	5.627	0.71	2	C18	Lipids and lipid-like molecules	Prenol lipids	Sesquiterpenoids	-	-	-	-	-	-	CC1CC=C2C13CC4(C(C2(COC(C3O)O4)C)(C)O)O	ABPRNZFKAHLYNW-UQCWRGLOSA-N	6.40675e+07	6.71436e+07	6.30626e+07	5.2129e+07	5.92322e+07	7.70893e+07	8.24031e+07	6.33172e+07	7.87217e+07	9.47645e+07	0.77123	-0.374768	0.0138489	0.92	1.31897
Com_2235_neg	Xanthosine	N	C10H12N4O6	284.076	283.069	0.49931	[M-H]-	4.767	0.96	2	C18	Nucleosides, nucleotides, and analogues	Purine nucleosides	-	"146-80-5"	HMDB0000299	C01762	map00230;map00232;map01065;map01100;map01110	-	-	O=C1NC(=O)C=2N=CN(C2N1)C3OC(CO)C(O)C3O	UBORTCNDUKBEOP-UUOKFMHZSA-N	2.15589e+08	2.43297e+08	4.3689e+08	2.1707e+08	1.00059e+09	6.20677e+08	5.21736e+08	2.38156e+08	1.23411e+09	7.78475e+08	0.622853	-0.683037	0.214771	0.76	0.875068
Com_2237_neg	Psilocybin	N	C12H17N2O4P	284.093	283.083	7.37668	[M-H]-	5.312	0.76	2	C18	Organoheterocyclic compounds	Indoles and derivatives	Tryptamines and derivatives	-	-	C07576	map01063	-	-	CN(C)CCC1=CNC2=C1C(=CC=C2)OP(=O)(O)O	QVDSEJDULKLHCG-UHFFFAOYSA-N	3.57305e+07	3.28245e+07	2.23511e+07	2.20249e+07	1.98463e+07	2.7598e+07	3.14448e+07	4.06726e+07	2.50694e+07	4.32793e+07	0.790041	-0.340001	0.167881	0.76	0.549701
Com_2239_neg	3,9-Dimethoxypterocarpan	N	C17H16O4	284.105	283.098	0.39278	[M-H]-	5.525	-	3	C18	Phenylpropanoids and polyketides	Isoflavonoids	Furanoisoflavonoids	-	-	-	-	LMPK12070031	-	O(C1=CC=C2C(OCC3C4=CC=C(OC)C=C4OC23)=C1)C	VPGIGLKLCFOWDN-UHFFFAOYSA-N	1.07507e+07	1.45143e+07	1.07187e+07	8.86797e+06	1.38878e+07	2.10613e+07	1.45331e+07	1.36366e+07	1.59535e+07	2.45524e+07	0.654573	-0.611374	0.0222417	0.92	1.34384
Com_2243_neg	1,3-Di-O-[2',2'-di-(p-phenylene) isopropylidene] glycerol	N	C18H20O3	284.141	283.134	1.10234	[M-H]-	5.97	-	3	C18	Organic oxygen compounds	Organooxygen compounds	Ethers	-	-	-	-	-	-	CC1(C2=CC=C(C=C2)OCC(COC3=CC=C1C=C3)O)C	RPJXSYUZCYQCSX-UHFFFAOYSA-N	214474	5.23609e+06	284589	3.39108e+06	3.12849e+06	765207	5.07631e+06	3.94076e+06	6.70887e+06	3.67299e+06	0.607748	-0.718454	0.268464	0.76	1.00426
Com_224_neg	pseudouridine	N	C9H12N2O6	244.07	243.062	0.16628	[M-H]-	1.421	0.91	1	C18	Nucleosides, nucleotides, and analogues	Nucleoside and nucleotide analogues	-	"1445-07-4"	HMDB0000767	C02067	map00240	-	15047	OC[C@H]1O[C@H]([C@H](O)[C@@H]1O)C1=CNC(=O)NC1=O	PTJWIQPHWPFNBW-GBNDHIKLSA-N	6.07579e+08	7.61457e+08	1.68554e+08	1.16611e+08	2.47285e+08	1.64414e+08	5.66148e+08	5.08329e+08	1.64272e+09	2.60201e+08	0.60522	-0.724468	0.433889	0.6	0.668305
Com_2251_neg	12-(2,3-Dihydroxycyclopentyl)-2-dodecanone	N	C17H32O3	284.235	283.228	0.05895	[M-H]-	7.837	0.58	2	C18	Organic oxygen compounds	Organooxygen compounds	Alcohols and polyols	-	HMDB0031019	C14996	-	-	-	CC(=O)CCCCCCCCCCC1CCC(C1O)O	VOFBBQZXUQXUQN-UHFFFAOYSA-N	3.61145e+07	3.17421e+07	2.63435e+07	3.65063e+07	2.91156e+07	4.28224e+07	4.38579e+07	2.32987e+07	4.03304e+07	4.30126e+07	0.826715	-0.274538	0.253204	0.8	0.77661
Com_2254_neg	Faropenem	N	C12H15NO5S	285.067	284.06	0.81714	[M-H]-	5.411	-	3	C18	Organic acids and derivatives	Carboxylic acids and derivatives	Amino acids, peptides, and analogues	"106560-14-9"	HMDB0041892	C13310	-	-	65894	[H][C@]12SC([C@H]3CCCO3)=C(N1C(=O)[C@@H]2[C@@H](C)O)C(O)=O	HGGAKXAHAYOLDJ-FHZUQPTBSA-N	6.5854e+06	8.37985e+06	7.42932e+06	6.11925e+06	6.25908e+06	4.71415e+06	8.42678e+06	4.86388e+06	6.04557e+06	9.96873e+06	1.02216	0.031618	0.723323	0.6	0.463783
Com_2255_neg	ponciretin	N	C16H13O5-	285.076	284.072	9.87602	[M-H]-	4.767	-	3	C18	Phenylpropanoids and polyketides	Flavonoids	O-methylated flavonoids	-	-	-	-	-	-	COC1=CC=C(C=C1)C2CC(=O)C3=C(C=C(C=C3O2)O)[O-]	HMUJXQRRKBLVOO-UHFFFAOYSA-M	2.01626e+07	2.32665e+07	4.2458e+07	2.01494e+07	1.06856e+08	6.30563e+07	5.1554e+07	2.24823e+07	1.29315e+08	7.99025e+07	0.614744	-0.701942	0.22002	0.76	0.756441
Com_2263_neg	Cherylline	N	C17H19NO3	285.136	284.13	3.37064	[M-H]-	5.011	-	3	C18	Organoheterocyclic compounds	Tetrahydroisoquinolines	4-phenyltetrahydroisoquinolines	-	-	C12167	-	-	-	CN1CC(C2=CC(=C(C=C2C1)O)OC)C3=CC=C(C=C3)O	VXXVFIKKBBVGIR-HNNXBMFYSA-N	964983	4.28329e+06	3.88396e+06	1.25689e+06	2.61517e+06	3.54726e+06	1.57708e+06	3.32898e+06	2.77709e+06	6.72155e+06	0.724394	-0.465153	0.350638	0.64	0.665066
Com_2265_neg	Oxazepam	N	C15H11ClN2O2	286.051	285.044	1.17873	[M-H]-	5.355	0.53	2	C18	Organoheterocyclic compounds	Benzodiazepines	1,4-benzodiazepines	"604-75-1"	HMDB0014980	C07359	-	-	4616	ClC=1C=CC=2N=C(O)C(O)N=C(C=3C=CC=CC3)C2C1	ADIMAYPTOBDMTL-UHFFFAOYSA-N	6.48037e+06	9.42378e+06	4.91316e+06	4.17978e+06	7.5843e+06	4.99592e+06	8.2455e+06	5.60103e+06	6.75092e+06	7.50334e+06	0.98443	-0.0226401	0.81863	0.56	0.273945
Com_2266_neg	Imirestat	N	C15H8F2N2O2	286.055	285.047	2.7336	[M-H]-	5.114	-	3	C18	Benzenoids	Fluorenes	-	"89391-50-4"	HMDB0253435	-	-	-	65673	FC1=CC2=C(C=C1)C1=C(C=C(F)C=C1)C21NC(=O)NC1=O	QCCHBHSAIQIQGO-UHFFFAOYSA-N	1.33267e+06	2.18957e+06	954643	602536	895904	757887	1.13734e+06	1.38342e+06	220954	843620	1.37578	0.460254	0.355533	0.64	0.866539
Com_2267_neg	Uralenneoside	N	C12H14O8	286.069	285.062	1.95442	[M-H]-	4.867	0.52	2	C18	Benzenoids	Benzene and substituted derivatives	Benzoic acids and derivatives	"143986-30-5"	HMDB0041272	-	-	-	53462251	OC1COC(OC(=O)C2=CC(O)=C(O)C=C2)C(O)C1O	VWQASRWQZBVNEI-UHFFFAOYSA-N	1.64015e+07	1.98971e+07	2.68134e+07	2.16982e+07	1.86805e+07	2.69952e+07	2.44902e+07	3.07831e+07	2.44891e+07	2.96687e+07	0.758583	-0.39862	0.021754	0.92	1.09353
Com_2268_neg	Phenytoin dihydrodiol	N	C15H14N2O4	286.095	285.089	3.78364	[M-H]-	5.598	-	3	C18	Organoheterocyclic compounds	Azolidines	Imidazolidines	"-"	HMDB0060866	-	-	-	152954	OC1C=CC(=CC1O)C1(NC(=O)NC1=O)C1=CC=CC=C1	FEEKFEKCXIDMIS-UHFFFAOYSA-N	7.20173e+06	8.24486e+06	3.12014e+06	3.47817e+06	3.29731e+06	4.4736e+06	6.60773e+06	4.45071e+06	5.18526e+06	7.86518e+06	0.886635	-0.173588	0.46532	0.64	0.674528
Com_2270_neg	Orcinol glucoside	N	C13H18O7	286.105	285.099	2.3646	[M-H]-	5.336	-	3	C18	Organic oxygen compounds	Organooxygen compounds	Carbohydrates and carbohydrate conjugates	-	-	-	-	-	-	CC1=CC(=CC(=C1)OC2C(C(C(C(O2)CO)O)O)O)O	YTXIGTCAQNODGD-UJPOAAIJSA-N	1.57207e+07	1.97281e+07	1.08699e+07	1.17085e+07	1.42818e+07	2.03251e+07	1.53739e+07	2.00961e+07	2.16007e+07	1.98398e+07	0.743647	-0.427311	0.0410255	0.92	1.14695
Com_2271_neg	1-[5-(Thiophen-2-ylmethoxy)-1H-indol-3-yl]propan-2-amine	N	C16H18N2OS	286.114	285.109	9.69065	[M-H]-	5.311	-	3	C18	Organoheterocyclic compounds	Indoles and derivatives	Tryptamines and derivatives	"-"	HMDB0249491	-	-	-	4284720	CC(N)CC1=CNC2=C1C=C(OCC1=CC=CS1)C=C2	ALFGDCNSEBJYSP-UHFFFAOYSA-N	1.56236e+07	1.89837e+07	1.21451e+07	1.27935e+07	1.45847e+07	1.66248e+07	1.31479e+07	1.82602e+07	1.37829e+07	1.91942e+07	0.91508	-0.12803	0.43134	0.68	0.217956
Com_2274_neg	Speradine G	N	C16H18N2O3	286.132	285.126	4.40373	[M-H]-	5.438	0.51	2	C18	Benzenoids	Benzene and substituted derivatives	Benzoic acids and derivatives	"-"	-	-	-	-	-	CN1C(=O)C2(O)C3C(CC4=C2C1=CC=C4)C(C)(C)N=C3O	NJNVLWKPNCWDDC-UHFFFAOYSA-N	1.57512e+06	2.16684e+06	517540	961406	826010	755929	1.51003e+06	1.48528e+06	1.10711e+06	1.83753e+06	0.903079	-0.147076	0.561164	0.56	0.564231
Com_2276_neg	Tensyuic acid E	N	C14H22O6	286.142	285.134	0.21072	[M-H]-	5.798	0.62	2	C18	Organic acids and derivatives	Carboxylic acids and derivatives	Tricarboxylic acids and derivatives	-	-	-	-	LMFA01170154	-	COC(=O)CCCCCCCC(C(=C)C(=O)O)C(=O)O	IOUNJEVHPQCKKE-UHFFFAOYSA-N	4.1609e+07	4.02266e+07	4.01637e+07	3.5398e+07	3.90541e+07	3.82145e+07	8.75855e+07	4.68228e+07	6.09435e+07	5.54115e+07	0.679815	-0.556786	0.0651584	0.84	1.30851
Com_2279_neg	Thonzylamine	N	C16H22N4O	286.179	285.171	4.25604	[M-H]-	5.984	-	3	C18	Benzenoids	Phenol ethers	Anisoles	"91-85-0"	HMDB0240222	-	-	-	-	COC1=CC=C(CN(CCN(C)C)C2=NC=CC=N2)C=C1	GULNIHOSWFYMRN-UHFFFAOYSA-N	4.81822e+07	4.92325e+07	4.93446e+07	6.66232e+07	8.74897e+07	6.14671e+07	6.87209e+07	5.80786e+07	1.2504e+08	8.80727e+07	0.749596	-0.415815	0.172707	0.8	1.03205
Com_2282_neg	17-hydroxyheptadecanoic acid	N	C17H34O3	286.251	285.243	0.31171	[M-H]-	9.407	0.86	2	C18	Lipids and lipid-like molecules	Fatty Acyls	Fatty acids and conjugates	"13099-34-8"	-	-	-	LMFA01050053	-	C(CCCCCCCCO)CCCCCCCC(=O)O	JHRQMZPLCYCFPI-UHFFFAOYSA-N	9.19315e+07	1.73754e+08	9.87501e+07	6.41314e+07	7.1013e+07	9.74172e+07	2.02382e+08	5.41905e+07	8.63783e+07	7.64046e+08	0.414791	-1.26954	0.396272	0.6	1.24547
Com_2283_neg	2-Methoxyhexadecanoic acid	N	C17H34O3	286.251	285.244	0.10997	[M-H]-	8.174	-	3	C18	Lipids and lipid-like molecules	Fatty Acyls	Fatty acids and conjugates	-	-	C13947	-	LMFA01080009	-	CCCCCCCCCCCCCCC(C(=O)O)OC	YNBIUHDYZWCBSF-UHFFFAOYSA-N	1.87409e+07	5.41607e+07	3.46448e+07	3.92339e+07	4.24586e+07	4.12938e+07	3.84836e+07	3.06333e+07	7.26848e+07	6.75101e+07	0.755126	-0.40521	0.282462	0.64	0.631228
Com_2288_neg	2-Anthraquinonesulfonic acid	N	C14H8O5S	288.009	286.999	9.95254	[M-H]-	4.891	-	3	C18	Benzenoids	Anthracenes	Anthraquinones	"84-48-0"	HMDB0245031	-	-	-	-	OS(=O)(=O)C1=CC2=C(C=C1)C(=O)C1=CC=CC=C1C2=O	MMNWSHJJPDXKCH-UHFFFAOYSA-N	1.42939e+06	212387	1.20846e+06	1.44294e+06	411072	624419	95674.4	967335	807835	407936	1.62037	0.696321	0.416552	0.72	0.9118
Com_2289_neg	5-(3',5'-Dihydroxyphenyl)-gamma-valerolactone sulfate	N	C11H12O7S	288.03	287.024	1.94533	[M-H]-	5.005	-	3	C18	Organic acids and derivatives	Organic sulfuric acids and derivatives	Arylsulfates	"-"	HMDB0240474	-	-	-	-	OC1=CC(OS(O)(=O)=O)=CC(CC2CCC(=O)O2)=C1	CVGUPVHDNVLHLW-UHFFFAOYSA-N	2.89141e+06	1.06642e+07	4.07633e+06	3.5443e+06	4.56155e+06	4.81331e+06	4.85523e+06	3.71307e+06	5.35206e+06	7.09707e+06	0.9964	-0.00520272	0.709974	0.72	0.303148
Com_2291_neg	3,7-Dihydroxy-1,8-dimethoxyxanthone	N	C15H12O6	288.063	287.055	3.2056	[M-H]-	4.551	-	3	C18	Organoheterocyclic compounds	Benzopyrans	1-benzopyrans	-	-	-	-	-	-	COC1=CC(=CC2=C1C(=O)C3=C(O2)C=CC(=C3OC)O)O	ZNCMLUXZJAEUQJ-UHFFFAOYSA-N	6.84407e+06	1.32721e+07	7.59191e+06	5.20033e+06	7.4224e+06	5.95066e+06	6.99533e+06	7.00627e+06	1.18873e+07	8.42209e+06	1.00172	0.0024733	0.926155	0.48	0.0725173
Com_2292_neg	Eriodictyol	N	C15H12O6	288.063	287.055	3.4288	[M-H]-	3.877	-	3	C18	Phenylpropanoids and polyketides	Flavonoids	Flavans	"552-58-9"	HMDB0005810	C05631	map00941;map01110	LMPK12140002	440735	OC1=CC(O)=C2C(=O)C[C@H](OC2=C1)C1=CC=C(O)C(O)=C1	SBHXYTNGIZCORC-ZDUSSCGKSA-N	5.00092e+06	1.30105e+07	5.85275e+06	4.35083e+06	4.16694e+06	3.84995e+06	4.56915e+06	4.33926e+06	7.70005e+06	5.33415e+06	1.25547	0.328233	0.533864	0.6	0.443705
Com_2296_neg	3,5,7,2'-Tetrahydroxyflavanone	N	C15H12O6	288.063	287.055	3.18178	[M-H]-	3.433	-	3	C18	Phenylpropanoids and polyketides	Flavonoids	Flavans	-	-	-	-	-	-	C1=CC=C(C(=C1)C2C(C(=O)C3=C(C=C(C=C3O2)O)O)O)O	BJNCWLSOQIVKIX-GJZGRUSLSA-N	159995	1.45893e+06	302734	538006	1.20707e+06	482706	40987.3	1.2724e+06	1.29827e+06	495451	1.02143	0.0305908	0.790679	0.52	0.362398
Com_2299_neg	Dianthoside	N	C12H16O8	288.085	287.077	0.60351	[M-H]-	1.433	0.52	2	C18	Organic oxygen compounds	Organooxygen compounds	Carbohydrates and carbohydrate conjugates	-	-	-	-	-	-	CC1=C(C(=O)C=CO1)OC2C(C(C(C(O2)CO)O)O)O	YGSIRXHFAUFUEJ-GPTQDWHKSA-N	9.54433e+06	9.65613e+06	1.08338e+07	1.2776e+07	9.65866e+06	1.31387e+07	1.43087e+07	2.12506e+07	1.81399e+07	1.75454e+07	0.621794	-0.685491	0.00279942	1	1.54339
Com_2305_neg	Pyrisoxazole	N	C16H17ClN2O	288.103	287.096	1.68905	[M-H]-	5.342	0.54	2	C18	Organoheterocyclic compounds	Azolidines	Isoxazolidines	-	-	-	-	-	-	CC1(CC(ON1C)C2=CC=C(C=C2)Cl)C3=CN=CC=C3	DHTJFQWHCVTNRY-OEMAIJDKSA-N	1.84016e+07	1.52084e+07	1.37257e+07	1.33367e+07	1.47779e+07	1.71404e+07	2.02131e+07	1.90772e+07	2.16781e+07	1.95274e+07	0.772769	-0.371891	0.00641844	0.96	0.744455
Com_2306_neg	Fospropofol	N	C13H21O5P	288.113	287.105	2.76138	[M-H]-	5.465	-	3	C18	Benzenoids	Benzene and substituted derivatives	Cumenes	"258516-87-9"	HMDB0015661	-	-	-	3038498	CC(C)C1=CC=CC(C(C)C)=C1OCOP(O)(O)=O	QVNNONOFASOXQV-UHFFFAOYSA-N	1.22831e+07	1.79468e+07	1.35976e+07	1.14155e+07	1.05e+07	1.77979e+07	1.50721e+07	9.05483e+06	1.49017e+07	2.42696e+07	0.81068	-0.302796	0.368277	0.68	0.833452
Com_2307_neg	Sempervilam	N	C19H16N2O	288.126	287.12	1.90057	[M-H]-	5.598	-	3	C18	Organoheterocyclic compounds	Indoles and derivatives	Pyridoindoles	-	-	-	-	-	-	C1CCC2=C(C1)C=C3C4=C(C=CN3C2=O)C5=CC=CC=C5N4	DXBKHLCWCLNLMS-UHFFFAOYSA-N	7.48895e+06	1.14738e+07	6.48843e+06	7.562e+06	1.06752e+07	1.33004e+07	9.53005e+06	1.08025e+07	8.67342e+06	1.54377e+07	0.756586	-0.402424	0.104144	0.8	0.961194
Com_2309_neg	Chloranthalactone C	N	C17H20O4	288.136	287.129	1.11867	[M-H]-	5.612	0.51	2	C18	Organoheterocyclic compounds	Naphthofurans	-	-	-	-	-	-	-	CC1=C2CC3C(C4CC4C3(C=C2OC1=O)C)COC(=O)C	AFQYMJMJVURITP-MAKQCAJESA-N	1.1048e+07	4.19625e+06	1.35637e+07	1.03347e+07	8.90701e+06	6.16748e+06	1.63123e+07	1.32622e+07	1.52438e+07	9.47876e+06	0.794674	-0.331565	0.399256	0.68	0.810504
Com_2310_neg	Irtemazole	N	C18H16N4	288.137	287.132	6.87056	[M-H]-	6.385	-	3	C18	Organoheterocyclic compounds	Benzimidazoles	-	"115574-30-6"	HMDB0253588	-	-	-	71330	CC1=NC2=C(N1)C=C(C=C2)C(N1C=CN=C1)C1=CC=CC=C1	DCGOMTSIZLGUOK-UHFFFAOYSA-N	1.51244e+06	1.07935e+06	2.25298e+06	555291	2.31883e+06	1.53529e+06	1.61138e+06	895682	1.89178e+06	5.23096e+06	0.691342	-0.532529	0.456492	0.6	0.737074
Com_2311_neg	asc-DeltaC8	N	C14H24O6	288.157	287.15	0.82855	[M-H]-	5.68	0.67	2	C18	Organic oxygen compounds	Organooxygen compounds	Carbohydrates and carbohydrate conjugates	-	-	-	-	LMFA13040037	-	CC1C(CC(C(O1)OC(C)CCCC=CC(=O)O)O)O	OZXQOEFFYWNZJI-UYWLPYIRSA-N	1.57112e+08	2.48853e+08	1.43246e+08	1.19152e+08	9.7866e+07	1.03281e+08	1.22175e+08	1.93219e+08	1.53646e+08	2.18693e+08	0.968667	-0.0459272	0.834231	0.56	0.261242
Com_2313_neg	2,3-dicaproin	N	C15H28O5	288.194	287.186	0.20729	[M-H]-	5.526	0.66	2	C18	Lipids and lipid-like molecules	Glycerolipids	Diradylglycerols	-	-	-	-	-	-	CCCCCC(=O)OCC(CO)OC(=O)CCCCC	DRUFTGMQJWWIOL-CYBMUJFWSA-N	7.05894e+08	8.2048e+08	4.86504e+08	5.04433e+08	5.42627e+08	9.25867e+08	9.32532e+08	6.61625e+08	7.60235e+08	1.21426e+09	0.680816	-0.554663	0.0292404	0.88	1.01217
Com_2324_neg	16-Mercaptohexadecanoic acid	N	C16H32O2S	288.212	287.205	0.46224	[M-H]-	5.519	0.59	2	C18	Lipids and lipid-like molecules	Fatty Acyls	Fatty acids and conjugates	"69839-68-5"	HMDB0244725	-	-	-	3522585	OC(=O)CCCCCCCCCCCCCCCS	INOAASCWQMFJQA-UHFFFAOYSA-N	2.16626e+06	638979	1.01483e+06	1.22822e+06	610947	4.10647e+06	3.54906e+06	2.35494e+06	3.28256e+06	7.25108e+06	0.275468	-1.86005	0.00232548	1	2.17767
Com_2325_neg	10,16-Dihydroxy-hexadecanoate	N	C16H32O4	288.23	287.223	0.24576	[M-H]-	6.369	0.79	2	C18	Lipids and lipid-like molecules	Fatty Acyls	Fatty acids and conjugates	-	-	-	-	-	-	C(CCCCC(=O)O)CCCC(CCCCCCO)O	VJZBXAQGWLMYMS-HNNXBMFYSA-N	3.81592e+08	3.36238e+08	1.99584e+08	2.33382e+08	3.33918e+08	3.04325e+08	3.99868e+08	2.36983e+08	4.83971e+08	2.84852e+08	0.868254	-0.203811	0.457998	0.36	0.262592
Com_2327_neg	N-Succinyl-2-amino-6-ketopimelate	N	C11H15NO8	289.08	288.073	2.20656	[M-H]-	4.812	-	3	C18	Organic acids and derivatives	Carboxylic acids and derivatives	Amino acids, peptides, and analogues	"-"	HMDB0012266	C04462	map00300;map01100;map01120;map01230	-	440349	OC(=O)CCC(=O)N[C@@H](CCCC(=O)C(O)=O)C(O)=O	SDVXSCSNVVZWDD-LURJTMIESA-N	1.90759e+07	2.34069e+07	1.78778e+07	1.54383e+07	1.86866e+07	1.88935e+07	2.1947e+07	2.11726e+07	2.22857e+07	1.84811e+07	0.919301	-0.121391	0.284859	0.68	0.335317
Com_2338_neg	Methylarctate B	N	C14H10O3S2	290.007	289.003	9.84155	[M-H]-	5.07	-	3	C18	Organoheterocyclic compounds	Bi- and oligothiophenes	-	"-"	HMDB0302319	-	-	-	-	COC(=O)C(=O)C1=CC=C(S1)C1=CC=C(S1)C#CC	ALURPXNWYGHPFR-UHFFFAOYSA-N	2.84396e+06	3.41803e+06	8.66776e+06	1.59754e+06	2.05022e+06	2.81866e+06	4.15082e+06	2.01648e+06	1.01574e+06	1.81795e+06	1.57175	0.652372	0.352623	0.68	0.730942
Com_233_neg	Tridecanedioic acid	N	C13H24O4	244.167	243.16	0.97994	[M-H]-	6.657	0.87	1	C18	Lipids and lipid-like molecules	Fatty Acyls	Fatty acids and conjugates	"505-52-2"	HMDB0002327	-	-	LMFA01170014	10458	OC(=O)CCCCCCCCCCCC(O)=O	DXNCZXXFRKPEPY-UHFFFAOYSA-N	6.83981e+06	4.4422e+07	2.2981e+07	9.46209e+06	1.82915e+07	2.37468e+07	2.8496e+07	3.40363e+07	4.43884e+07	5.1184e+07	0.560878	-0.834242	0.0858559	0.84	1.50383
Com_2340_neg	3,5-Dihydroxyphenylvaleric acid sulfate	N	C11H14O7S	290.046	289.039	2.38869	[M-H]-	5.198	0.60	2	C18	Lipids and lipid-like molecules	Fatty Acyls	Fatty acids and conjugates	"-"	HMDB0240452	-	-	-	-	OC(=O)CCCCC1=CC(O)=CC(OS(O)(=O)=O)=C1	GXGQOCNOANVHKV-UHFFFAOYSA-N	7.88008e+06	1.04891e+07	1.35551e+07	6.93811e+06	6.89914e+06	6.50558e+06	9.48519e+06	4.64641e+06	8.23222e+06	1.33178e+07	1.08473	0.117332	0.642065	0.4	0.78584
Com_2341_neg	2-(4-Hydroxyphenyl)naphthalic anhydride	N	C18H10O4	290.058	289.05	0.99282	[M-H]-	4.997	-	3	C18	Benzenoids	Naphthalenes	Phenylnaphthalenes	"158922-28-2"	HMDB0041121	-	-	-	10424295	OC1=CC=C(C=C1)C1=C2C(=O)OC(=O)C3=CC=CC(C=C1)=C23	YFQUGKAERRJRCN-UHFFFAOYSA-N	1.59331e+07	2.04421e+07	1.43253e+07	1.3561e+07	1.47415e+07	1.55066e+07	1.77546e+07	1.5212e+07	1.58603e+07	2.19365e+07	0.915764	-0.126952	0.393833	0.72	0.473029
Com_2342_neg	5-(2-Chloroethyl)-2'-deoxyuridine	N	C11H15ClN2O5	290.067	289.057	9.6376	[M-H]-	1.425	-	3	C18	Nucleosides, nucleotides, and analogues	Pyrimidine nucleosides	Pyrimidine 2'-deoxyribonucleosides	"-"	HMDB0246718	-	-	-	506140	OCC1OC(CC1O)N1C=C(CCCl)C(=O)NC1=O	UUSHUCRHZYSZKI-UHFFFAOYSA-N	1.50123e+07	2.73175e+07	1.34593e+07	1.26283e+07	2.47374e+07	1.7947e+07	3.60095e+07	2.96503e+07	1.85809e+07	1.99209e+07	0.762885	-0.390463	0.221604	0.76	0.878565
Com_2343_neg	Corynether A	N	C15H14O6	290.079	289.069	7.98372	[M-H]-	1.41	-	3	C18	Benzenoids	Benzene and substituted derivatives	Diphenylethers	-	-	-	-	-	-	CC1=CC(=CC(=C1C(=O)O)OC2=C(C=C(C=C2C)O)O)O	ZXWOXXVHOUPFOK-UHFFFAOYSA-N	8.71851e+07	4.39458e+07	7.07052e+07	4.57817e+07	5.03863e+07	7.15005e+07	5.1178e+07	4.03252e+07	3.9596e+07	4.90835e+07	1.18405	0.243724	0.390522	0.64	0.357276
Com_2345_neg	Chloroxuron	N	C15H15ClN2O2	290.082	289.075	1.78547	[M-H]-	5.385	0.71	2	C18	Benzenoids	Benzene and substituted derivatives	Diphenylethers	"1982-47-4"	HMDB0250129	C19075	-	-	-	CN(C)C(=O)NC1=CC=C(C=C1)OC2=CC=C(C=C2)Cl	IVUXTESCPZUGJC-UHFFFAOYSA-N	3.07532e+07	3.18504e+07	2.6166e+07	1.61994e+07	2.18417e+07	3.62968e+07	3.84876e+07	2.80841e+07	3.45889e+07	4.09514e+07	0.710787	-0.492511	0.0412009	0.92	1.06279
Com_2346_neg	Osmundalin	N	C12H18O8	290.1	289.094	2.70368	[M-H]-	4.89	0.53	2	C18	Organic oxygen compounds	Organooxygen compounds	Carbohydrates and carbohydrate conjugates	-	HMDB0031304	-	-	-	-	CC1C(C=CC(=O)O1)OC2C(C(C(C(O2)CO)O)O)O	KZOPXYPPFZYEHT-UHFFFAOYSA-N	2.25008e+07	2.34661e+07	2.24866e+07	2.13708e+07	2.20127e+07	2.65095e+07	2.90071e+07	2.74472e+07	2.68533e+07	3.57213e+07	0.768437	-0.380001	0.00764644	1	1.00994
Com_2348_neg	Rotoxamina	N	C16H19ClN2O	290.119	289.112	1.56054	[M-H]-	5.305	0.64	2	C18	Benzenoids	Benzene and substituted derivatives	Benzylethers	-	-	-	-	-	-	CN(C)CCOC(C1=CC=C(C=C1)Cl)C2=CC=CC=N2	OJFSXZCBGQGRNV-INIZCTEOSA-N	6.67649e+07	6.30064e+07	3.81957e+07	4.79989e+07	4.68561e+07	5.00205e+07	6.91249e+07	6.30635e+07	5.93481e+07	5.64321e+07	0.881985	-0.181174	0.270922	0.72	0.599693
Com_2351_neg	Trimethoprim	N	C14H18N4O3	290.138	289.13	3.40552	[M-H]-	5.579	0.54	2	C18	Benzenoids	Phenol ethers	Anisoles	"738-70-5"	HMDB0014583	C01965	-	-	-	COC1=CC(=CC(=C1OC)OC)CC2=CN=C(N=C2N)N	IEDVJHCEMCRBQM-UHFFFAOYSA-N	1.87651e+07	2.18819e+07	1.74373e+07	1.72935e+07	2.13894e+07	2.23032e+07	3.67093e+07	2.1928e+07	2.70543e+07	3.15315e+07	0.693541	-0.527947	0.0201039	1	1.44464
Com_2352_neg	Diisopentyl thiomalate	N	C14H26O4S	290.155	289.148	0.26102	[M-H]-	6.028	-	3	C18	Lipids and lipid-like molecules	Fatty Acyls	Fatty acid esters	"68084-03-7"	HMDB0032223	-	-	LMFA07010835	106530	CC(C)CCOC(=O)CC(S)C(=O)OCCC(C)C	HHNLQBYPOOATIP-UHFFFAOYSA-N	1.25025e+06	3.14192e+06	493434	543825	758369	478814	303167	336162	2.72436e+06	435348	1.44647	0.53254	0.347787	0.84	0.555165
Com_2353_neg	16alpha-Fluoroestradiol	N	C18H23FO2	290.168	289.16	1.86063	[M-H]-	5.021	-	3	C18	Lipids and lipid-like molecules	Steroids and steroid derivatives	Estrane steroids	"-"	HMDB0244757	-	-	-	14211618	CC12CCC3C(CCC4=C3C=CC(O)=C4)C1CC(F)C2O	KDLLNMRYZGUVMA-UHFFFAOYSA-N	2.14577e+07	1.1166e+07	1.4165e+07	1.803e+07	8.36011e+06	278541	1.44139e+06	1.36556e+07	1.07846e+06	432850	4.33347	2.11552	0.0204803	0.92	2.32754
Com_2354_neg	1-Octen-3-yl glucoside	N	C14H26O6	290.173	289.166	0.96467	[M-H]-	5.71	-	3	C18	Lipids and lipid-like molecules	Fatty Acyls	Fatty acyl glycosides	"209863-00-3"	HMDB0032959	-	-	-	73817234	CCCCCC(OC1OC(CO)C(O)C(O)C1O)C=C	MPSRBJBPHXIOFN-UHFFFAOYSA-N	1.04015e+08	1.20897e+08	1.16928e+08	9.45179e+07	1.18144e+08	1.3115e+08	1.60369e+08	1.02375e+08	1.53981e+08	1.88222e+08	0.7533	-0.408704	0.0597023	0.84	1.12992
Com_2356_neg	Deoxy phytoprostane J1	N	C18H26O3	290.188	289.181	0.35217	[M-H]-	8.118	0.55	2	C18	Lipids and lipid-like molecules	Fatty Acyls	Eicosanoids	-	-	-	-	-	-	CCC=CC=C1C(C=CC1=O)CCCCCCCC(=O)O	PDNGUFGDDNNXDJ-DUOGVXIXSA-N	510302	411889	3.46767e+06	2.27416e+06	2.15645e+06	844067	6.55539e+06	337689	7.03603e+06	2.44834e+06	0.512178	-0.965283	0.565398	0.64	0.820362
Com_2357_neg	Verapamil metabolite D-617	N	C17H26N2O2	290.199	289.192	0.10873	[M-H]-	5.526	-	3	C18	Benzenoids	Benzene and substituted derivatives	Phenylbutylamines	"-"	HMDB0013962	-	-	-	93168	CNCCCC(C#N)(C(C)C)C1=CC(OC)=C(OC)C=C1	WLOBUUJURNEQCL-UHFFFAOYSA-N	1.10745e+07	1.60122e+07	8.02002e+06	7.2324e+06	1.04712e+07	1.50025e+07	1.56847e+07	1.05381e+07	1.15115e+07	2.09863e+07	0.716333	-0.481298	0.101396	0.8	0.90832
Com_2359_neg	Glycerol 1-(5-hydroxydodecanoate)	N	C15H30O5	290.209	289.202	0.46795	[M-H]-	5.869	-	3	C18	Lipids and lipid-like molecules	Fatty Acyls	Fatty alcohols	"26446-32-2"	HMDB0040168	-	-	-	175553	CCCCCCCC(O)CCCC(=O)OCC(O)CO	KCEQGTJBAICOKH-UHFFFAOYSA-N	1.07016e+07	1.20289e+07	1.38321e+07	9.78746e+06	1.32077e+07	1.15238e+07	1.26236e+07	9.3456e+06	1.42098e+07	1.60897e+07	0.933617	-0.099097	0.610293	0.6	0.362208
Com_2360_neg	5b-Dihydrotestosterone	N	C19H30O2	290.225	289.217	0.24119	[M-H]-	9.533	-	3	C18	Lipids and lipid-like molecules	Steroids and steroid derivatives	Androstane steroids	"571-22-2"	HMDB0006770	C05293	map00140	LMST02020069	11302	[H][C@@]12CC[C@H](O)[C@@]1(C)CC[C@@]1([H])[C@@]2([H])CC[C@]2([H])CC(=O)CC[C@]12C	NVKAWKQGWWIWPM-MISPCMORSA-N	3.94451e+06	1.42974e+06	5.33205e+06	4.96722e+06	5.64425e+06	1.00297e+07	5.86096e+06	3.77704e+06	4.25261e+06	7.0522e+06	0.68828	-0.538933	0.223124	0.72	0.8345
Com_2366_neg	Orciprenaline-3-O-sulfate	N	C11H17NO6S	291.078	290.071	0.75607	[M-H]-	5.479	-	3	C18	Organic acids and derivatives	Organic sulfuric acids and derivatives	Arylsulfates	"-"	HMDB0060609	-	-	-	145888	CC(C)NCC(O)C1=CC(O)=CC(OS(O)(=O)=O)=C1	IJWHPUWEGCYHMQ-UHFFFAOYSA-N	4.18935e+07	5.60097e+07	2.71019e+07	3.8714e+07	4.45845e+07	4.46354e+07	6.26823e+07	4.61002e+07	5.00253e+07	7.1933e+07	0.756433	-0.402716	0.0929776	0.88	1.03244
Com_2368_neg	Sarmentosin epoxide	N	C11H17NO8	291.095	290.088	0.25321	[M-H]-	2.046	0.82	2	C18	Organic oxygen compounds	Organooxygen compounds	Carbohydrates and carbohydrate conjugates	-	-	C08341	-	-	-	C(C1C(C(C(C(O1)OCC2C(O2)(CO)C#N)O)O)O)O	MGWCXJDKHMCXRL-YMGPVYFXSA-N	1.41725e+08	7.15041e+08	1.29364e+08	9.07259e+07	9.81035e+07	2.8635e+08	1.2249e+08	1.12582e+08	1.31668e+08	1.27259e+08	1.50569	0.59042	0.79434	0.48	0.338048
Com_2369_neg	delta-Hydroxylysylnorleucine	N	C12H25N3O5	291.179	290.169	9.55259	[M-H]-	5.425	-	3	C18	Organic acids and derivatives	Carboxylic acids and derivatives	Amino acids, peptides, and analogues	"-"	HMDB0253190	-	-	-	22145319	NC(CCCCNCC(O)CCC(N)C(O)=O)C(O)=O	SWTKBYSXMULFHZ-UHFFFAOYSA-N	1.16021e+07	1.23593e+07	8.30051e+06	8.80969e+06	1.09692e+07	1.37305e+07	1.6179e+07	9.1216e+06	1.57251e+07	1.58774e+07	0.736771	-0.440713	0.0602707	0.88	1.04934
Com_236_neg	Doxifluridine	N	C9H11FN2O5	246.065	245.056	5.76574	[M-H]-	5.212	-	3	C18	Nucleosides, nucleotides, and analogues	5'-deoxyribonucleosides	-	"3094-09-5"	HMDB0060406	C12739	map00983	-	18343	C[C@H]1O[C@H]([C@H](O)[C@@H]1O)N1C=C(F)C(O)=NC1=O	ZWAOHEXOSAUJHY-ZIYNGMLESA-N	341075	343885	428615	386146	251578	304837	403639	260468	350270	220988	1.13706	0.185306	0.358441	0.64	0.207369
Com_2371_neg	2,5-Dihydroxy-3,6-diphenyl-1,4-benzoquinone	N	C18H12O4	292.074	291.066	1.71264	[M-H]-	5.027	-	3	C18	Organic oxygen compounds	Organooxygen compounds	Carbonyl compounds	-	HMDB0302338	-	-	-	-	C1=CC=C(C=C1)C2=C(C(=O)C(=C(C2=O)O)C3=CC=CC=C3)O	HZKFHDXTSAYOSN-UHFFFAOYSA-N	3.77428e+07	1.42134e+07	2.80493e+07	1.7971e+07	1.35901e+07	3.58682e+06	9.09903e+06	1.96559e+07	3.71043e+06	6.48805e+06	2.62261	1.39101	0.0227912	0.88	2.14942
Com_2372_neg	EDTA	N	C10H16N2O8	292.091	291.083	0.21279	[M-H]-	1.725	-	3	C18	Organic acids and derivatives	Carboxylic acids and derivatives	Tetracarboxylic acids and derivatives	-	HMDB0303556	C00284	-	-	-	C(CN(CC(=O)O)CC(=O)O)N(CC(=O)O)CC(=O)O	KCXVZYZYPLLWCC-UHFFFAOYSA-N	9.37609e+06	1.9722e+07	9.95037e+06	8.79668e+06	1.26915e+07	8.10364e+06	1.23578e+07	1.71678e+07	1.36217e+07	1.63257e+07	0.895822	-0.158716	0.549994	0.6	0.426276
Com_2374_neg	Didemnimide E	N	C16H12N4O2	292.096	291.091	8.33072	[M-H]-	5.722	-	3	C18	Organoheterocyclic compounds	Indoles and derivatives	Indoles	-	-	-	-	-	-	CN1C=C(N=C1)C2=C(C(=O)NC2=O)C3=CNC4=CC=CC=C43	ZFDOSEQHSGOGSY-UHFFFAOYSA-N	4.92286e+07	2.66358e+07	2.63951e+07	2.42306e+07	3.01569e+07	2.63132e+07	6.64529e+07	5.1277e+07	6.69575e+07	5.85316e+07	0.581181	-0.782941	0.0425525	0.84	1.79776
Com_2377_neg	Pantoyllactone glucoside	N	C12H20O8	292.116	291.109	0.53604	[M-H]-	5.426	-	3	C18	Lipids and lipid-like molecules	Fatty Acyls	Fatty acyl glycosides	"-"	HMDB0041269	-	-	-	14701560	CC1(C)COC(=O)C1OC1OC(CO)C(O)C(O)C1O	BFCZPWYLRHFBNO-UHFFFAOYSA-N	9.75979e+06	1.05539e+07	9.66066e+06	9.02451e+06	1.1482e+07	2.78618e+07	1.48873e+07	1.394e+07	1.52872e+07	1.88379e+07	0.555869	-0.847184	0.00912298	1	1.53535
Com_2378_neg	Latrunculeic acid	N	C17H24O4	292.167	291.16	0.03958	[M-H]-	6.37	-	3	C18	Lipids and lipid-like molecules	Fatty Acyls	Fatty acids and conjugates	-	-	-	-	-	-	CC(CCC1CC=CC(=O)O1)C=CCCC(=CC(=O)O)C	OHWFPMKLBOHSHY-WKTSBRCASA-N	3.50608e+06	7.93885e+07	3.71935e+07	3.18176e+07	3.00439e+07	7.11066e+06	1.4957e+06	4.63126e+06	3.50921e+07	1.80755e+07	2.73999	1.45417	0.166057	0.76	1.80583
Com_2379_neg	Decanoyl m-Nitroaniline	N	C16H24N2O3	292.179	291.172	2.38347	[M-H]-	5.82	-	3	C18	Benzenoids	Benzene and substituted derivatives	Nitrobenzenes	"72298-61-4"	-	-	-	-	-	CCCCCCCCCC(=O)NC1=CC(=CC=C1)[N+](=O)[O-]	ZSNIMTCNOZNHRZ-UHFFFAOYSA-N	3.52282e+06	5.04557e+06	4.21974e+06	2.89368e+06	3.89472e+06	6.72502e+06	4.68818e+06	2.82954e+06	3.47319e+06	4.54733e+06	0.87932	-0.18554	0.575098	0.56	0.343256
Com_2381_neg	B-Octylglucoside	N	C14H28O6	292.189	291.182	0.87491	[M-H]-	5.396	-	3	C18	Lipids and lipid-like molecules	Fatty Acyls	Fatty acyl glycosides	"-"	HMDB0245753	-	-	-	-	CCCCCCCCOC1OC(CO)C(O)C(O)C1O	HEGSGKPQLMEBJL-UHFFFAOYSA-N	1.02396e+07	1.48599e+07	1.38768e+07	1.45294e+07	1.76487e+07	2.32199e+07	2.30608e+07	1.64288e+07	1.7957e+07	2.78696e+07	0.655583	-0.60915	0.012354	0.96	1.31477
Com_2387_neg	Cyanthoate	N	C10H19N2O4PS	294.08	293.07	8.90952	[M-H]-	5.069	-	3	C18	Organophosphorus compounds	Organothiophosphorus compounds	-	"3734-95-0"	HMDB0250616	C18974	-	-	-	CCOP(=O)(OCC)SCC(O)=NC(C)(C)C#N	TWDJIKFUVRYBJF-UHFFFAOYSA-N	2.70072e+07	1.56973e+07	1.61077e+07	1.31935e+07	1.4453e+07	1.62545e+07	1.83532e+07	1.8141e+07	4.06692e+07	2.09819e+07	0.755759	-0.404002	0.257082	0.84	0.722429
Com_2388_neg	gamma-L-Glutamyl-L-methionine sulfoxide	N	C10H18N2O6S	294.089	293.079	8.20913	[M-H]-	5.127	-	3	C18	Organic acids and derivatives	Carboxylic acids and derivatives	Amino acids, peptides, and analogues	"39015-69-5"	HMDB0038613	-	-	-	13894653	CS(=O)CCC(NC(=O)CCC(N)C(O)=O)C(O)=O	NEVSWSOSRAOCGK-UHFFFAOYSA-N	9.40868e+06	1.45168e+07	9.92337e+06	9.52632e+06	9.84736e+06	8.59754e+06	1.20966e+07	8.26659e+06	8.97551e+06	7.22973e+06	1.17838	0.236802	0.199758	0.84	0.655415
Com_2391_neg	Tuliposide B	N	C11H18O9	294.095	293.088	0.75955	[M-H]-	2.08	0.66	2	C18	Organic oxygen compounds	Organooxygen compounds	Carbohydrates and carbohydrate conjugates	-	HMDB0303141	C08570	-	LMFA13010038	-	C=C(C(CO)O)C(=O)OC1C(C(C(C(O1)CO)O)O)O	KVRQQFBSAHPTAB-FUYPYFFWSA-N	1.49747e+07	3.43439e+07	1.74272e+07	1.18656e+07	4.36271e+07	1.96189e+07	3.97469e+07	3.25159e+07	5.46757e+07	4.03541e+07	0.653991	-0.612658	0.142867	0.76	1.2494
Com_2393_neg	6-Tuliposide B	N	C11H18O9	294.095	293.088	1.92457	[M-H]-	5.012	-	3	C18	Lipids and lipid-like molecules	Saccharolipids	-	-	-	C21186	-	-	-	C=C(C(CO)O)C(=O)OCC1C(C(C(C(O1)O)O)O)O	FMHJNIRDGYFPEC-CHICSPHLSA-N	5.26235e+06	1.80233e+07	6.56121e+06	6.93175e+06	4.56937e+07	5.47835e+06	9.51261e+06	5.40458e+06	3.14088e+07	6.59571e+06	1.4122	0.49794	0.654053	0.56	0.476017
Com_2398_neg	F-Amidine	N	C14H19FN4O2	294.149	293.143	4.06104	[M-H]-	5.669	-	3	C18	Benzenoids	Benzene and substituted derivatives	Benzoic acids and derivatives	"877617-46-4"	-	-	-	-	-	C1=CC=C(C=C1)C(=O)NC(CCCN=C(CF)N)C(=O)N	OLFDULIIJWCYCK-NSHDSACASA-N	1.4721e+07	617194	6.96453e+06	1.44452e+06	8.22964e+06	8.85943e+06	2.32252e+07	8.265e+06	3.60216e+07	1.15778e+07	0.363585	-1.45964	0.0847466	0.88	1.38486
Com_23_neg	L-Glutamic acid	N	C5H9NO4	147.053	146.046	0.20844	[M-H]-	1.342	0.97	1	C18	Organic acids and derivatives	Carboxylic acids and derivatives	Amino acids, peptides, and analogues	"56-86-0"	HMDB0000148	C00025	map00220;map00250;map00330;map00332;map00340;map00430;map00471;map00480;map00524;map00630;map00650;map00660;map00860;map00910;map00970;map01060;map01064;map01100;map01110;map01120	-	33032	N[C@@H](CCC(O)=O)C(O)=O	WHUUTDBJXJRKMK-VKHMYHEASA-N	1.36823e+09	1.58511e+09	2.3522e+09	2.08753e+09	2.17156e+09	9.97371e+08	8.93205e+08	2.10181e+09	1.98767e+09	1.23477e+09	1.32569	0.406743	0.159721	0.8	0.724584
Com_2402_neg	Tetradecylsulfate	N	C14H30O4S	294.186	293.179	0.55249	[M-H]-	8.587	0.82	2	C18	Organic acids and derivatives	Organic sulfuric acids and derivatives	Sulfuric acid esters	"4754-44-3"	-	-	-	-	5248	O=S(=O)(O)OCCCCCCCCCCCCCC	URLJMZWTXZTZRR-UHFFFAOYSA-N	7.82359e+07	1.3733e+08	4.3272e+07	4.18841e+07	3.77334e+07	6.58696e+07	7.22773e+07	5.27246e+07	5.75493e+07	8.14709e+07	1.02596	0.0369733	0.730176	0.64	0.360431
Com_2403_neg	13-OxoODE	N	C18H30O3	294.219	293.212	0.40059	[M-H]-	7.786	0.73	2	C18	Lipids and lipid-like molecules	Fatty Acyls	Lineolic acids and derivatives	"54739-30-9"	HMDB0004668	C14765	map00591	LMFA02000252	-	CCCCCC(=O)C=CC=CCCCCCCCC(=O)O	JHXAZBBVQSRKJR-KDFHGORWSA-N	1.00234e+09	6.75556e+08	6.68362e+08	6.29818e+08	6.07608e+08	7.05431e+08	7.89771e+08	6.26337e+08	6.52589e+08	7.61208e+08	1.01368	0.0195966	0.998669	0.6	0.125348
Com_2404_neg	5-Heptyl-2-furanheptanoic acid	N	C18H30O3	294.219	293.212	0.26075	[M-H]-	7.443	0.65	2	C18	Lipids and lipid-like molecules	Fatty Acyls	Fatty acids and conjugates	"-"	HMDB0112093	-	-	LMFA01150041	101929482	CCCCCCCC1=CC=C(CCCCCCC(O)=O)O1	DIQFORWONKLMOZ-UHFFFAOYSA-N	1.58358e+08	1.72371e+08	1.27653e+08	1.25807e+08	1.09794e+08	1.37881e+08	1.59984e+08	1.25485e+08	1.17229e+08	1.30912e+08	1.0335	0.0475326	0.80531	0.48	0.0600834
Com_2405_neg	Pseudopyronine B	N	C18H30O3	294.219	293.212	0.56238	[M-H]-	8.403	0.73	2	C18	Organoheterocyclic compounds	Pyrans	Pyranones and derivatives	-	-	-	-	-	-	CCCCCCCC1=CC(=C(C(=O)O1)CCCCCC)O	SJGBVXPXTMNDDG-UHFFFAOYSA-N	5.615e+07	5.8727e+07	5.18643e+07	2.29004e+07	4.70333e+07	6.04314e+07	3.50469e+07	5.80286e+07	6.81808e+07	3.37095e+07	0.926694	-0.109836	0.716677	0.64	0.494895
Com_2408_neg	N4-Acetyl-Sulfamethoxazole	N	C12H13N3O4S	295.063	294.058	8.28237	[M-H]-	4.526	-	3	C18	Benzenoids	Benzene and substituted derivatives	Benzenesulfonamides	"21312-10-7"	-	-	-	-	65280	O=S(=O)(NC1=NOC(=C1)C)C2=CC=C(N=C(O)C)C=C2	GXPIUNZCALHVBA-UHFFFAOYSA-N	1.70107e+06	602802	1.24559e+06	652412	2.42225e+06	1.41967e+06	2.62106e+06	1.10658e+06	2.15123e+06	2.92968e+06	0.647633	-0.626751	0.161578	0.76	0.744552
Com_2409_neg	GlcN-Mal	N	C10H17NO9	295.09	294.082	2.26478	[M-H]-	5.127	-	3	C18	Organic oxygen compounds	Organooxygen compounds	Carbohydrates and carbohydrate conjugates	-	-	-	-	LMFA13010058	-	C(C1C(C(C(C(O1)OC(CC(=O)O)C(=O)O)N)O)O)O	DFSUVSNIIHLGAX-NKQVSKEESA-N	656883	1.43977e+06	1.01098e+06	1.01693e+06	1.13834e+06	1.20934e+06	986797	722691	730470	717452	1.20522	0.269297	0.312215	0.68	0.439656
Com_240_neg	N-Acetyl-L-tryptophan	N	C13H14N2O3	246.1	245.093	0.26	[M-H]-	5.541	-	3	C18	Organic acids and derivatives	Carboxylic acids and derivatives	Amino acids, peptides, and analogues	"1218-34-4"	HMDB0013713	-	-	-	700653	CC(=O)N[C@@H](CC1=CNC2=C1C=CC=C2)C(O)=O	DZTHIGRZJZPRDV-LBPRGKRZSA-N	3.04433e+07	4.37534e+07	2.09352e+07	1.05341e+07	1.3535e+07	1.32753e+07	1.27343e+07	1.92944e+07	7.08893e+06	8.02646e+06	1.97289	0.980312	0.0932575	0.84	1.47311
Com_2410_neg	Nitrothal-isopropyl	N	C14H17NO6	295.106	294.099	1.41182	[M-H]-	5.484	-	3	C18	Benzenoids	Benzene and substituted derivatives	Benzoic acids and derivatives	"10552-74-6"	-	C18873	-	-	-	CC(C)OC(=O)C1=CC(=CC(=C1)[N+](=O)[O-])C(=O)OC(C)C	VJAWBEFMCIINFU-UHFFFAOYSA-N	3.49156e+07	5.28833e+07	1.98687e+07	2.6258e+07	3.02109e+07	3.54412e+07	3.78804e+07	4.23295e+07	3.01356e+07	2.99408e+07	0.93404	-0.0984442	0.545025	0.64	0.515449
Com_2411_neg	N6,N6-Dimethyladenosine	N	C12H17N5O4	295.128	294.118	9.44541	[M-H]-	5.369	-	3	C18	Nucleosides, nucleotides, and analogues	Purine nucleosides	-	"-"	-	C03416	-	-	-	[H][C@]1(CO)O[C@@]([H])(N2C=NC3=C(N=CN=C23)N(C)C)[C@]([H])(O)[C@]1([H])O	WVGPGNPCZPYCLK-WOUKDFQISA-N	2.1593e+07	1.87648e+07	3.22492e+07	1.40787e+07	1.76286e+07	6.10605e+06	3.46143e+06	1.70132e+07	2.84673e+06	7.06525e+06	2.8585	1.51526	0.0138411	0.96	1.99603
Com_2413_neg	Tertatolol	N	C16H25NO2S	295.161	294.155	5.3977	[M-H]-	5.178	-	3	C18	Organoheterocyclic compounds	Thiochromanes	-	"83688-84-0"	HMDB0042026	-	-	-	36920	CC(C)(C)NCC(O)COC1=CC=CC2=C1SCCC2	HTWFXPCUFWKXOP-UHFFFAOYSA-N	4.44064e+06	4.07371e+06	2.93433e+06	3.87021e+06	2.70163e+06	1.46406e+06	2.24125e+06	5.42388e+06	1.08256e+06	1.63883e+06	1.52064	0.604682	0.107482	0.8	1.58182
Com_2417_neg	Flunixine	N	C14H11F3N2O2	296.077	295.067	8.44173	[M-H]-	1.401	-	3	C18	Benzenoids	Benzene and substituted derivatives	Trifluoromethylbenzenes	"38677-85-9"	HMDB0252340	-	-	-	38081	O=C(O)C1=CC=CN=C1NC2=CC=CC(=C2C)C(F)(F)F	NOOCSNJCXJYGPE-UHFFFAOYSA-N	3.33381e+06	1.04599e+07	6.15528e+06	4.87904e+06	8.70001e+06	6.47549e+06	7.91583e+06	6.50503e+06	8.65909e+06	9.47128e+06	0.859106	-0.219092	0.357843	0.64	0.438002
Com_2418_neg	Gymnoascolide C	N	C18H16O4	296.105	295.097	2.26307	[M-H]-	5.345	-	3	C18	Organoheterocyclic compounds	Dihydrofurans	Furanones	-	-	-	-	-	-	COC1C(=C(C(=O)O1)C2=CC=CC=C2)C(C3=CC=CC=C3)O	MNJDDTIBFQZPQZ-DAFXYXGESA-N	4.37601e+06	3.43022e+06	4.23641e+06	2.21714e+06	2.96783e+06	4.1612e+06	4.26457e+06	3.21488e+06	2.88045e+06	5.04227e+06	0.880605	-0.183433	0.421511	0.6	0.309919
Com_2419_neg	Isotanciloide	N	C15H20O6	296.126	295.119	1.43643	[M-H]-	5.355	0.57	2	C18	Lipids and lipid-like molecules	Prenol lipids	Terpene lactones	-	-	-	-	-	-	[C@H]12[C@]([C@@](CC[C@@H]3[C@@H]1OC(=O)C3=C)(O)C)([C@@H]([C@@H]1[C@@]2(C)O1)O)O	WXEQZOMYEYZFSK-NDENJLPYNA-N	1.44096e+07	1.38336e+07	1.34202e+07	1.09714e+07	1.39824e+07	2.21538e+07	2.48938e+07	1.76392e+07	2.79487e+07	3.01676e+07	0.542473	-0.882378	0.00133193	1	2.66057
Com_2421_neg	2,4,5-Triphenylimidazole	N	C21H16N2	296.131	295.122	6.71195	[M-H]-	5.554	-	3	C18	Organoheterocyclic compounds	Azoles	Imidazoles	"-"	HMDB0245477	-	-	-	10232	N1C(=NC(=C1C1=CC=CC=C1)C1=CC=CC=C1)C1=CC=CC=C1	RNIPJYFZGXJSDD-UHFFFAOYSA-N	1.75724e+08	1.29715e+08	1.2385e+08	1.31852e+08	1.06595e+08	1.24013e+08	2.07218e+08	1.22445e+08	2.4989e+08	2.99171e+08	0.665912	-0.586597	0.128647	0.72	1.10541
Com_2423_neg	Methdilazine	N	C18H20N2S	296.135	295.13	9.29102	[M-H]-	5.426	-	3	C18	Organoheterocyclic compounds	Benzothiazines	Phenothiazines	"1982-37-2"	HMDB0015038	C07175	-	-	14677	CN1CCC(CN2C3=CC=CC=C3SC3=CC=CC=C23)C1	HTMIBDQKFHUPSX-UHFFFAOYSA-N	2.49459e+07	3.46049e+07	2.38385e+07	2.04477e+07	3.258e+07	3.24167e+07	6.10517e+07	2.48639e+07	2.61113e+07	4.60473e+07	0.716134	-0.481699	0.187689	0.72	0.945541
Com_2424_neg	7-O-Methylpseudomajucin	N	C16H24O5	296.162	295.155	0.45739	[M-H]-	6.021	0.54	2	C18	Organoheterocyclic compounds	Oxepanes	-	-	-	-	-	-	-	CC1C(CC23C1(CC(=O)O2)CC4(C(C3(CO4)C)C)OC)O	IWHIXZPOKSTUOA-NTBBUZNFSA-N	4.65153e+07	3.69463e+07	2.65373e+07	3.03041e+07	4.33969e+07	1.65706e+07	6.12841e+07	2.46001e+07	5.8384e+07	2.68383e+07	0.978808	-0.0309017	0.76982	0.56	0.57119
Com_2430_neg	FA 18:2+1O	N	C18H32O3	296.235	295.228	0.42452	[M-H]-	7.804	0.92	2	C18	Lipids and lipid-like molecules	Fatty Acyls	Lineolic acids and derivatives	-	-	-	-	LMFA02000318	-	O=C(O)CCCCCCCC(O)C=CC=CCCCCC	NPDSHTNEKLQQIJ-UHFFFAOYSA-N	1.16706e+09	1.37012e+09	9.73496e+08	9.9503e+08	8.30476e+08	1.56572e+09	1.18162e+09	8.6094e+08	1.0213e+09	1.13533e+09	0.925633	-0.111488	0.593477	0.64	0.188196
Com_2437_neg	N-Acetylserotonin sulfate	N	C12H14N2O5S	298.062	297.055	0.13784	[M-H]-	5.318	-	3	C18	Organic acids and derivatives	Carboxylic acids and derivatives	Carboxylic acid derivatives	"94840-68-3"	HMDB0060834	-	-	-	45479248	CC(=O)NCCC1=CNC2=C1C=C(OS(O)(=O)=O)C=C2	UCAJZNVFRVLULS-UHFFFAOYSA-N	2.7878e+06	2.8533e+06	1.82485e+06	3.50964e+06	2.10573e+06	1.88125e+06	4.09871e+06	2.13263e+06	4.06476e+06	3.84978e+06	0.8162	-0.293006	0.425585	0.72	0.514346
Com_2438_neg	5'-S-Methyl-5'-thioinosine	N	C11H14N4O4S	298.074	297.065	3.78419	[M-H]-	5.448	0.63	2	C18	Nucleosides, nucleotides, and analogues	5'-deoxyribonucleosides	5'-deoxy-5'-thionucleosides	-	-	C19787	map00270;map01100	-	-	CSCC1C(C(C(O1)N2C=NC3=C2N=CNC3=O)O)O	GXYLOXCSJFJFKA-IOSLPCCCSA-N	1.32568e+07	2.1046e+07	8.91156e+06	5.78421e+06	1.34756e+07	1.98617e+07	2.18395e+07	2.80432e+07	3.67969e+07	1.47255e+07	0.515179	-0.956853	0.0325757	0.92	1.80115
Com_2441_neg	Eutypoid D	N	C17H14O5	298.084	297.077	0.35606	[M-H]-	5.609	0.63	2	C18	Benzenoids	Phenols	Benzenediols	-	-	-	-	-	-	C1C(=C(C(=O)O1)C2=CC(=CC(=C2)O)O)CC3=CC=C(C=C3)O	QHJKSEDOBYAWIB-UHFFFAOYSA-N	2.42095e+07	2.1042e+07	3.27871e+07	2.19756e+07	3.67842e+07	3.07911e+07	3.70644e+07	2.04052e+07	4.44832e+07	4.36067e+07	0.775718	-0.366396	0.222815	0.72	0.792684
Com_2443_neg	1-Methylxanthosine	N	C11H14N4O6	298.091	297.083	4.07548	[M-H]-	1.397	0.67	2	C18	Nucleosides, nucleotides, and analogues	Purine nucleosides	-	-	-	-	-	-	-	CN1C(=O)C2=C(NC1=O)N(C=N2)C3C(C(C(O3)CO)O)O	SOBHTUPJYFGBBX-KQYNXXCUSA-N	2.71575e+07	3.00872e+07	2.70095e+07	2.08891e+07	2.69586e+07	1.92967e+07	2.71803e+07	2.62109e+07	3.27125e+07	3.34746e+07	0.951228	-0.0721365	0.751545	0.6	0.228704
Com_2445_neg	8-Deoxy-11-hydroxy-13-chlorogrosheimin	N	C15H19ClO4	298.097	297.088	5.75681	[M-H]-	5.841	0.54	2	C18	Lipids and lipid-like molecules	Prenol lipids	Terpene lactones	"83551-02-4"	HMDB0041037	-	-	-	131753015	CC1C2C(CC1=O)C(=C)CCC1C2OC(=O)C1(O)CCl	RXUIKPFKVDKIDO-UHFFFAOYSA-N	2.1329e+06	2.36611e+06	2.64546e+06	1.78019e+06	2.09924e+06	1.65907e+06	2.01212e+06	3.1403e+06	2.71482e+06	4.43723e+06	0.789475	-0.341034	0.357767	0.64	0.337419
Com_2446_neg	Sarkomycin Z	N	C14H18O7	298.105	297.1	7.52722	[M-H]-	5.469	0.52	2	C18	Organic oxygen compounds	Organooxygen compounds	Alcohols and polyols	-	-	-	-	-	-	C1CC(=O)C(C1C(=O)O)CCC2(C(CCC2=O)C(=O)O)O	CLZCOSSNMHCIQY-KSCJFIISSA-N	1.55242e+07	1.41211e+07	1.17673e+07	9.66184e+06	8.56498e+06	1.25165e+07	1.31658e+07	1.40759e+07	8.46649e+06	1.78878e+07	0.902092	-0.148654	0.562042	0.56	0.375578
Com_2448_neg	LysoPA(8:0/0:0)	N	C11H23O7P	298.118	297.11	4.43751	[M-H]-	5.341	-	3	C18	Lipids and lipid-like molecules	Glycerophospholipids	Glycerophosphates	"-"	HMDB0114740	-	-	-	17786733	CCCCCCCC(=O)OCC(O)COP(O)(O)=O	VOEQFNGSVZKIOT-UHFFFAOYSA-N	1.13908e+07	1.18167e+07	1.22492e+07	9.94811e+06	1.22012e+07	1.41941e+07	1.73226e+07	1.33051e+07	1.4816e+07	2.24311e+07	0.701924	-0.510614	0.0184938	1	0.952413
Com_2449_neg	Enterolactone	N	C18H18O4	298.121	297.113	0.45598	[M-H]-	5.842	0.95	2	C18	Lignans, neolignans and related compounds	Furanoid lignans	Tetrahydrofuran lignans	"78473-71-9"	HMDB0006101	C18165	-	-	-	O=C1OCC(CC=2C=CC=C(O)C2)C1CC=3C=CC=C(O)C3	HVDGDHBAMCBBLR-WMLDXEAASA-N	4.97375e+08	2.24065e+08	5.09111e+08	6.0486e+08	4.68905e+08	2.42544e+08	5.12749e+08	4.24573e+08	7.59385e+08	4.16816e+08	0.978035	-0.0320421	0.976829	0.52	0.0896707
Com_2452_neg	Tehranolide	N	C15H22O6	298.142	297.135	0.62454	[M-H]-	5.598	0.61	2	C18	Organoheterocyclic compounds	Lactones	Gamma butyrolactones	-	-	-	-	-	-	CC1C2CCC3(C(CCC34CC(C2OC1=O)(OO4)O)O)C	UKBRRPFBNDFXGR-PLTKTJNRSA-N	6.27066e+07	3.38852e+07	4.87991e+07	3.82001e+07	6.86035e+07	7.48487e+07	7.70889e+07	6.56167e+07	9.33634e+07	8.6619e+07	0.634393	-0.656551	0.0197495	0.96	1.98111
Com_2453_neg	olomoucine	N	C15H18N6O	298.154	297.145	6.09422	[M-H]-	5.239	0.51	2	C18	Organoheterocyclic compounds	Imidazopyrimidines	Purines and purine derivatives	"101622-51-9"	HMDB0035233	-	-	-	-	CN1C=NC2=C(N=C(N=C21)NCCO)NCC3=CC=CC=C3	GTVPOLSIJWJJNY-UHFFFAOYSA-N	9.62689e+06	1.19301e+07	8.01155e+06	1.07744e+07	9.12936e+06	7.84819e+06	1.82424e+07	9.66787e+06	8.26999e+06	1.18962e+07	0.884624	-0.176864	0.644669	0.52	0.256942
Com_2455_neg	Tetranor-PGD1	N	C16H26O5	298.178	297.171	0.3143	[M-H]-	6.054	0.53	2	C18	Lipids and lipid-like molecules	Fatty Acyls	Fatty alcohols	-	-	-	-	LMFA03010215	-	CCCCCC(C=CC1C(C(CC1=O)O)CCC(=O)O)O	WWXNENYSZDYEHL-GLANRUKVSA-N	6.68498e+07	7.06244e+07	7.76442e+07	6.69316e+07	7.08559e+07	3.90634e+07	9.85491e+07	7.37822e+07	7.45006e+07	6.16027e+07	1.01556	0.0222796	0.728486	0.52	0.243828
Com_2456_neg	3-Methoxy-D-homoestra-1,3,5(10),8-tetraen-17abeta-ol	N	C20H26O2	298.193	297.186	0.02476	[M-H]-	8.732	0.51	2	C18	Benzenoids	Phenanthrenes and derivatives	-	-	-	C15142	-	-	-	CC12CCC3=C(C1CCCC2O)CCC4=C3C=CC(=C4)OC	NVNOGUBWHDSNGO-UFYCRDLUSA-N	666615	91822.8	575441	361894	329905	784509	1.41631e+06	120911	277310	281057	0.703336	-0.507715	0.751721	0.48	0.328547
Com_2458_neg	3-(8,11,14-Pentadecatrienyl)phenol	N	C21H30O	298.23	297.224	3.81398	[M-H]-	8.25	-	3	C18	Benzenoids	Phenols	1-hydroxy-4-unsubstituted benzenoids	"79353-39-2"	HMDB0033862	-	-	-	5356112	OC1=CC=CC(CCCCCCC\C=C\C\C=C\CC=C)=C1	JOLVYUIAMRUBRK-AOSYACOCSA-N	6.264e+07	4.22175e+07	3.95157e+07	4.5473e+07	6.08697e+07	6.22967e+07	9.80793e+07	6.46755e+07	1.13128e+08	9.17026e+07	0.58322	-0.777887	0.00866069	0.96	2.08964
Com_2468_neg	Carbazochrome sulfonate	N	C10H12N4O5S	300.053	299.044	4.20789	[M-H]-	1.406	0.50	2	C18	Organoheterocyclic compounds	Indoles and derivatives	-	-	-	-	-	-	-	O=C1C=C2C(=CC1=NNC(=N)O)CC(N2C)S(=O)(=O)O	OZCACMPSTYQSMM-UHFFFAOYNA-N	3.08615e+07	4.27371e+07	3.49104e+07	3.62549e+07	3.49715e+07	4.33601e+07	5.24535e+07	4.131e+07	3.78234e+07	5.76321e+07	0.772793	-0.371847	0.0317897	0.92	0.737398
Com_2470_neg	beta-D-3-Ribofuranosyluric acid	N	C10H12N4O7	300.071	299.063	0.13807	[M-H]-	4.812	-	3	C18	Organoheterocyclic compounds	Imidazopyrimidines	Purines and purine derivatives	"2124-54-1"	HMDB0029920	C05513	map00230	-	131750925	OCC1OC(C(O)C1O)N1C2=C(N=C(O)N2)C(O)=NC1=O	MFGPUMDDJCTHOI-UHFFFAOYSA-N	887111	1.09517e+06	5.0155e+06	1.03604e+06	5.60489e+06	6.69912e+06	2.02582e+06	992303	7.83249e+06	4.75579e+06	0.61145	-0.709694	0.339628	0.68	1.01557
Com_2471_neg	8phiC8SPC	N	C14H20O5S	300.103	299.096	0.18567	[M-H]-	5.669	0.59	2	C18	Benzenoids	Benzene and substituted derivatives	Benzenesulfonic acids and derivatives	-	-	-	-	-	53987276	O=C(O)CCCCCCCC1=CC=C(C=C1)S(=O)(=O)O	KCKCVKAROJRVBA-UHFFFAOYSA-N	1.19035e+07	5.99818e+06	1.64358e+07	7.6961e+06	1.13837e+07	5.37746e+06	2.06147e+07	1.61034e+07	2.06157e+07	1.18188e+07	0.716723	-0.480513	0.377061	0.68	0.728981
Com_2473_neg	2-(3-Hydroxyphenyl)ethanol 1'-glucoside	N	C14H20O7	300.121	299.114	1.96209	[M-H]-	5.499	-	3	C18	Organic oxygen compounds	Organooxygen compounds	Carbohydrates and carbohydrate conjugates	"-"	HMDB0038332	-	-	-	75586327	OCC1OC(OCCC2=CC(O)=CC=C2)C(O)C(O)C1O	DIGNKQFJIIKEBA-UHFFFAOYSA-N	2.74821e+07	6.47201e+07	2.57765e+07	2.47407e+07	2.19984e+07	1.28923e+07	3.9605e+07	1.35236e+07	3.245e+07	2.26176e+07	1.36031	0.443935	0.316433	0.64	1.26195
Com_2474_neg	alpha,alpha'-Diethyl-3,4,3',4'-stilbenetetraol	N	C18H20O4	300.136	299.129	1.96017	[M-H]-	5.827	0.54	2	C18	Phenylpropanoids and polyketides	Stilbenes	-	-	-	C14739	-	LMPK13090022	-	CCC(=C(CC)C1=CC(=CC(=C1)O)O)C2=CC(=C(C=C2)O)O	ZJTGBEWGVMMKMV-FOCLMDBBSA-N	3.88404e+06	2.99305e+06	4.87036e+06	3.08993e+06	2.56455e+06	448447	3.32793e+06	3.01714e+06	2.22124e+06	979145	1.74125	0.800127	0.115964	0.8	1.55573
Com_2475_neg	Chlorcyclizine	N	C18H21ClN2	300.139	299.132	0.45538	[M-H]-	6.228	-	3	C18	Benzenoids	Benzene and substituted derivatives	Diphenylmethanes	"82-93-9"	HMDB0240224	-	-	-	2710	CN1CCN(CC1)C(C1=CC=CC=C1)C1=CC=C(Cl)C=C1	WFNAKBGANONZEQ-UHFFFAOYSA-N	2.21194e+07	2.53505e+07	2.1491e+07	1.64612e+07	1.6545e+07	5.26632e+06	2.11873e+07	1.77319e+07	1.5944e+07	8.94086e+06	1.47628	0.561967	0.130859	0.84	1.15803
Com_2476_neg	dapdiamide A	N	C12H20N4O5	300.143	299.136	0.20545	[M-H]-	1.397	-	3	C18	Lipids and lipid-like molecules	Glycerophospholipids	Glycerophosphoserines	"-"	-	C20962	-	-	-	[H]\C(=C(\[H])C(O)=NC[C@]([H])(N)C(O)=N[C@@]([H])(C(C)C)C(O)=O)C(O)=N	JAGLEOBXISHNNM-BRUQVKLWSA-N	1.41604e+07	1.40996e+07	1.1229e+07	1.15005e+07	1.05419e+07	7.93371e+06	8.26916e+06	1.0686e+07	7.88396e+06	9.67964e+06	1.38421	0.469059	0.00542492	0.96	1.04378
Com_2477_neg	Cycloparvifloralone	N	C15H24O6	300.157	299.15	0.87357	[M-H]-	5.61	0.60	2	C18	Lipids and lipid-like molecules	Prenol lipids	Sesquiterpenoids	-	-	-	-	-	-	CC1CCC2(C13CC4(C(C2(COC(C3O)O4)C)(C)O)O)O	NMVDVMIPBSSDSI-TYFONEDASA-N	1.26394e+08	4.64233e+07	1.04215e+08	1.12741e+08	1.35898e+08	6.347e+07	8.19966e+07	7.80033e+07	1.81975e+08	6.76253e+07	1.11119	0.152105	0.655745	0.64	0.399593
Com_2479_neg	Trichostatin RK	N	C18H24N2O2	300.184	299.176	2.37122	[M-H]-	9.751	-	3	C18	Organic oxygen compounds	Organooxygen compounds	Carbonyl compounds	-	-	-	-	-	-	CC(C=C(C)C=CC(=O)NC)C(=O)C1=CC=C(C=C1)N(C)C	MOIJZGIUQNRPTH-BPLLCVTGSA-N	1.01788e+06	1.21548e+06	151876	192038	125316	121411	1.57772e+06	667989	1.04174e+06	906294	0.626301	-0.675072	0.349431	0.6	1.36914
Com_2481_neg	Achaetolide	N	C16H28O5	300.194	299.187	0.66003	[M-H]-	5.884	0.74	2	C18	Organoheterocyclic compounds	Oxocins	-	-	-	-	-	-	-	CCCCCCCC1CC(C(C=CC(CC(=O)O1)O)O)O	LAXPXFNVDQZXJE-ZVLUIJSYSA-N	5.10914e+07	7.57772e+07	6.19308e+07	5.78516e+07	6.50469e+07	4.85826e+07	7.3371e+07	5.88525e+07	7.38785e+07	7.32253e+07	0.95056	-0.0731507	0.677172	0.56	0.264422
Com_2484_neg	Roccellic acid	N	C17H32O4	300.23	299.223	0.15675	[M-H]-	8.044	0.53	2	C18	Lipids and lipid-like molecules	Fatty Acyls	Fatty acids and conjugates	"29838-46-8"	-	-	-	-	-	O=C(O)C(C)C(C(=O)O)CCCCCCCCCCCC	CADNMISJDLVPCK-UHFFFAOYSA-N	9.57208e+06	3.94995e+07	1.31418e+07	2.09981e+07	1.70117e+07	1.44931e+07	1.80829e+07	1.52822e+07	3.39893e+07	1.82164e+07	1.00159	0.00229226	0.820301	0.56	0.114465
Com_2485_neg	12-Methylferruginol	N	C21H32O	300.245	299.239	3.39301	[M-H]-	8.607	0.57	2	C18	Lipids and lipid-like molecules	Prenol lipids	Diterpenoids	-	-	-	-	-	-	CC(C)C1=C(C=C2C(=C1)CCC3C2(CCCC3(C)C)C)OC	MFLORYHKYXIQMH-PZJWPPBQSA-N	1.08189e+07	2.60686e+07	2.61459e+07	1.64886e+07	2.51149e+07	1.63948e+07	1.76058e+07	2.61134e+07	3.70535e+07	4.59368e+07	0.731193	-0.451675	0.313529	0.68	0.615262
Com_2488_neg	N-Acetylgalactosamine 6-sulfate	N	C8H15NO9S	301.047	300.037	8.23607	[M-H]-	5.542	-	3	C18	Organic oxygen compounds	Organooxygen compounds	Carbohydrates and carbohydrate conjugates	"10357-00-3"	HMDB0000841	-	-	-	193456	CC(=O)N[C@@H](C=O)[C@@H](O)[C@@H](O)[C@H](O)COS(O)(=O)=O	NHZWETQZLORZIR-OSMVPFSASA-N	2.40466e+06	309041	3.43751e+06	1.35036e+06	2.96283e+06	1.29788e+06	2.24033e+06	1.65898e+06	2.51366e+06	1.94158e+06	1.08412	0.116526	0.729936	0.6	0.406155
Com_2491_neg	4-Nitrophenol-alpha-D-galactopyranoside	N	C12H15NO8	301.08	300.073	2.58758	[M-H]-	4.92	-	3	C18	Organic oxygen compounds	Organooxygen compounds	Carbohydrates and carbohydrate conjugates	-	-	C04452	-	-	-	C1=CC(=CC=C1[N+](=O)[O-])OC2C(C(C(C(O2)CO)O)O)O	IFBHRQDFSNCLOZ-YBXAARCKSA-N	1.23537e+07	9.69654e+06	1.04049e+07	1.00409e+07	1.19495e+07	1.86539e+07	9.34423e+06	1.41882e+07	1.26293e+07	1.84671e+07	0.742951	-0.428662	0.105969	0.8	0.902986
Com_2493_neg	Augustine	N	C17H19NO4	301.131	300.125	1.74094	[M-H]-	4.798	-	3	C18	Alkaloids and derivatives	Amaryllidaceae alkaloids	Crinine- and Haemanthamine-type amaryllidaceae alkaloids	"-"	HMDB0248723	-	-	-	53462658	COC1CC2N3CCC2(C2OC12)C1=CC2=C(OCO2)C=C1C3	QLRRUWXMMVXORS-UHFFFAOYSA-N	5.08138e+06	1.92614e+06	1.76561e+06	5.35647e+06	4.23573e+06	7.12767e+06	8.26595e+06	5.63363e+06	4.29193e+06	1.10642e+07	0.504773	-0.986293	0.0385166	0.92	1.73207
Com_2494_neg	Isofebrifugine	N	C16H19N3O3	301.143	300.136	2.71255	[M-H]-	5.427	-	3	C18	Organoheterocyclic compounds	Diazanaphthalenes	Benzodiazines	"32434-44-9"	HMDB0253633	C10698	-	-	-	C1CC2C(CC(O2)(CN3C=NC4=CC=CC=C4C3=O)O)NC1	YLYLCQRQSRDSQR-ADTLFGHVSA-N	2.56914e+07	1.24069e+07	8.7955e+06	8.69284e+06	4.55432e+06	5.50518e+06	6.07198e+06	1.69807e+07	3.60829e+06	3.7133e+06	1.6762	0.745192	0.214864	0.76	1.31328
Com_2496_neg	(Ac)2-L-Lys-D-Ala	N	C13H23N3O5	301.164	300.157	1.04256	[M-H]-	5.097	-	3	C18	Organic acids and derivatives	Carboxylic acids and derivatives	Amino acids, peptides, and analogues	-	-	C02487	-	-	-	CC(C(=O)O)NC(=O)C(CCCCNC(=O)C)NC(=O)C	GREPICCJTJBJKO-KCJUWKMLSA-N	4.83686e+07	6.51376e+07	3.95745e+07	3.33892e+07	2.45117e+07	1.22266e+07	1.30318e+07	4.69246e+07	1.34937e+07	1.01056e+07	2.20272	1.13929	0.0257122	0.88	1.93461
Com_2497_neg	3-hydroxy-cis-5-octenoylcarnitine	N	C15H27NO5	301.189	300.182	1.2715	[M-H]-	5.383	-	3	C18	Lipids and lipid-like molecules	Fatty Acyls	Fatty acid esters	-	HMDB0240766	-	-	LMFA07070038	-	CCC=CCC(CC(=O)OC(CC(=O)[O-])C[N+](C)(C)C)O	YVCSXKPTXFIUHA-SREVYHEPSA-N	6.78709e+06	7.78601e+06	9.09135e+06	6.58037e+06	7.55064e+06	1.21014e+07	1.05435e+07	7.0966e+06	6.44793e+06	1.38548e+07	0.755243	-0.404988	0.186059	0.68	0.837122
Com_2498_neg	H-LEU-LEU-GLY-OH	N	C14H27N3O4	301.2	300.193	0.02524	[M-H]-	5.526	0.61	2	C18	Organic acids and derivatives	Carboxylic acids and derivatives	Amino acids, peptides, and analogues	"4464-36-2"	-	-	-	-	-	CC(C)CC(C(=O)NC(CC(C)C)C(=O)NCC(=O)O)N	YOKVEHGYYQEQOP-QWRGUYRKSA-N	1.49255e+08	1.37403e+08	1.49086e+08	1.83825e+08	1.16977e+08	1.48931e+07	2.03572e+07	1.16048e+08	3.66945e+07	1.37912e+07	3.65017	1.86796	0.0129002	1	1.71346
Com_24_neg	Indole-3-carbinol	N	C9H9NO	147.068	146.061	0.25402	[M-H]-	5.483	0.73	1	C18	Organoheterocyclic compounds	Indoles and derivatives	Indoles	"700-06-1"	HMDB0005785	-	-	-	3712	OCC1=CNC2=C1C=CC=C2	IVYPNXXAYMYVSP-UHFFFAOYSA-N	3.56227e+08	5.25248e+08	2.13163e+08	2.61541e+08	1.58307e+08	2.22907e+08	3.59935e+08	2.73501e+08	3.52672e+08	3.95795e+08	0.943717	-0.0835741	0.614171	0.64	0.281267
Com_2501_neg	{2-methoxy-4-[(5-oxooxolan-2-yl)methyl]phenyl}oxidanesulfonic acid	N	C12H14O7S	302.046	301.041	5.95797	[M-H]-	1.404	-	3	C18	Organic acids and derivatives	Organic sulfuric acids and derivatives	Arylsulfates	"-"	HMDB0127769	-	-	-	131834093	COC1=C(OS(O)(=O)=O)C=CC(CC2CCC(=O)O2)=C1	FYRRHCSCZYSADR-UHFFFAOYSA-N	1.50515e+06	367667	980381	674652	428990	659375	1.47029e+06	1.83119e+06	685569	588320	0.755881	-0.403769	0.4109	0.64	0.756193
Com_2503_neg	Pyrogallol-2-O-glucuronide	N	C12H14O9	302.064	301.058	6.59809	[M-H]-	5.398	-	3	C18	Organic oxygen compounds	Organooxygen compounds	Carbohydrates and carbohydrate conjugates	"-"	HMDB0060017	-	-	-	122553541	O[C@@H]1[C@@H](O)[C@H](OC2=C(O)C=CC=C2O)O[C@@H]([C@H]1O)C(O)=O	SOHXEAWMMVSJFL-COGRHJPHSA-N	4.97136e+06	3.24112e+06	4.04013e+06	3.78877e+06	4.6965e+06	2.31102e+06	5.84959e+06	3.04696e+06	5.13015e+06	3.24607e+06	1.05893	0.0826078	0.599928	0.56	0.364635
Com_2504_neg	3,3'-Dihydroxy-4,5,4',5'-bismethylenedioxybibenzyl	N	C16H14O6	302.079	301.069	7.70623	[M-H]-	1.444	-	3	C18	Phenylpropanoids and polyketides	Stilbenes	-	-	-	-	-	-	-	C1OC2=CC(=CC(=C2O1)O)CCC3=CC(=C4C(=C3)OCO4)O	SOGUITAJJVLQNE-UHFFFAOYSA-N	5.41331e+06	6.39033e+06	3.95998e+06	7.08223e+06	5.81089e+06	1.00425e+07	8.72952e+06	8.14976e+06	9.40823e+06	1.14341e+07	0.599963	-0.737054	0.00317593	1	1.86622
Com_2505_neg	Carpusin	N	C16H14O6	302.079	301.072	0.38803	[M-H]-	5.512	0.60	2	C18	Phenylpropanoids and polyketides	Aurone flavonoids	Auronols	-	HMDB0249689	-	-	LMPK12130076	-	COC1=CC(=CC2=C1C(=O)C(O2)(CC3=CC=C(C=C3)O)O)O	IQTGAKWQIFFPQX-UHFFFAOYSA-N	8.19434e+07	2.44967e+07	6.82826e+07	5.65304e+07	9.47354e+07	1.08429e+08	1.3471e+08	6.07859e+07	1.03802e+08	1.58688e+08	0.575529	-0.797041	0.0757639	0.88	2.03571
Com_2506_neg	8-Chlororugulovasine A	N	C16H15ClN2O2	302.082	301.075	0.7708	[M-H]-	5.286	-	3	C18	Organoheterocyclic compounds	Indoles and derivatives	Indoles	-	-	-	-	-	-	CC1=CC2(C(CC3=CNC4=C(C=CC2=C34)Cl)NC)OC1=O	SDYOUVJWVNBXPX-BLLLJJGKSA-N	9.29445e+06	7.33676e+06	6.50817e+06	7.24135e+06	8.17633e+06	8.48719e+06	9.39062e+06	9.07026e+06	1.06706e+07	9.92545e+06	0.810975	-0.30227	0.0213569	0.92	0.589635
Com_2508_neg	Isonotholaenic acid	N	C17H18O5	302.115	301.108	1.01446	[M-H]-	5.512	0.54	2	C18	Phenylpropanoids and polyketides	Stilbenes	-	-	-	-	-	-	-	COC1=CC=C(C=C1)CCC2=C(C(=CC(=C2)O)OC)C(=O)O	GAWSNXBLUNVZCK-UHFFFAOYSA-N	2.0879e+07	1.64941e+07	4.01026e+07	1.71203e+07	2.47875e+07	3.69519e+07	4.15505e+07	2.68638e+07	4.68473e+07	6.32459e+07	0.554088	-0.851813	0.0222126	0.92	1.59822
Com_2509_neg	Altiloxin B	N	C15H23ClO4	302.128	301.12	4.51006	[M-H]-	5.405	0.67	2	C18	Organoheterocyclic compounds	Oxepanes	-	-	-	-	-	-	-	CC1(C(CCC2(C13C(O3)CC(C2C(=O)O)(C)O)C)Cl)C	FZDLFIRMAQCUGH-MSKJFZEMSA-N	1.29714e+07	1.82274e+07	1.59908e+07	1.39226e+07	1.7422e+07	1.7372e+07	1.8874e+07	1.42184e+07	2.31239e+07	4.29668e+07	0.673794	-0.56962	0.167619	0.8	1.17077
Com_2510_neg	L-phenylalanyl-L-histidine	N	C15H18N4O3	302.138	301.13	3.38268	[M-H]-	5.428	0.59	2	C18	Organic acids and derivatives	Carboxylic acids and derivatives	Amino acids, peptides, and analogues	-	HMDB0028997	-	-	-	-	C1=CC=C(C=C1)CC(C(=O)NC(CC2=CN=CN2)C(=O)O)N	OHUXOEXBXPZKPT-STQMWFEESA-N	3.83976e+07	5.82514e+07	4.96103e+07	4.60985e+07	5.26473e+07	5.80388e+07	7.10447e+07	5.71786e+07	6.5582e+07	8.05391e+07	0.737116	-0.440036	0.0122357	0.92	1.20234
Com_2511_neg	Mycosporine glutaminol	N	C13H22N2O6	302.148	301.141	0.96348	[M-H]-	5.512	0.50	2	C18	Organic oxygen compounds	Organooxygen compounds	Carbonyl compounds	-	-	-	-	-	-	O=C1C(OC)=C(NC(CO)CCC(=N)O)CC(O)(CO)C1	BVWBDCIYHWDCRQ-UHFFFAOYSA-N	5.72238e+07	6.97631e+07	1.44494e+08	5.66507e+07	3.37346e+07	4.04207e+07	4.16827e+07	4.52195e+07	3.29821e+07	3.87287e+07	1.81812	0.862444	0.108025	0.84	1.69952
Com_2512_neg	Enterodiol	N	C18H22O4	302.152	301.145	1.64065	[M-H]-	5.741	0.53	2	C18	Lignans, neolignans and related compounds	Dibenzylbutane lignans	Dibenzylbutanediol lignans	-	HMDB0005056	C18166	-	-	-	OC1=CC=CC(=C1)CC(CO)C(CO)CC=2C=CC=C(O)C2	DWONJCNDULPHLV-UHFFFAOYSA-N	6.23661e+07	6.07415e+07	6.13591e+07	4.83198e+07	4.43848e+07	1.56625e+07	4.17278e+07	4.01441e+07	4.73003e+07	1.41159e+07	1.74376	0.8022	0.0610505	0.96	1.98854
Com_2513_neg	alpha-hydroxy Farnesyl Phosphonic Acid	N	C15H27O4P	302.165	301.156	5.7006	[M-H]-	6.513	-	3	C18	Lipids and lipid-like molecules	Prenol lipids	Sesquiterpenoids	"148796-53-6"	-	-	-	-	-	CC(=CCCC(=CCCC(=C(CP(=O)(O)O)O)C)C)C	ACBOJOPFHNLMLX-UHFFFAOYSA-N	1.02571e+07	2.54009e+07	1.48771e+07	1.47356e+07	1.48047e+07	1.39726e+07	1.19087e+07	5.33459e+06	1.25375e+07	2.38411e+07	1.18464	0.244454	0.437433	0.72	0.559273
Com_2514_neg	Arginyl-Gamma-glutamate	N	C11H22N6O4	302.17	301.166	9.4017	[M-H]-	5.651	-	3	C18	Organic acids and derivatives	Carboxylic acids and derivatives	Amino acids, peptides, and analogues	"-"	HMDB0028723	-	-	-	131750732	NC(CCC(=O)NC(=O)C(N)CCCNC(N)=N)C(O)=O	NSSFBLAWOMFCOV-UHFFFAOYSA-N	4.6544e+08	3.01252e+08	1.76863e+09	8.17173e+08	6.56114e+08	1.15985e+08	8.84811e+08	2.38594e+08	8.60352e+08	1.96286e+08	1.74589	0.803964	0.210577	0.68	0.969129
Com_2518_neg	Koninginin G	N	C16H30O5	302.209	301.202	0.2812	[M-H]-	5.998	0.79	2	C18	Organoheterocyclic compounds	Benzopyrans	-	-	-	-	-	-	-	CCCCCCC(C1CCC2C(CCC(C2(O1)O)O)O)O	PLZAVOYXRMPNBF-LGFJLYTPSA-N	8.11319e+07	1.77064e+08	9.51229e+07	8.73077e+07	9.85756e+07	6.41078e+07	9.76154e+07	7.94013e+07	1.01313e+08	1.10795e+08	1.18968	0.250577	0.409185	0.44	0.461496
Com_2522_neg	(3R)-3,17-dihydroxymargaric acid	N	C17H34O4	302.246	301.237	3.56482	[M-H]-	9.348	0.53	2	C18	Lipids and lipid-like molecules	Fatty Acyls	Fatty acids and conjugates	-	-	-	-	-	86289868	C(CCCCCCCO)CCCCCCC(CC(=O)O)O	HLFOBOFXSDRVQR-MRXNPFEDSA-N	2.34452e+06	1.22188e+06	5.47572e+06	4.9888e+06	4.44508e+06	7.84057e+06	3.21554e+06	2.19651e+06	3.2444e+06	4.85583e+06	0.865271	-0.208777	0.621652	0.48	0.306695
Com_2525_neg	M1G-dR	N	C13H13N5O4	303.097	302.089	1.90799	[M-H]-	5.012	-	3	C18	Nucleosides, nucleotides, and analogues	Nucleoside and nucleotide analogues	-	"-"	HMDB0254284	-	-	-	72746762	OCC1OC(CC1O)N1C=NC2=C1N=C1N=CC=CN1C2=O	QZDHOBJINVXQCJ-UHFFFAOYSA-N	8.79498e+06	1.25279e+07	9.09099e+06	8.07469e+06	9.77537e+06	9.51576e+06	1.60575e+07	9.7739e+06	1.02066e+07	1.75859e+07	0.7644	-0.3876	0.157431	0.8	0.916831
Com_2528_neg	Indoleacetyl glutamine	N	C15H17N3O4	303.122	302.118	9.94155	[M-H]-	4.997	-	3	C18	Organic acids and derivatives	Carboxylic acids and derivatives	Amino acids, peptides, and analogues	"6899-04-3"	HMDB0013240	-	-	-	25200879	NC(=O)CCC(NC(=O)CC1=CNC2=CC=CC=C12)C(O)=O	DVJIJAYHBZALOJ-UHFFFAOYSA-N	6.97297e+06	4.83935e+06	1.92731e+06	3.62895e+06	3.91142e+06	1.4684e+06	577954	3.41414e+06	728972	711858	3.08347	1.62455	0.0135589	0.96	1.77083
Com_2532_neg	Leu-Asp-Gly	N	C12H21N3O6	303.143	302.136	0.83258	[M-H]-	4.842	0.70	2	C18	Organic acids and derivatives	Carboxylic acids and derivatives	Amino acids, peptides, and analogues	-	-	-	-	-	-	CC(C)CC(C(=O)NC(CC(=O)O)C(=O)NCC(=O)O)N	ULXYQAJWJGLCNR-YUMQZZPRSA-N	1.74592e+08	1.19633e+08	1.73379e+08	1.16385e+08	8.8814e+07	2.28624e+07	4.26256e+07	1.52632e+08	2.31245e+07	2.37153e+07	2.53926	1.34441	0.0251778	0.88	1.70254
Com_2536_neg	Leu-Thr-Ala	N	C13H25N3O5	303.179	302.172	1.21251	[M-H]-	5.039	0.70	2	C18	Organic acids and derivatives	Carboxylic acids and derivatives	Amino acids, peptides, and analogues	-	-	-	-	-	-	CC(C)CC(C(=O)NC(C(C)O)C(=O)NC(C)C(=O)O)N	ZJZNLRVCZWUONM-JXUBOQSCSA-N	9.52837e+07	5.21068e+07	1.06562e+08	1.03012e+08	3.93007e+07	8.18994e+06	1.0156e+07	6.38374e+07	7.10927e+06	3.98161e+06	4.24839	2.08692	0.0114816	0.92	2.0648
Com_2537_neg	Sinapic acid sulfate	N	C11H12O8S	304.025	303.019	2.14441	[M-H]-	5.092	-	3	C18	Phenylpropanoids and polyketides	Cinnamic acids and derivatives	Hydroxycinnamic acids and derivatives	-	HMDB0060020	-	-	-	-	O=C(O)C=CC1=CC(OC)=C(OS(=O)(=O)O)C(OC)=C1	KJWQVTFGBFEXMV-ONEGZZNKSA-N	5.08563e+06	6.82926e+06	1.04751e+07	4.81375e+06	5.11759e+06	4.11313e+06	3.5044e+06	3.8886e+06	3.96549e+06	6.19547e+06	1.49173	0.576982	0.0703682	0.88	1.7918
Com_2538_neg	Pentahydroxyflavanone	N	C15H12O7	304.058	303.05	2.22208	[M-H]-	4.695	-	3	C18	Phenylpropanoids and polyketides	Flavonoids	Flavans	-	-	C05911	map00941;map01110	-	-	C1C(OC2=CC(=CC(=C2C1=O)O)O)C3=CC(=C(C(=C3)O)O)O	USQXPEWRYWRRJD-LBPRGKRZSA-N	1.83363e+06	1.01252e+07	6.03506e+06	2.64537e+06	2.96129e+06	1.65247e+06	599965	1.84243e+06	6.66879e+06	2.48721e+06	1.78106	0.832734	0.212096	0.76	0.660315
Com_2539_neg	Pterocarpanquinone	N	C19H12O4	304.074	303.064	8.33887	[M-H]-	5.244	-	3	C18	Organoheterocyclic compounds	Naphthopyrans	Naphthopyranones	"-"	HMDB0254184	-	-	-	53330933	O=C1C2=C(C3OC4=CC=CC=C4C3CO2)C(=O)C2=CC=CC=C12	BUEHOQICFGQBNY-UHFFFAOYSA-N	4.74065e+06	1.97287e+07	8.09844e+06	3.48355e+06	5.22102e+06	5.78442e+06	5.72006e+06	9.5919e+06	5.47748e+06	6.5167e+06	1.24725	0.318754	0.906969	0.64	0.396892
Com_2540_neg	3'-O-Methylcatechin	N	C16H16O6	304.095	303.085	9.21196	[M-H]-	1.425	-	3	C18	Phenylpropanoids and polyketides	Flavonoids	Flavans	-	HMDB0041507	-	-	LMPK12020142	-	COC1=C(C=CC(=C1)C2C(CC3=C(C=C(C=C3O2)O)O)O)O	NJHJXXLBWQXMRO-XJKSGUPXSA-N	2.84911e+06	1.10672e+07	3.84375e+06	1.21522e+07	8.40837e+06	1.95561e+07	1.43425e+07	1.14554e+07	1.17752e+07	1.22363e+07	0.552445	-0.856098	0.0661188	0.92	1.89039
Com_2545_neg	Urechitol B	N	C14H24O7	304.152	303.145	0.95218	[M-H]-	5.364	0.63	2	C18	Organoheterocyclic compounds	Furopyrans	-	-	-	-	-	-	-	CC1C2(C3(C(C(CC(C2(CC(O1)O)OC)O3)OC)O)C)O	VOXRJYWWINZCOZ-DEHUOKPOSA-N	8.766e+07	1.05013e+08	9.5784e+07	7.27336e+07	8.08007e+07	8.72245e+07	1.44026e+08	8.79076e+07	1.13503e+08	1.68784e+08	0.734882	-0.444415	0.104544	0.8	1.10393
Com_2547_neg	Tanzawaic acid F	N	C18H24O4	304.167	303.161	1.45034	[M-H]-	6.27	0.51	2	C18	Lipids and lipid-like molecules	Fatty Acyls	Fatty acids and conjugates	-	-	-	-	-	-	CC1CC(CC2C1C(C(C=C2)C)C=CC=CC(=O)O)C(=O)O	CTZUNMXSKIMIEE-GNUZFWQPSA-N	4.63112e+06	1.09179e+07	9.94597e+06	8.58307e+06	8.95043e+06	1.39171e+06	1.63102e+06	6.36567e+06	1.12607e+07	3.15487e+06	1.80762	0.854091	0.096649	0.76	1.51282
Com_2550_neg	8-Cyclopentyl-1,3-dipropylxanthine	N	C16H24N4O2	304.19	303.181	3.81153	[M-H]-	5.596	-	3	C18	Organoheterocyclic compounds	Imidazopyrimidines	Purines and purine derivatives	"-"	HMDB0247432	C13709	-	-	-	CCCN1C2=C(N=C(N2)C2CCCC2)C(=O)N(CCC)C1=O	FFBDFADSZUINTG-UHFFFAOYSA-N	3.17833e+07	3.10586e+07	1.92645e+07	2.70522e+07	2.77562e+07	2.3042e+07	2.91405e+07	1.82638e+07	4.97308e+07	2.94539e+07	0.915017	-0.12813	0.816119	0.48	0.511888
Com_2551_neg	1,2,4,5-Tetrahydrotestolactone	N	C19H28O3	304.204	303.197	0.04664	[M-H]-	8.532	-	3	C18	Organoheterocyclic compounds	Naphthopyrans	-	-	-	C14912	-	-	-	CC12CCC(=O)CC1CCC3C2CCC4(C3CCC(=O)O4)C	CXFWIKINSICEBC-ARKCUIHYSA-N	423791	4.2382e+06	3.62257e+06	2.23609e+06	2.02534e+06	2.34392e+06	6.72264e+06	357652	7.24366e+06	5.85832e+06	0.556951	-0.844377	0.567788	0.72	0.988457
Com_2552_neg	2-Piperidinecarboxamide, 1-butyl-N-(4-hydroxy-2,6-dimethylphenyl)-	N	C18H28N2O2	304.215	303.208	0.1045	[M-H]-	6.294	-	3	C18	Organic acids and derivatives	Carboxylic acids and derivatives	Amino acids, peptides, and analogues	"-"	HMDB0246631	-	-	-	162660	CCCCN1CCCCC1C(=O)NC1=C(C)C=C(O)C=C1C	YVPPHAUZYVAQNM-UHFFFAOYSA-N	2.3858e+06	6.24982e+06	4.00814e+06	4.15439e+06	6.51821e+06	3.72389e+06	4.40731e+06	5.48735e+06	9.04631e+06	7.97435e+06	0.760997	-0.394037	0.296447	0.68	0.552901
Com_2558_neg	Convicine	N	C10H15N3O8	305.086	304.076	7.99533	[M-H]-	1.421	-	3	C18	Organic oxygen compounds	Organooxygen compounds	Carbohydrates and carbohydrate conjugates	"-"	HMDB0250445	C08430	-	-	4480100	NC1=C(OC2OC(CO)C(O)C(O)C2O)C(=O)NC(O)=N1	JJWYIMQKLTVAGZ-UHFFFAOYSA-N	463324	1.28715e+06	766608	1.20292e+06	1.5992e+06	3.14437e+06	2.57917e+06	2.11821e+06	2.84783e+06	2.11124e+06	0.415536	-1.26696	0.00969208	1	1.35983
Com_2561_neg	Ser Ile Ser	N	C12H23N3O6	305.159	304.152	0.43698	[M-H]-	4.695	-	3	C18	Organic acids and derivatives	Carboxylic acids and derivatives	Amino acids, peptides, and analogues	-	-	-	-	-	-	CCC(C)C(C(=O)NC(CO)C(=O)O)NC(=O)C(CO)N	UIPXCLNLUUAMJU-JBDRJPRFSA-N	3.95476e+07	2.34278e+07	7.60266e+07	4.20127e+07	1.44182e+07	2.61716e+06	3.9688e+06	2.67617e+07	1.00027e+06	695676	5.57685	2.47945	0.0145853	0.92	2.10306
Com_2565_neg	4-Hydroxy-5-(3',4'-dihydroxyphenyl)-valeric acid 4'-sulfate	N	C11H14O8S	306.041	305.034	0.89441	[M-H]-	4.719	-	3	C18	-	-	-	"-"	HMDB0240454	-	-	-	-	OC(CCC(O)=O)CC1=CC(O)=C(OS(O)(=O)=O)C=C1	GSTPJGFSDIEVSY-UHFFFAOYSA-N	1.61744e+07	3.37882e+07	1.55187e+07	9.23466e+06	8.54843e+06	1.21891e+07	1.33701e+07	1.68183e+07	6.03606e+06	1.71452e+07	1.27007	0.34491	0.596995	0.52	0.576518
Com_2566_neg	3'-Deoxythymidine-5'-monophosphate	N	C10H15N2O7P	306.062	305.054	1.70965	[M-H]-	5.041	-	3	C18	Nucleosides, nucleotides, and analogues	Pyrimidine nucleotides	Pyrimidine deoxyribonucleotides	"-"	HMDB0250899	-	-	-	355024	CC1=CN(C2CCC(COP(O)(O)=O)O2)C(=O)NC1=O	WVNRRNJFRREKAR-UHFFFAOYSA-N	1.85353e+06	867755	913424	728038	1.26048e+06	1.51073e+06	2.11622e+06	2.08455e+06	1.62207e+06	2.71443e+06	0.559636	-0.83744	0.0168767	0.92	1.80608
Com_2568_neg	Sulfo jasmonate	N	C12H18O7S	306.077	305.07	1.14942	[M-H]-	5.283	0.59	2	C18	Lipids and lipid-like molecules	Fatty Acyls	Lineolic acids and derivatives	-	-	-	-	-	-	O=C(O)CC1CCC(=O)C1CC=CCCOS(=O)(=O)O	MLUJBNROAVANKK-UHFFFAOYSA-N	1.38149e+08	3.06693e+08	9.8491e+07	6.31152e+07	3.62381e+07	1.06378e+08	3.57452e+07	1.40673e+08	3.70418e+07	4.23743e+07	1.77433	0.827278	0.325234	0.64	1.31149
Com_2569_neg	Dehydrowarfarin	N	C19H14O4	306.089	305.081	4.57236	[M-H]-	2.381	-	3	C18	Phenylpropanoids and polyketides	Coumarins and derivatives	Hydroxycoumarins	"-"	HMDB0060575	-	-	-	54684422	CC(=O)\C=C(/C1=CC=CC=C1)C1=C(O)C2=CC=CC=C2OC1=O	SWIPQYPHTPMNLK-RVDMUPIBSA-N	40759.4	162707	254956	364672	1.22695e+06	228608	56500.7	513746	132843	912305	1.11174	0.152815	0.987224	0.52	0.138266
Com_2570_neg	2,3-Dihydro-2,3-dihydroxy-4-(4-hydroxyphenyl)-1H-phenalen-1-one	N	C19H14O4	306.089	305.081	1.54229	[M-H]-	5.14	-	3	C18	Benzenoids	Naphthalenes	Phenylnaphthalenes	"-"	HMDB0032848	-	-	-	73121825	OC1C(O)C2=C(C=CC3=C2C(=CC=C3)C1=O)C1=CC=C(O)C=C1	OVOZGVQCKWVCQO-UHFFFAOYSA-N	5.81543e+07	6.85516e+07	4.57833e+07	3.84008e+07	3.36156e+07	2.58187e+07	2.16386e+07	4.29966e+07	1.3265e+07	1.36635e+07	2.08298	1.05865	0.0179239	0.92	1.47915
Com_2571_neg	3-Ethylphenylsulfate	N	C16H18O4S	306.093	305.088	7.31591	[M-H]-	5.309	0.59	2	C18	Organic acids and derivatives	Organic sulfuric acids and derivatives	Arylsulfates	"-"	HMDB0245868	-	-	-	132280943	CCC1=CC(OS(=O)(=O)OC2=CC=CC(CC)=C2)=CC=C1	QVCXMFPGIGXNEZ-UHFFFAOYSA-N	3.17397e+06	2.28352e+06	3.6493e+06	3.38338e+06	2.00787e+07	3.19553e+06	4.34659e+06	4.08178e+06	1.69758e+06	2.92916e+06	2.00416	1.003	0.413209	0.56	1.03004
Com_2572_neg	Starch acetate	N	C12H18O9	306.095	305.089	2.69229	[M-H]-	1.419	-	3	C18	Organic acids and derivatives	Carboxylic acids and derivatives	Tricarboxylic acids and derivatives	"9045-28-7"	HMDB0029891	-	-	-	19958317	CC(=O)OCC1OC(O)C(OC(C)=O)C(OC(C)=O)C1O	LFSNZQYOCQSGEL-UHFFFAOYSA-N	1.74184e+07	2.15899e+07	2.2184e+07	1.9044e+07	2.25621e+07	2.5023e+07	2.74852e+07	2.80572e+07	2.29824e+07	3.83712e+07	0.724345	-0.465251	0.0193454	1	1.0654
Com_2573_neg	Brachystemidine B	N	C15H18N2O5	306.122	305.115	2.67006	[M-H]-	5.52	-	3	C18	Organoheterocyclic compounds	Pyrroles	Pyrrole carboxylic acids and derivatives	-	-	-	-	-	-	COC1CCC(=O)N1C2C(=CCO2)COC(=O)C3=CC=CN3	IDTBQXSKCCAGNA-ARLHGKGLSA-N	1.00734e+07	1.84277e+07	1.03231e+07	1.17474e+07	1.08604e+07	1.30337e+07	1.2919e+07	2.05609e+07	1.35997e+07	1.92595e+07	0.773967	-0.369657	0.120654	0.88	1.12276
Com_2574_neg	Anthrasesamone A	N	C20H18O3	306.126	305.117	2.64064	[M-H]-	5.712	-	3	C18	Benzenoids	Anthracenes	Anthraquinones	-	-	-	-	-	-	CC(=CCCC1=C(C2=C(C=C1)C(=O)C3=CC=CC=C3C2=O)O)C	JUALUQSCKLUXDY-UHFFFAOYSA-N	5.76032e+06	3.5792e+06	3.6202e+06	4.35259e+06	4.34731e+06	4.54549e+06	5.29333e+06	5.04683e+06	4.50651e+06	7.33289e+06	0.810462	-0.303184	0.129864	0.84	0.788572
Com_2575_neg	Ruxolitinib	N	C17H18N6	306.159	305.151	3.36015	[M-H]-	5.612	-	3	C18	Organoheterocyclic compounds	Pyrrolopyrimidines	Pyrrolo[2,3-d]pyrimidines	-	-	-	-	-	-	C1CCC(C1)C(CC#N)N2C=C(C=N2)C3=C4C=CNC4=NC=N3	HFNKQEVNSGCOJV-OAHLLOKOSA-N	1.15224e+07	1.46391e+07	1.0116e+07	1.02016e+07	9.07434e+06	1.40122e+07	1.4257e+07	1.0458e+07	1.00124e+07	1.68648e+07	0.846794	-0.239917	0.24777	0.68	0.576321
Com_2576_neg	Feruloylagmatine	N	C15H22N4O3	306.169	305.161	4.10665	[M-H]-	5.555	0.67	2	C18	Phenylpropanoids and polyketides	Cinnamic acids and derivatives	Hydroxycinnamic acids and derivatives	-	-	C18325	map00330	-	-	COC1=C(C=CC(=C1)C=CC(=O)NCCCCN=C(N)N)O	UBMDAKWARMURDL-FNORWQNLSA-N	3.44298e+07	4.13226e+07	3.06178e+07	3.34385e+07	3.33303e+07	4.17489e+07	4.90435e+07	3.18601e+07	4.22121e+07	5.61312e+07	0.78345	-0.352087	0.0728185	0.84	0.922721
Com_2577_neg	Creoside II	N	C14H26O7	306.168	305.161	1.90572	[M-H]-	5.154	0.64	2	C18	Lipids and lipid-like molecules	Fatty Acyls	Fatty acyl glycosides	-	-	-	-	-	-	CC(CCC=C(C)COC1C(C(C(C(O1)CO)O)O)O)O	RYOZPJPMEMWLIF-NGDGIVGLSA-N	7.42227e+07	9.47164e+07	6.94358e+07	6.6859e+07	7.15731e+07	9.40436e+07	9.91103e+07	7.16738e+07	8.19125e+07	1.27582e+08	0.794412	-0.332041	0.0997108	0.84	0.374494
Com_2578_neg	Monoisodecyl phthalate	N	C18H26O4	306.183	305.173	7.92186	[M-H]-	8.389	-	3	C18	Benzenoids	Benzene and substituted derivatives	Benzoic acids and derivatives	-	-	-	-	-	-	CC(C)CCCCCCCOC(=O)C1=CC=CC=C1C(=O)O	ZICLWBMRDQUIDO-UHFFFAOYSA-N	3.08425e+06	394853	6.96606e+06	1.12852e+07	678671	5.82372e+06	4.40534e+07	2.60294e+06	3.60698e+06	5.97421e+06	0.36108	-1.46961	0.224415	0.64	1.16723
Com_2581_neg	D-Erythroascorbic acid 1'-a-D-glucoside	N	C11H16O10	308.074	307.066	4.45316	[M-H]-	5.278	-	3	C18	Organic oxygen compounds	Organooxygen compounds	Carbohydrates and carbohydrate conjugates	"174339-86-7"	HMDB0033627	-	-	-	131751466	OCC1OC(OCC2OC(=O)C(O)=C2O)C(O)C(O)C1O	VMBZDIQDNQIPAL-UHFFFAOYSA-N	4.1189e+06	1.31048e+07	3.03838e+06	2.04621e+06	1.56272e+06	3.31366e+06	1.23213e+06	4.63035e+06	595047	3.72702e+06	1.76846	0.822492	0.374248	0.4	1.08836
Com_2582_neg	3-Hydroxy-N-(3-nitrophenyl)naphthalene-2-carboxamide	N	C17H12N2O4	308.08	307.073	1.11748	[M-H]-	6.017	0.53	2	C18	Benzenoids	Naphthalenes	Naphthalenecarboxylic acids and derivatives	"135-65-9"	-	-	-	-	67277	O=N(=O)C=1C=CC=C(N=C(O)C2=CC=3C=CC=CC3C=C2O)C1	YZJSKRBKHCLMQC-UHFFFAOYSA-N	4.52465e+06	6.05744e+06	4.87321e+06	4.40577e+06	5.69188e+06	3.36795e+06	4.44418e+06	5.14023e+06	5.78445e+06	6.22563e+06	1.02366	0.0337306	0.772518	0.52	0.195835
Com_2584_neg	12-sulfooxy-9,10-dihydrojasmonic acid	N	C12H20O7S	308.093	307.086	0.68422	[M-H]-	5.307	0.81	2	C18	Lipids and lipid-like molecules	Fatty Acyls	Lineolic acids and derivatives	-	-	-	-	-	121232650	C1CC(=O)C(C1CC(=O)O)CCCCCOS(=O)(=O)O	CJUJDLFIAYZPPV-NXEZZACHSA-N	5.77032e+08	8.95492e+08	3.31192e+08	4.47615e+08	4.97898e+08	7.46268e+08	6.56293e+08	5.85037e+08	4.15358e+08	5.12607e+08	0.942949	-0.084748	0.640621	0.64	0.358744
Com_2585_neg	11-sulfooxy-9,10-dihydrojasmonic acid	N	C12H20O7S	308.093	307.086	1.33661	[M-H]-	4.956	0.63	2	C18	Lipids and lipid-like molecules	Fatty Acyls	Lineolic acids and derivatives	-	-	-	-	-	121232651	CC(CCCC1C(CCC1=O)CC(=O)O)OS(=O)(=O)O	IDUGRYTYJSUQEL-VXRWAFEHSA-N	3.58106e+07	2.80286e+07	2.68694e+07	2.88216e+07	2.9656e+07	3.13441e+07	3.58704e+07	3.62761e+07	3.18656e+07	4.38906e+07	0.832295	-0.264833	0.0500697	0.92	0.663101
Com_2586_neg	Indicaxanthin	N	C14H16N2O6	308.101	307.095	6.13053	[M-H]-	5.598	0.57	2	C18	Organic acids and derivatives	Carboxylic acids and derivatives	Amino acids, peptides, and analogues	"2181-75-1"	HMDB0029386	C08549	-	-	4480892	OC(=O)C1C\C(=C/C=[N+]2\CCCC2C([O-])=O)C=C(N1)C(O)=O	RJIIQBYZGJSODH-UHFFFAOYSA-N	1.44759e+07	1.95484e+07	1.25825e+07	1.22322e+07	1.40219e+07	2.41481e+07	2.01363e+07	1.22443e+07	1.78704e+07	3.10394e+07	0.691028	-0.533184	0.102849	0.8	1.05422
Com_2589_neg	Delpazolid	N	C14H17FN4O3	308.128	307.122	3.1081	[M-H]-	6.02	-	3	C18	Benzenoids	Benzene and substituted derivatives	Aniline and substituted anilines	"1219707-39-7"	HMDB0250974	-	-	-	71150537	CN1CCN(C=N1)C1=C(F)C=C(C=C1)N1CC(CO)OC1=O	QLUWQAFDTNAYPN-UHFFFAOYSA-N	1.51298e+07	5.47604e+06	3.73492e+06	1.04942e+07	1.28281e+07	1.72603e+07	1.44649e+07	1.74639e+07	1.74181e+07	1.41793e+07	0.589989	-0.761241	0.0699378	0.92	1.37601
Com_2591_neg	Rudmollitrin	N	C17H24O5	308.162	307.153	7.06681	[M-H]-	7.313	0.52	2	C18	Lipids and lipid-like molecules	Prenol lipids	Terpene lactones	-	-	-	-	-	-	CC1CCC2C(C(=O)OC2C3(C1CCC3=O)COC(=O)C)C	RRFWQKAQYSNZEU-PYADLVFVSA-N	1.5197e+06	1.75487e+06	1.41633e+06	920586	1.2629e+06	3.9717e+06	1.73696e+06	860349	380178	5.6967e+06	0.543607	-0.879365	0.691285	0.56	0.632053
Com_2595_neg	[7]-Gingerol	N	C18H28O4	308.199	307.189	7.42488	[M-H]-	7.629	-	3	C18	Benzenoids	Phenols	Methoxyphenols	-	HMDB0302128	-	-	-	-	CCCCCCC(CC(=O)CCC1=CC(=C(C=C1)O)OC)O	BJUICGMKNZDPOT-UHFFFAOYSA-N	2.64004e+07	8.13064e+07	3.07037e+07	3.81936e+07	4.24469e+07	3.1572e+07	4.24763e+07	3.01042e+07	8.59558e+07	4.318e+07	0.938971	-0.0908478	0.808223	0.64	0.166689
Com_2596_neg	albocycline	N	C18H28O4	308.199	307.189	7.82358	[M-H]-	9.336	-	3	C18	Phenylpropanoids and polyketides	Macrolides and analogues	-	-	-	-	-	-	-	O=C1OC(C)C(C)CCC=C(C)C(OC)C=CC(O)(C=C1)C	BYWWNDLILWPPJP-REXWONOSSA-N	2.4856e+07	2.09918e+07	2.13593e+07	1.50617e+07	1.53098e+07	1.33433e+07	2.86577e+07	1.3211e+07	2.05958e+07	2.78881e+07	0.941008	-0.0877206	0.905332	0.52	0.550941
Com_2597_neg	5-O-Methylembelin	N	C18H28O4	308.199	307.191	0.26557	[M-H]-	6.741	0.61	2	C18	Organic oxygen compounds	Organooxygen compounds	Carbonyl compounds	-	HMDB0040867	C10373	-	LMPK15050007	-	CCCCCCCCCCCC1=C(C(=O)C=C(C1=O)OC)O	KHBJLRRAMCJZLZ-UHFFFAOYSA-N	5.28916e+07	1.3027e+08	4.97249e+07	4.78959e+07	5.34469e+07	4.43035e+07	6.13676e+07	4.578e+07	5.14717e+07	6.96467e+07	1.22622	0.294213	0.541008	0.6	0.400418
Com_2604_neg	4-Hydroxy-estazolam	N	C16H11ClN4O	310.062	309.055	1.77939	[M-H]-	5.449	-	3	C18	Benzenoids	Benzene and substituted derivatives	Phenethylamines	"-"	HMDB0060764	-	-	-	3651	OC1N=C(C2=CC=CC=C2)C2=C(C=CC(Cl)=C2)N2C=NN=C12	LJIJJCXFWLORDQ-UHFFFAOYSA-N	3.98887e+06	4.80226e+06	3.69723e+06	2.23261e+06	3.59512e+06	5.31098e+06	4.71626e+06	3.40886e+06	3.89861e+06	5.54013e+06	0.800708	-0.320652	0.175461	0.72	0.815486
Com_2608_neg	Dibutyl sulfosuccinate	N	C12H22O7S	310.109	309.102	1.23076	[M-H]-	5.411	-	3	C18	Lipids and lipid-like molecules	Fatty Acyls	Fatty acid esters	"-"	HMDB0242124	-	-	-	423891	CCCCOC(=O)CC(C(=O)OCCCC)S(O)(=O)=O	YPDHMBTYUUZFOA-UHFFFAOYSA-N	1.39411e+08	1.26374e+08	1.09447e+08	1.08766e+08	1.16566e+08	1.39986e+08	1.57745e+08	1.26251e+08	1.32558e+08	1.71592e+08	0.824801	-0.277881	0.0327735	0.88	0.692316
Com_2610_neg	Glutamyltyrosine	N	C14H18N2O6	310.116	309.11	2.44005	[M-H]-	4.994	0.79	2	C18	Organic acids and derivatives	Carboxylic acids and derivatives	Amino acids, peptides, and analogues	-	HMDB0028831	-	-	-	-	O=C(O)C(N=C(O)CCC(N)C(=O)O)CC1=CC=C(O)C=C1	VVLXCWVSSLFQDS-UHFFFAOYSA-N	1.04719e+08	7.76542e+07	1.30481e+08	7.1184e+07	7.03534e+07	5.1223e+07	3.53909e+07	8.34147e+07	4.38463e+07	3.46573e+07	1.8283	0.870502	0.0155354	0.88	1.27017
Com_2611_neg	Abealpha1-3Manalpha	N	C12H22O9	310.126	309.119	0.23115	[M-H]-	1.421	0.61	2	C18	Organic oxygen compounds	Organooxygen compounds	Carbohydrates and carbohydrate conjugates	-	-	-	-	-	-	CC1C(CC(C(O1)OC2C(C(OC(C2O)O)CO)O)O)O	QVRWXXYMZHICKL-LRYUFDBCSA-N	4.00738e+06	3.89645e+06	5.37399e+06	4.47661e+06	5.40607e+06	5.4459e+06	7.29456e+06	5.95076e+06	8.75685e+06	8.28103e+06	0.648225	-0.625434	0.00690456	1	1.45167
Com_2617_neg	Sterebin A	N	C18H30O4	310.214	309.205	7.8374	[M-H]-	9.753	-	3	C18	Lipids and lipid-like molecules	Prenol lipids	Sesquiterpenoids	"107647-14-3"	HMDB0035337	-	-	-	131751709	CC(=O)\C=C\C1C(C)(O)C(O)C(O)C2C(C)(C)CCCC12C	GUVJPXABQYFWPD-BQYQJAHWSA-N	1.24696e+08	2.05109e+08	8.1295e+07	8.63644e+07	7.94385e+07	7.37496e+07	2.05537e+08	9.80083e+07	1.40626e+08	2.51453e+08	0.749834	-0.415356	0.396528	0.68	1.10938
Com_2618_neg	trans-EKODE-(E)-Ib	N	C18H30O4	310.214	309.207	0.11971	[M-H]-	7.007	0.89	2	C18	Lipids and lipid-like molecules	Fatty Acyls	Fatty acids and conjugates	"478931-82-7"	-	-	-	LMFA02000247	-	CCCCCC1C(O1)C=CC(=O)CCCCCCCC(=O)O	RCMABBHQYMBYKV-BUHFOSPRSA-N	2.56873e+08	6.77805e+08	1.60928e+08	1.66232e+08	1.82102e+08	3.881e+08	4.37209e+08	1.55578e+08	1.40247e+08	2.49424e+08	1.05354	0.0752464	0.962966	0.44	0.219411
Com_2620_neg	9(S)-HpOTrE	N	C18H30O4	310.214	309.207	0.43466	[M-H]-	7.357	0.72	2	C18	Lipids and lipid-like molecules	Fatty Acyls	Lineolic acids and derivatives	"111004-08-1"	-	C16321	map00592;map01110	LMFA02000018	-	CCC=CCC=CC=CC(CCCCCCCC(=O)O)OO	RWKJTIHNYSIIHW-MEBVTJQTSA-N	6.97693e+07	9.70238e+07	6.70154e+07	5.64159e+07	6.36705e+07	5.71432e+07	7.01316e+07	5.5489e+07	6.23169e+07	8.42334e+07	1.07464	0.103857	0.588829	0.6	0.394344
Com_2625_neg	Pteroic acid	N	C14H12N6O3	312.097	311.089	1.81361	[M-H]-	4.998	-	3	C18	Organoheterocyclic compounds	Pteridines and derivatives	Pterins and derivatives	-	HMDB0256914	C07582	-	-	-	C1=CC(=CC=C1C(=O)O)NCC2=CN=C3C(=N2)C(=O)NC(=N3)N	JOAQINSXLLMRCV-UHFFFAOYSA-N	1.16213e+07	1.33755e+07	1.05463e+07	1.1512e+07	1.18713e+07	1.19445e+07	1.47943e+07	1.26262e+07	1.30696e+07	1.60936e+07	0.859886	-0.217783	0.0607043	0.88	0.659942
Com_2626_neg	RETUSIN DIMETHYL ETHER	N	C18H16O5	312.1	311.09	8.99231	[M-H]-	5.297	-	3	C18	Phenylpropanoids and polyketides	Isoflavonoids	O-methylated isoflavonoids	-	-	-	-	-	-	COC1=CC=C(C=C1)C2=COC3=C(C2=O)C=CC(=C3OC)OC	CRZCBRQLDFFZHO-UHFFFAOYSA-N	2.83699e+06	4.26701e+06	1.01185e+06	2.0367e+06	1.28903e+08	2.25597e+06	3.85965e+06	1.62468e+06	7.24241e+06	3.70137e+06	7.44247	2.89578	0.649588	0.52	1.14119
Com_2628_neg	6-O-(beta-D-Xylopyranosyl)-beta-D-glucopyranose	N	C11H20O10	312.106	311.098	2.27275	[M-H]-	5.411	-	3	C18	Organic oxygen compounds	Organooxygen compounds	Carbohydrates and carbohydrate conjugates	-	-	C11535	-	-	-	C1C(C(C(C(O1)OCC2C(C(C(C(O2)O)O)O)O)O)O)O	QYNRIDLOTGRNML-IGQSMMPPSA-N	4.25746e+06	2.33177e+06	2.98821e+06	3.61459e+06	478048	4.17314e+06	5.34816e+06	3.50231e+06	1.9422e+06	4.9592e+06	0.686076	-0.54356	0.264688	0.72	1.08939
Com_2629_neg	6-O-beta-D-Xylopyranosyl-D-glucose	N	C11H20O10	312.106	311.099	0.64249	[M-H]-	1.396	0.77	2	C18	Organic oxygen compounds	Organooxygen compounds	Carbohydrates and carbohydrate conjugates	-	-	C08245	-	-	-	C1C(C(C(C(O1)OCC(C(C(C(C=O)O)O)O)O)O)O)O	XOPPYWGGTZVUFP-DLWPFLMGSA-N	4.23468e+07	7.66569e+07	3.28279e+07	2.75526e+07	3.31193e+07	1.89968e+07	3.59435e+07	3.31652e+07	3.45485e+07	4.52756e+07	1.26543	0.33963	0.40532	0.52	0.741372
Com_2631_neg	Nivalenol	N	C15H20O7	312.121	311.115	3.32202	[M-H]-	8.748	-	3	C18	Lipids and lipid-like molecules	Prenol lipids	Sesquiterpenoids	"23282-20-4"	HMDB0004304	C06080	map00909	-	440908	[H][C@@]12O[C@]3([H])C=C(C)C(=O)[C@@H](O)[C@]3(CO)[C@@](C)([C@H](O)[C@H]1O)[C@@]21CO1	UKOTXHQERFPCBU-YQPARWETSA-N	5.54737e+06	3.38115e+06	1.03681e+07	6.25942e+06	6.64769e+06	1.11125e+06	7.25379e+06	8.10273e+06	1.02384e+07	3.03159e+06	1.08292	0.114931	0.561006	0.48	0.510798
Com_2632_neg	Chloropanaxydiol	N	C17H25ClO3	312.149	311.145	8.83118	[M-H]-	5.099	-	3	C18	Organohalogen compounds	Halohydrins	Chlorohydrins	"114687-51-3"	HMDB0032676	-	-	-	130756	CCCCCCCC1OC1CC#CC#CC(O)C(O)CCl	BPRJTLAULHNDLP-UHFFFAOYSA-N	523517	307770	408676	437898	369626	869386	765434	705628	596280	1.35394e+06	0.477196	-1.06735	0.00360841	1	1.87789
Com_2633_neg	N-Undecylbenzenesulfonic acid	N	C17H28O3S	312.176	311.169	0.40896	[M-H]-	8.075	-	3	C18	Benzenoids	Benzene and substituted derivatives	Benzenesulfonic acids and derivatives	"50854-94-9"	HMDB0032549	-	-	-	38222	CCCCCCCCCCCC1=CC=C(C=C1)S(O)(=O)=O	UCDCOJNNUVYFKJ-UHFFFAOYSA-N	2.86479e+08	3.89374e+08	2.91296e+08	2.0889e+08	1.26909e+08	2.99994e+08	1.94268e+08	1.68262e+08	1.58628e+08	2.71244e+08	1.19274	0.254285	0.553694	0.64	0.442404
Com_2635_neg	Methynolide	N	C17H28O5	312.194	311.184	7.40818	[M-H]-	8.147	-	3	C18	Phenylpropanoids and polyketides	Macrolides and analogues	-	-	-	-	-	-	-	CCC1C(C=CC(=O)C(CC(C(C(C(=O)O1)C)O)C)C)(C)O	NCFULEXBOBCPCY-MCWBUIHHSA-N	1.16879e+07	3.73614e+07	9.59788e+06	1.17263e+07	1.51135e+07	1.31174e+07	1.8453e+07	1.13521e+07	2.03996e+07	3.42042e+07	0.876552	-0.190088	0.555822	0.64	0.796441
Com_2637_neg	9(S)-HpODE	N	C18H32O4	312.23	311.223	0.31165	[M-H]-	8.031	0.68	2	C18	Lipids and lipid-like molecules	Fatty Acyls	Lineolic acids and derivatives	"29774-12-7"	HMDB0006940	C14827	map00591;map01100	LMFA02000012	-	CCCCCC=CC=CC(CCCCCCCC(=O)O)OO	JGUNZIWGNMQSBM-UINYOVNOSA-N	6.88913e+08	1.18336e+09	8.96129e+08	8.11962e+08	1.19641e+09	1.00224e+09	1.30056e+09	1.16842e+09	2.09609e+09	1.47367e+09	0.678423	-0.559743	0.0514996	0.84	0.844875
Com_2638_neg	9,10-Epoxy-13-hydroxy-11-octadecenoate	N	C18H32O4	312.23	311.223	0.07524	[M-H]-	6.937	0.90	2	C18	Organic acids and derivatives	Hydroxy acids and derivatives	Medium-chain hydroxy acids and derivatives	-	-	C14834	map00591	LMFA02000278	-	CCCCCC(C=CC1C(O1)CCCCCCCC(=O)O)O	BWLQUNFALXKBSJ-BUHFOSPRSA-N	1.08269e+09	8.42863e+08	8.52913e+08	7.5192e+08	6.7245e+08	7.39924e+08	1.06002e+09	9.36667e+08	1.22424e+09	7.37338e+08	0.894566	-0.160741	0.437237	0.6	0.250769
Com_2639_neg	octadecenedioate	N	C18H32O4	312.23	311.223	0.37592	[M-H]-	6.156	0.64	2	C18	Lipids and lipid-like molecules	Fatty Acyls	Fatty acids and conjugates	"-"	HMDB0304442	-	-	-	6440435	[H]\C(CCCCCCCCCCCCCCC(O)=O)=C(\[H])C(O)=O	YDPSQMGOAILWPE-FYWRMAATSA-N	7.07077e+07	1.36414e+08	9.85766e+07	1.08393e+08	1.03404e+08	1.06344e+08	1.13391e+08	1.22309e+08	1.05638e+08	1.31875e+08	0.892916	-0.163404	0.298848	0.72	0.474387
Com_2646_neg	Clorazepate	N	C16H11ClN2O3	314.046	313.039	1.89157	[M-H]-	5.527	-	3	C18	Organoheterocyclic compounds	Benzodiazepines	1,4-benzodiazepines	"23887-31-2"	HMDB0014766	C06921	-	-	2809	OC(=O)C1N=C(C2=CC=CC=C2)C2=C(NC1=O)C=CC(Cl)=C2	XDDJGVMJFWAHJX-UHFFFAOYSA-N	4.04684e+06	5.64553e+06	3.10303e+06	3.30959e+06	5.32966e+06	4.37946e+06	3.82013e+06	5.37357e+06	4.09435e+06	5.46385e+06	0.926649	-0.109905	0.523548	0.64	0.215489
Com_2649_neg	(+)-Bornyl diphosphate	N	C10H20O7P2	314.068	313.06	2.83132	[M-H]-	5.097	0.62	2	C18	Lipids and lipid-like molecules	Prenol lipids	Monoterpenoids	-	HMDB0301814	C03190	map00902;map01062;map01100;map01110	-	-	CC1(C2CCC1(C(C2)OP(=O)(O)OP(=O)(O)O)C)C	VZPAJODTZAAANV-WEDXCCLWSA-N	1.38541e+07	1.87612e+07	1.0731e+07	1.06491e+07	1.48631e+07	1.59647e+07	2.08329e+07	1.88346e+07	2.04508e+07	2.17424e+07	0.703891	-0.506577	0.0219239	0.96	1.15601
Com_2651_neg	Pinobanksin 3-O-acetate	N	C17H14O6	314.079	313.07	6.54477	[M-H]-	1.466	-	3	C18	Phenylpropanoids and polyketides	Flavonoids	Flavans	-	-	C16418	map00941	-	-	CC(=O)OC1C(OC2=CC(=CC(=C2C1=O)O)O)C3=CC=CC=C3	BJYHZSNSMVEQEH-SJORKVTESA-N	2.48507e+06	725783	3.36296e+06	2.75093e+06	2.46641e+06	6.52265e+06	5.98456e+06	5.42802e+06	2.05114e+06	7.50073e+06	0.42897	-1.22105	0.0406196	0.84	2.12358
Com_2653_neg	2,3,9-Trimethoxypterocarpan	N	C18H18O5	314.115	313.108	0.71426	[M-H]-	5.57	0.60	2	C18	Phenylpropanoids and polyketides	Isoflavonoids	Furanoisoflavonoids	-	HMDB0033787	-	-	LMPK12070064	-	COC1=CC2=C(C=C1)C3COC4=CC(=C(C=C4C3O2)OC)OC	XCRBPIBUMBLGCZ-UHFFFAOYSA-N	9.83452e+07	9.8884e+07	1.40325e+08	8.86176e+07	9.9173e+07	6.74638e+07	1.88643e+08	1.23779e+08	1.35816e+08	7.99657e+07	0.881943	-0.181243	0.737835	0.52	0.345061
Com_2654_neg	6,3',4'-Trimethoxyflavanone	N	C18H18O5	314.115	313.111	9.61824	[M-H]-	6.013	-	3	C18	Phenylpropanoids and polyketides	Flavonoids	O-methylated flavonoids	-	-	-	-	LMPK12140105	-	COC1=CC2=C(C=C1)OC(CC2=O)C3=CC(=C(C=C3)OC)OC	KYRMOZFTJMQBFZ-UHFFFAOYSA-N	5.76941e+06	1.07618e+06	3.16169e+06	4.48606e+06	5.13126e+06	4.3065e+06	6.76082e+06	3.66229e+06	4.94033e+06	3.92822e+06	0.831616	-0.266011	0.389671	0.44	0.552367
Com_2655_neg	4-O-(beta-D-Glucopyranosyl)-D-ribitol	N	C11H22O10	314.121	313.114	0.70044	[M-H]-	1.364	-	3	C18	Benzenoids	Benzene and substituted derivatives	Benzoic acids and derivatives	"-"	-	-	-	-	-	-	LKUUMZAPLBFPMK-RHUHEKDTSA-N	1.16294e+07	1.77673e+07	1.49075e+07	1.06375e+07	1.36692e+07	1.22531e+07	1.42458e+07	1.25304e+07	1.81917e+07	2.05278e+07	0.882469	-0.180382	0.406108	0.68	0.398707
Com_2656_neg	1alpha-Hydroxypseudoanisatin	N	C15H22O7	314.137	313.13	1.31375	[M-H]-	5.569	0.57	2	C18	Organoheterocyclic compounds	Lactones	-	-	-	-	-	-	-	CC1(CC(C2(C13CC(=O)C(C2(COC(=O)C3)C)(C)O)O)O)O	WBOZJIDVGOGODB-SVJDTZHWSA-N	4.45996e+07	2.98643e+07	4.42781e+07	3.17486e+07	4.19621e+07	4.84745e+07	3.67689e+07	4.54328e+07	3.67304e+07	6.67415e+07	0.821927	-0.282917	0.223585	0.76	0.844574
Com_2657_neg	Ficiolide G	N	C16H26O6	314.173	313.165	3.46289	[M-H]-	8.087	-	3	C18	Lipids and lipid-like molecules	Steroids and steroid derivatives	Ergostane steroids	"-"	-	-	-	-	-	[H][C@@]1(C)CC[C@@]([H])(O)C=CC(=O)O[C@]([H])(C)CCC([H])(O)CCC(=O)O1	SLMOZXAOZSMPIZ-MVWAYNQESA-N	8.68096e+06	1.40122e+07	1.2242e+07	6.177e+06	3.96344e+06	1.10385e+07	5.48596e+06	5.0262e+06	5.65537e+06	9.7618e+06	1.21932	0.286078	0.599583	0.64	0.399667
Com_2658_neg	Resiquimod	N	C17H22N4O2	314.174	313.166	3.00942	[M-H]-	5.784	-	3	C18	Organoheterocyclic compounds	Quinolines and derivatives	Imidazoquinolines	"144875-48-9"	HMDB0257161	-	-	-	-	CCOCC1=NC2=C(N1CC(C)(C)O)C3=CC=CC=C3N=C2N	BXNMTOQRYBFHNZ-UHFFFAOYSA-N	6.3292e+07	3.01853e+07	6.80462e+07	6.12292e+07	4.10119e+07	4.49035e+07	5.88957e+07	7.33542e+07	9.43393e+07	8.57348e+07	0.738366	-0.437592	0.165654	0.76	1.05964
Com_2659_neg	Pergolide	N	C19H26N2S	314.182	313.177	9.05813	[M-H]-	5.727	-	3	C18	Organoheterocyclic compounds	Quinolines and derivatives	Indoloquinolines	"66104-22-1"	HMDB0015317	C07425	-	-	47811	[H][C@@]12CC3=CNC4=CC=CC(=C34)[C@@]1([H])C[C@@H](CSC)CN2CCC	YEHCICAEULNIGD-MZMPZRCHSA-N	1.06815e+07	2.00351e+07	1.74114e+07	1.53118e+07	1.09939e+07	1.71904e+07	1.88768e+07	2.12459e+07	1.99953e+07	1.32582e+07	0.821867	-0.283024	0.196001	0.72	0.943167
Com_2660_neg	12-Hydroxy-7-oxo-8,11,13-abietatrien-18-al	N	C20H26O3	314.188	313.181	0.73004	[M-H]-	7.532	0.59	2	C18	Lipids and lipid-like molecules	Prenol lipids	Diterpenoids	"-"	HMDB0040746	-	-	-	10018533	CC(C)C1=CC2=C(C=C1O)C1(C)CCCC(C)(C=O)C1CC2=O	WWTJTTLCNJCBCJ-UHFFFAOYSA-N	634840	1.03155e+06	1.79815e+06	313741	247805	2.23781e+06	9.8884e+06	362807	2.03909e+06	1.29614e+06	0.254425	-1.97469	0.134721	0.84	1.23143
Com_2662_neg	Bis(agmatine)oxalamide	N	C12H26N8O2	314.218	313.213	9.08374	[M-H]-	5.984	-	3	C18	Organic acids and derivatives	Carboxylic acids and derivatives	Amino acids, peptides, and analogues	"-"	HMDB0249255	-	-	-	-	NC(N)=NCCCCNC(=O)C(=O)NCCCCN=C(N)N	LJNNDZUYUVWDBY-UHFFFAOYSA-N	1.03629e+07	8.21918e+06	3.00501e+07	5.86467e+06	3.38973e+06	973001	5.10386e+06	1.27183e+07	1.6043e+06	2.73699e+06	2.50196	1.32306	0.109904	0.8	1.44607
Com_2665_neg	Octadecanedioic acid	N	C18H34O4	314.246	313.238	0.14704	[M-H]-	10.02	0.55	2	C18	Lipids and lipid-like molecules	Fatty Acyls	Fatty acids and conjugates	"871-70-5"	HMDB0000782	-	-	LMFA01170029	-	C(CCCCCCCCC(=O)O)CCCCCCCC(=O)O	BNJOQKFENDDGSC-UHFFFAOYSA-N	6.79674e+07	5.11996e+07	6.67458e+07	2.46304e+07	2.49366e+07	1.77707e+07	1.42148e+07	8.77594e+06	1.72108e+07	4.15135e+07	2.36697	1.24304	0.0294766	0.92	1.83662
Com_2666_neg	(plusmn)12,13-DiHOME	N	C18H34O4	314.246	313.238	0.09459	[M-H]-	7.156	0.88	2	C18	Lipids and lipid-like molecules	Fatty Acyls	Fatty acids and conjugates	"263399-35-5"	-	-	-	LMFA02000230	-	CCCCCC(C(CC=CCCCCCCCC(=O)O)O)O	CQSLTKIXAJTQGA-FLIBITNWSA-N	8.13798e+08	4.20558e+09	7.90308e+08	6.76139e+08	2.67891e+09	1.92054e+09	1.07719e+09	7.17513e+08	3.15025e+09	2.54604e+09	0.973777	-0.0383366	0.712084	0.56	0.59221
Com_2668_neg	2-Methoxyoctadecanoic acid	N	C19H38O3	314.282	313.275	0.47024	[M-H]-	9.05	-	3	C18	Lipids and lipid-like molecules	Fatty Acyls	Fatty acids and conjugates	-	-	-	-	-	-	CCCCCCCCCCCCCCCCC(C(=O)O)OC	IRFCIZSKPMLDRJ-UHFFFAOYSA-N	1.10056e+07	1.17775e+07	1.29331e+07	1.21062e+07	1.18712e+07	1.5004e+07	1.4885e+07	1.14556e+07	2.1959e+07	2.58486e+07	0.669571	-0.578691	0.0696008	0.84	0.960248
Com_2670_neg	Alachlor ESA	N	C14H21NO5S	315.114	314.107	0.37246	[M-H]-	5.512	0.72	2	C18	Benzenoids	Benzene and substituted derivatives	Anilides	"142363-53-9"	-	-	-	-	115236	O=C(N(C=1C(=CC=CC1CC)CC)COC)CS(=O)(=O)O	UTCJUUGCHWHUNI-UHFFFAOYSA-N	2.25031e+08	2.53224e+08	1.80742e+08	1.6354e+08	2.23602e+08	1.53381e+08	2.59057e+08	2.3629e+08	2.61916e+08	2.28608e+08	0.918268	-0.123013	0.54475	0.72	0.226114
Com_2671_neg	Leu Ala Ile	N	C15H29N3O4	315.216	314.209	0.64231	[M-H]-	5.527	-	3	C18	Organic acids and derivatives	Carboxylic acids and derivatives	Amino acids, peptides, and analogues	-	-	-	-	-	-	CCC(C)C(C(=O)O)NC(=O)C(C)NC(=O)C(CC(C)C)N	QPRQGENIBFLVEB-BJDJZHNGSA-N	2.18073e+07	3.58307e+07	3.5764e+07	4.85328e+07	4.16524e+07	4.54747e+06	4.59372e+06	2.45e+07	9.22526e+06	3.58349e+06	3.95237	1.98272	0.00705989	0.96	1.70998
Com_2672_neg	N-Myristoyl Serine	N	C17H33NO4	315.241	314.233	0.91895	[M-H]-	8.046	-	3	C18	Organic acids and derivatives	Carboxylic acids and derivatives	Amino acids, peptides, and analogues	"-"	HMDB0242059	-	-	-	89494	CCCCCCCCCCCCCC(=O)NC(CO)C(O)=O	PNOPPKWUFKUHSX-UHFFFAOYSA-N	2.31096e+07	4.41083e+07	2.18239e+07	1.18016e+07	7.51136e+06	3.0742e+07	3.12348e+07	2.1548e+07	1.27359e+07	4.3375e+07	0.775982	-0.365904	0.371361	0.64	0.958703
Com_2674_neg	dechloro-dehydrogriseofulvin	N	C17H16O6	316.095	315.085	6.42181	[M-H]-	5.099	-	3	C18	Organoheterocyclic compounds	Benzofurans	-	-	-	-	-	-	-	CC1=CC(=O)C=C(C12C(=O)C3=C(O2)C=C(C=C3OC)OC)OC	CHQXBZFVCIIBRO-KRWDZBQOSA-N	1.04044e+08	7.73359e+07	5.31358e+07	2.94182e+07	3.79607e+07	1.96259e+07	1.24554e+08	1.63544e+08	6.99262e+07	2.87808e+07	0.742793	-0.428968	0.831023	0.52	0.709083
Com_2679_neg	10-Hydroxy-8-nor-2-fenchanone glucoside	N	C15H24O7	316.152	315.145	1.29189	[M-H]-	5.629	-	3	C18	Lipids and lipid-like molecules	Prenol lipids	Terpene glycosides	"240495-82-3"	HMDB0033643	-	-	-	85249407	CC1C2CCC(COC3OC(CO)C(O)C(O)C3O)(C2)C1=O	PDFITCQLYDDVKZ-UHFFFAOYSA-N	6.74388e+07	8.61063e+07	3.88314e+07	3.2679e+07	6.99572e+07	4.23453e+07	9.45097e+07	9.51919e+07	5.29836e+07	5.20322e+07	0.875246	-0.192239	0.585095	0.36	0.805762
Com_2680_neg	Merrilliortholactone	N	C15H24O7	316.152	315.146	2.88216	[M-H]-	4.986	0.59	2	C18	Lipids and lipid-like molecules	Prenol lipids	Sesquiterpenoids	-	-	-	-	-	-	CC1(CCC2(C13CC4(OCC2(C(C(C3O)O4)(C)O)C)O)O)O	GRXDYDUQABKXJW-GSFVOJMSSA-N	1.66498e+07	1.42037e+07	1.64633e+07	1.53985e+07	1.40854e+07	1.34025e+07	1.41135e+07	1.76814e+07	1.26631e+07	1.92539e+07	0.995932	-0.00588092	0.940193	0.56	0.0259429
Com_2681_neg	Gibberellin A9	N	C19H24O4	316.167	315.16	1.04764	[M-H]-	6.914	0.51	2	C18	Lipids and lipid-like molecules	Prenol lipids	Diterpenoids	-	HMDB0303451	C11863	map00904;map01100;map01110	LMPR0104170020	-	CC12CCCC3(C1C(C45C3CCC(C4)C(=C)C5)C(=O)O)OC2=O	MHVYWTXXZIFXDT-YGNOGLJPSA-N	739926	4.21374e+06	3.09483e+06	3.01834e+06	3.44181e+06	1.71693e+06	2.01337e+06	2.22884e+06	3.68827e+06	2.32163e+06	1.21218	0.277606	0.812991	0.68	0.168146
Com_2683_neg	tetranor-TXB1	N	C16H28O6	316.189	315.182	0.85454	[M-H]-	5.849	0.56	2	C18	Lipids and lipid-like molecules	Fatty Acyls	Fatty alcohols	-	-	-	-	LMFA05000605	-	CCCCCC(C=CC1C(C(CC(O1)O)O)CCC(=O)O)O	AXWSHCHWXXNNKN-GIGVETMCSA-N	9.79816e+07	6.06578e+07	9.91993e+07	9.28489e+07	6.23736e+07	5.62011e+07	1.25499e+08	1.07318e+08	1.41552e+08	1.4263e+08	0.720623	-0.472683	0.189732	0.8	1.09509
Com_2684_neg	7-Oxo-8,15-isopimaradien-18-oic acid	N	C20H28O3	316.204	315.194	6.76328	[M-H]-	7.763	0.63	2	C18	Lipids and lipid-like molecules	Prenol lipids	Diterpenoids	"114191-62-7"	HMDB0036812	-	-	-	85152308	CC1(CCC2=C(C1)C(=O)CC1C(C)(CCCC21C)C(O)=O)C=C	MKABKMLRRKPPCP-UHFFFAOYSA-N	1.89544e+07	1.12896e+07	1.05076e+07	9.27294e+06	1.1501e+07	2.00784e+07	2.41578e+07	1.16217e+07	1.10907e+07	1.71157e+07	0.731886	-0.450309	0.165336	0.8	0.795481
Com_2686_neg	5-(8,11-Pentadecadienyl)-1,3-benzenediol	N	C21H32O2	316.24	315.233	0.02458	[M-H]-	9.719	-	3	C18	Benzenoids	Phenols	Benzenediols	"79473-25-9"	HMDB0038534	-	-	LMPK15030021	11702450	CCC\C=C/C\C=C/CCCCCCCC1=CC(O)=CC(O)=C1	UFMJCOLGRWKUKO-UTOQUPLUSA-N	6.32445e+06	3.55576e+06	6.35915e+06	5.36544e+06	7.50362e+06	7.86925e+06	6.11907e+06	4.32693e+06	5.53459e+06	1.13606e+07	0.826699	-0.274566	0.453268	0.4	0.380602
Com_2687_neg	9,10-Dihydroxystearate	N	C18H36O4	316.261	315.254	0.58171	[M-H]-	7.585	0.85	2	C18	Lipids and lipid-like molecules	Fatty Acyls	Fatty acids and conjugates	-	HMDB0302281	C19622	map00073	LMFA02000142	-	CCCCCCCCC(C(CCCCCCCC(=O)O)O)O	VACHUYIREGFMSP-UHFFFAOYSA-N	2.71557e+08	1.06287e+09	4.9635e+08	4.40633e+08	7.09346e+08	5.13112e+08	6.24936e+08	3.83391e+08	9.76002e+08	7.23896e+08	0.925317	-0.11198	0.648404	0.6	0.35116
Com_2691_neg	Norsanguinarine	N	C19H11NO4	317.069	316.06	4.15243	[M-H]-	5.027	-	3	C18	Organoheterocyclic compounds	Quinolines and derivatives	Benzoquinolines	"522-30-5"	HMDB0030176	C05191	map00950;map01100;map01110	-	97679	C1OC2=C(O1)C=C1C(C=CC3=C4C=CC5=C(OCO5)C4=CN=C13)=C2	CNXVDVMAYXLWPD-UHFFFAOYSA-N	486222	1.24379e+06	363810	674356	1.14819e+06	1.36944e+06	1.51703e+06	1.48501e+06	805645	1.62409e+06	0.575834	-0.796276	0.056908	0.92	2.02841
Com_2692_neg	N2-Monodes-methylnizatidine	N	C11H19N5O2S2	317.098	316.089	6.539	[M-H]-	5.101	-	3	C18	Organoheterocyclic compounds	Azoles	Thiazoles	"-"	HMDB0061168	-	-	-	13121939	CNCC1=NC(CSCCN\C(NC)=C\[N+]([O-])=O)=CS1	QDLSRAPBCBFIQC-UXBLZVDNSA-N	1.13301e+07	8.10147e+06	7.36265e+06	3.27945e+06	3.62269e+06	1.60147e+06	1.3057e+07	1.74058e+07	7.98785e+06	2.3567e+06	0.79456	-0.331772	0.954128	0.52	0.662037
Com_2693_neg	Hydroxyprolyl-Tryptophan	N	C16H19N3O4	317.138	316.131	3.47163	[M-H]-	5.197	0.50	2	C18	Organic acids and derivatives	Carboxylic acids and derivatives	Amino acids, peptides, and analogues	"-"	HMDB0028874	-	-	-	85611882	OC1CNC(C1)C(=O)NC(CC1=CNC2=CC=CC=C12)C(O)=O	PMCORMXOLUUGHL-UHFFFAOYSA-N	1.74558e+06	2.85671e+06	1.6443e+06	1.25556e+06	2.11122e+06	2.20617e+06	3.39592e+06	2.22536e+06	2.5142e+06	4.31106e+06	0.656081	-0.608054	0.0558451	0.88	1.35755
Com_2695_neg	Leu-Ala-Asp	N	C13H23N3O6	317.159	316.152	0.60085	[M-H]-	4.997	0.78	2	C18	Organic acids and derivatives	Carboxylic acids and derivatives	Amino acids, peptides, and analogues	-	-	-	-	-	-	CC(C)CC(C(=O)NC(C)C(=O)NC(CC(=O)O)C(=O)O)N	ZRLUISBDKUWAIZ-CIUDSAMLSA-N	2.35594e+08	2.18042e+08	4.25077e+08	3.78967e+08	1.66852e+08	3.42256e+07	4.94708e+07	2.01275e+08	7.89215e+07	2.84906e+07	3.63046	1.86015	0.00894589	0.96	2.05107
Com_2697_neg	Prekinamycin	N	C18H10N2O4	318.064	317.054	7.61453	[M-H]-	1.381	0.63	2	C18	Benzenoids	Naphthalenes	Naphthols and derivatives	-	-	C12393	map01057;map01130	-	-	CC1=CC2=C(C(=C1)O)C3=C(C2=[N+]=[N-])C(=O)C4=C(C3=O)C=CC=C4O	ZVCNREZZUJIBAG-UHFFFAOYSA-N	4.54451e+06	7.23066e+06	8.49297e+06	5.20974e+06	4.2283e+06	7.09584e+06	5.91349e+06	6.3475e+06	4.50294e+06	6.20597e+06	0.988041	-0.017357	0.812632	0.52	0.302111
Com_2700_neg	Epipadmatin	N	C16H14O7	318.074	317.067	0.9167	[M-H]-	5.955	-	3	C18	Phenylpropanoids and polyketides	Flavonoids	O-methylated flavonoids	-	-	-	-	-	-	COC1=CC(=C2C(=C1)OC(C(C2=O)O)C3=CC(=C(C=C3)O)O)O	MRPJBTFHICBFNE-JKSUJKDBSA-N	4.05268e+06	6.23358e+06	4.63019e+06	4.57243e+06	4.47333e+06	7.21045e+06	7.12192e+06	6.85517e+06	1.04429e+07	1.31656e+07	0.534917	-0.902612	0.00615925	1	1.92552
Com_2702_neg	Pandangolide 2	N	C14H22O6S	318.114	317.107	1.49989	[M-H]-	4.876	0.66	2	C18	Phenylpropanoids and polyketides	Macrolides and analogues	-	-	-	-	-	-	-	CC1CCCCCC(C(=O)C(CC(=O)O1)SCC(=O)O)O	VVKPWHINRBQMFJ-UHFFFAOYSA-N	1.14516e+07	5.93878e+06	3.64587e+06	4.84434e+06	7.06428e+06	3.69337e+06	5.88547e+06	5.13083e+06	5.1291e+06	8.20435e+06	1.1748	0.232409	0.624179	0.56	0.387498
Com_2703_neg	H-TYR-HIS-OH	N	C15H18N4O4	318.133	317.124	6.20708	[M-H]-	5.554	-	3	C18	Organic acids and derivatives	Carboxylic acids and derivatives	Amino acids, peptides, and analogues	"3788-44-1"	-	-	-	-	-	C1=CC(=CC=C1CC(C(=O)NC(CC2=CN=CN2)C(=O)O)N)O	ZQOOYCZQENFIMC-STQMWFEESA-N	1.29103e+07	3.59463e+06	3.96339e+06	5.50282e+06	1.05923e+07	1.8542e+07	3.63471e+07	1.30212e+07	2.35212e+07	1.64988e+07	0.338769	-1.56163	0.00761545	1	2.23538
Com_2708_neg	Fusaperazine C	N	C17H22N2O4	318.158	317.151	0.9778	[M-H]-	5.776	-	3	C18	Organic acids and derivatives	Carboxylic acids and derivatives	Amino acids, peptides, and analogues	"-"	-	-	-	-	-	CN1CC(O)=NC(O)(CC2=CC=C(OCC=C(C)C)C=C2)C1=O	ZINXBXMBDZMGJW-UHFFFAOYSA-N	1.61988e+08	2.85472e+08	1.67465e+08	2.01351e+08	1.61582e+08	1.83136e+08	1.39829e+08	1.51704e+08	1.42876e+08	1.61832e+08	1.25467	0.327304	0.1383	0.84	0.710489
Com_2709_neg	Tomelukast	N	C16H22N4O3	318.169	317.161	4.19395	[M-H]-	5.598	0.51	2	C18	Organic oxygen compounds	Organooxygen compounds	Carbonyl compounds	-	-	-	-	-	-	CCCC1=C(C=CC(=C1O)C(=O)C)OCCCCC2=NNN=N2	MWYHLEQJTQJHSS-UHFFFAOYSA-N	4.46767e+07	4.11239e+07	3.80981e+07	3.37481e+07	4.75222e+07	5.43612e+07	6.48978e+07	4.55208e+07	5.40746e+07	7.14732e+07	0.706681	-0.500868	0.00952727	0.96	1.59766
Com_270_neg	2-Keto-D-Gluconic acid	N	C6H10O7	194.043	253.057	0.19069	[M+CH3COOH-H]-	1.337	0.72	1	C18	Organic oxygen compounds	Organooxygen compounds	Carbohydrates and carbohydrate conjugates	"669-90-9"	HMDB0011732	C06473	map00030;map01100;map01120	-	50	OCC(O)C(O)C(O)C(=O)C(O)=O	VBUYCZFBVCCYFD-UHFFFAOYSA-N	1.13828e+07	1.38967e+08	4.28378e+07	3.94216e+07	9.94719e+07	1.35852e+07	1.69538e+07	1.79889e+07	1.81874e+08	6.3906e+07	1.12835	0.174208	0.619241	0.56	0.60042
Com_2710_neg	17beta-Hydroxy-4-oxa-5alpha-estr-1-en-3-one acetate	N	C19H26O4	318.183	317.175	0.97136	[M-H]-	6.637	0.59	2	C18	Lipids and lipid-like molecules	Steroids and steroid derivatives	Steroid lactones	-	-	C15151	-	-	-	CC(=O)OC1CCC2C1(CCC3C2CCC4C3C=CC(=O)O4)C	HLTJNNHJVDFQJM-XENJLOSESA-N	1.73485e+07	6.46842e+07	1.78137e+07	7.50205e+06	1.07342e+07	1.79083e+06	2.1343e+07	278694	1.08334e+07	8.60998e+06	2.75534	1.46223	0.139283	0.72	2.59816
Com_2712_neg	(+)-Neomenthyl O-beta-D-glucoside	N	C16H30O6	318.204	317.197	0.25343	[M-H]-	5.515	0.65	2	C18	Lipids and lipid-like molecules	Prenol lipids	Terpene glycosides	-	-	C04165	-	-	-	CC1CCC(C(C1)OC2C(C(C(C(O2)CO)O)O)O)C(C)C	GZSDZJZIZBGBON-YRDUFCKGSA-N	4.7051e+07	5.22215e+07	5.33058e+07	4.45488e+07	4.30235e+07	5.42573e+07	7.49857e+07	5.4029e+07	7.14479e+07	1.02021e+08	0.67318	-0.570936	0.0315325	1	1.3523
Com_2714_neg	4-Amino-5-hydroxy-2,7-naphthalenedisulfonic acid	N	C10H9NO7S2	318.982	317.975	1.68728	[M-H]-	5.17	-	3	C18	Benzenoids	Naphthalenes	Naphthalene sulfonic acids and derivatives	"-"	HMDB0247626	-	-	-	7009	NC1=C2C(O)=CC(=CC2=CC(=C1)S(O)(=O)=O)S(O)(=O)=O	APRRQJCCBSJQOQ-UHFFFAOYSA-N	6.30562e+06	5.90869e+06	3.73042e+07	9.61754e+06	4.36494e+06	3.47563e+06	1.38675e+06	1.5271e+06	1.57842e+06	1.63702e+06	6.6113	2.72493	0.00958067	1	1.60849
Com_2715_neg	N-Gluconyl ethanolamine phosphate	N	C8H18NO10P	319.067	318.059	1.28179	[M-H]-	1.479	-	3	C18	Organic acids and derivatives	Organic phosphoric acids and derivatives	Phosphate esters	"791807-20-0"	HMDB0032294	-	-	-	71587802	OC[C@@H](O)[C@H](O)[C@H](O)[C@@H](O)C(=O)NCCOP(O)(O)=O	JNXDTQSHHDGYGF-JRTVQGFMSA-N	239738	232763	3.27421e+06	1.26647e+06	783778	1.49551e+06	2.25456e+06	2.01372e+06	1.8212e+06	2.07443e+06	0.600136	-0.736638	0.121472	0.8	1.29345
Com_2716_neg	N-Sulfonyloxy-PhIP	N	C13H12N4O4S	320.058	319.05	2.77973	[M-H]-	5.126	0.60	2	C18	Organoheterocyclic compounds	Pyridines and derivatives	Phenylpyridines	-	-	C20288	map05204	-	-	CN1C2=C(N=CC(=C2)C3=CC=CC=C3)N=C1NOS(=O)(=O)O	LPVOGSWZCYNQGE-UHFFFAOYSA-N	1.02343e+07	1.00869e+07	8.76121e+06	7.91519e+06	7.42112e+06	9.86978e+06	1.28409e+07	6.70533e+06	1.13561e+07	1.20198e+07	0.841392	-0.249149	0.280711	0.72	0.76614
Com_2717_neg	Encenicline	N	C16H17ClN2OS	320.075	319.068	0.59189	[M-H]-	1.921	-	3	C18	Organoheterocyclic compounds	Benzothiophenes	1-benzothiophenes	"-"	HMDB0251788	-	-	-	66787058	ClC1=CC=CC2=C1SC(=C2)C(=O)NC1CN2CCC1CC2	SSRDSYXGYPJKRR-UHFFFAOYSA-N	1.59583e+07	2.16194e+07	1.69213e+07	1.70622e+07	2.20021e+07	2.51632e+07	2.66157e+07	4.08512e+07	2.82769e+07	3.27492e+07	0.608914	-0.71569	0.00248768	1	1.40027
Com_2719_neg	4'-O-Methylgallocatechin	N	C16H16O7	320.09	319.08	7.61248	[M-H]-	1.381	-	3	C18	Phenylpropanoids and polyketides	Flavonoids	Flavans	-	-	-	-	LMPK12020133	-	COC1=C(C=C(C=C1O)C2C(CC3=C(C=C(C=C3O2)O)O)O)O	ITDYPNOEEHONAH-DZGCQCFKSA-N	1.5842e+07	1.47063e+07	1.87127e+07	1.72656e+07	1.59782e+07	3.50796e+07	2.64838e+07	2.15857e+07	2.84295e+07	4.05408e+07	0.542369	-0.882655	0.00375825	1	2.11505
Com_2720_neg	N4-Acetylsulfamethazine	N	C14H16N4O3S	320.094	319.086	4.2912	[M-H]-	5.383	0.58	2	C18	Benzenoids	Benzene and substituted derivatives	Benzenesulfonamides	-	HMDB0244280	-	-	-	-	CC1=CC(=NC(=N1)NS(=O)(=O)C2=CC=C(C=C2)NC(=O)C)C	LJKAKWDUZRJNPJ-UHFFFAOYSA-N	4.83168e+07	4.55872e+07	3.72511e+07	3.64798e+07	3.96787e+07	4.86058e+07	3.71237e+07	3.33123e+07	3.5429e+07	3.99732e+07	1.06619	0.0924591	0.460018	0.64	0.324013
Com_2726_neg	Zearalanone	N	C18H24O5	320.162	319.158	8.41745	[M-H]-	5.784	0.51	2	C18	Phenylpropanoids and polyketides	Macrolides and analogues	Zearalenones	"5975-78-0"	HMDB0259993	C14754	-	-	-	CC1CCCC(=O)CCCCCC2=C(C(=CC(=C2)O)O)C(=O)O1	APJDQUGPCJRQRJ-LBPRGKRZSA-N	1.27726e+07	1.38602e+07	8.89241e+06	1.10597e+07	1.11413e+07	1.33014e+07	1.19355e+07	1.24166e+07	2.1021e+07	1.08607e+07	0.830171	-0.26852	0.262132	0.64	0.616223
Com_2728_neg	ent-17-Nor-3,8-dioxo-13Z-labden-15-oic acid	N	C19H28O4	320.199	319.191	0.44457	[M-H]-	6.805	0.57	2	C18	Lipids and lipid-like molecules	Fatty Acyls	Fatty acids and conjugates	-	-	-	-	-	-	CC(=CC(=O)O)CCC1C(=O)CCC2C1(CCC(=O)C2(C)C)C	CSVUIQLQAZDJFE-DFNZJRLGSA-N	1.17793e+07	3.39305e+07	1.69538e+07	1.66123e+07	1.69773e+07	9.4825e+06	1.72633e+07	1.28227e+07	1.95034e+07	1.92237e+07	1.22936	0.297902	0.446979	0.52	0.816551
Com_272_neg	Palmitoleic acid	N	C16H30O2	254.225	253.217	0.21762	[M-H]-	9.679	0.78	1	C18	Lipids and lipid-like molecules	Fatty Acyls	Fatty acids and conjugates	"373-49-9"	HMDB0003229	C08362	map00061	LMFA01030056	445638	CCCCCC\C=C/CCCCCCCC(O)=O	SECPZKHBENQXJG-FPLPWBNLSA-N	6.76971e+08	2.81541e+08	6.94648e+08	8.66053e+08	1.02378e+09	1.5057e+09	5.41296e+08	3.17933e+08	4.27525e+08	1.14611e+09	0.899562	-0.152705	0.967307	0.48	0.615234
Com_2730_neg	15R-HETE	N	C20H32O3	320.235	319.228	0.39018	[M-H]-	7.857	0.61	2	C18	Lipids and lipid-like molecules	Fatty Acyls	Eicosanoids	-	HMDB0062294	-	-	LMFA03060030	-	CCCCCC(C=CC=CCC=CCC=CCCCC(=O)O)O	JSFATNQSLKRBCI-UDQWCNDOSA-N	5.11562e+07	8.67132e+07	1.62421e+08	1.22216e+08	4.85277e+07	7.28609e+07	1.50302e+08	4.25614e+07	9.48207e+07	1.34191e+08	0.952092	-0.0708273	0.846658	0.52	0.474164
Com_2732_neg	Gabexate	N	C16H23N3O4	321.169	320.162	0.60703	[M-H]-	5.454	-	3	C18	Benzenoids	Benzene and substituted derivatives	Benzoic acids and derivatives	"-"	HMDB0252569	-	-	-	3447	CCOC(=O)C1=CC=C(OC(=O)CCCCCNC(N)=N)C=C1	YKGYIDJEEQRWQH-UHFFFAOYSA-N	8.93798e+06	1.2901e+07	1.38629e+07	1.81573e+07	1.57109e+07	3.04344e+06	1.67588e+06	6.97811e+06	3.85979e+06	2.45349e+06	3.86271	1.94961	0.00174691	1	1.98614
Com_2735_neg	Decarboxytetracenomycin F1	N	C19H14O5	322.084	321.076	3.04522	[M-H]-	5.304	-	3	C18	Benzenoids	Naphthacenes	-	-	-	C12374	map01057;map01130	-	-	CC1=CC(=CC2=CC3=C(C(=C12)O)C(=O)C4=C(C3)C=C(C=C4O)O)O	QZJGAJSUXRIADY-UHFFFAOYSA-N	3.28785e+06	3.32112e+06	3.41967e+06	2.9851e+06	3.11262e+06	4.43605e+06	6.11796e+06	4.13992e+06	5.13692e+06	7.03951e+06	0.600154	-0.736596	0.00625162	1	1.95027
Com_2737_neg	Dinitramine	N	C11H13F3N4O4	322.089	321.083	3.73772	[M-H]-	1.421	0.66	2	C18	Benzenoids	Benzene and substituted derivatives	Aniline and substituted anilines	"29091-05-2"	-	C18785	-	-	-	CCN(CC)C1=C(C=C(C(=C1[N+](=O)[O-])N)C(F)(F)F)[N+](=O)[O-]	OFDYMSKSGFSLLM-UHFFFAOYSA-N	3.896e+08	3.56533e+08	3.33498e+08	3.80573e+08	2.9009e+08	4.95278e+08	6.36164e+08	5.72531e+08	3.92591e+08	5.97026e+08	0.6498	-0.621932	0.00462938	1	1.57504
Com_2739_neg	Thalifendine	N	C19H16NO4+	322.108	321.101	2.0934	[M-H]-	5.455	-	3	C18	Alkaloids and derivatives	Protoberberine alkaloids and derivatives	-	-	-	-	-	-	-	COC1=C(C=CC2=CC3=[N+](CCC4=CC5=C(C=C43)OCO5)C=C21)O	OEGWOBMNQDATKP-UHFFFAOYSA-O	4.844e+07	4.78724e+07	4.63983e+07	4.07876e+07	4.41924e+07	4.9787e+07	5.38929e+07	4.38354e+07	5.96236e+07	5.37721e+07	0.872676	-0.196481	0.0640308	0.84	0.546158
Com_2742_neg	N2-Galacturonyl-L-lysine	N	C12H22N2O8	322.138	321.13	0.10048	[M-H]-	1.363	-	3	C18	Organic oxygen compounds	Organooxygen compounds	Carbohydrates and carbohydrate conjugates	"220718-56-9"	HMDB0033105	-	-	-	131751373	NCCCCC(NC1OC(C(O)C(O)C1O)C(O)=O)C(O)=O	HFIFPDNTHBGIPX-UHFFFAOYSA-N	7.39503e+06	6.13865e+06	8.91838e+06	5.70454e+06	6.87986e+06	8.06682e+06	7.51163e+06	6.42181e+06	5.04482e+06	9.19791e+06	0.96671	-0.0488447	0.848405	0.6	0.300325
Com_2747_neg	Monamidocin	N	C15H22N4O4	322.164	321.156	3.06935	[M-H]-	4.877	-	3	C18	Organic acids and derivatives	Carboxylic acids and derivatives	Amino acids, peptides, and analogues	-	-	-	-	-	-	C1=CC=C(C=C1)CC(C(=O)O)NC(=O)C(CCCN=C(N)N)O	UVIGFTRCBVMVNN-RYUDHWBXSA-N	1.2395e+07	9.2233e+06	1.23932e+07	1.22385e+07	1.2293e+07	1.25938e+07	1.38453e+07	1.24268e+07	1.24447e+07	1.86773e+07	0.836473	-0.257609	0.118066	1	0.622671
Com_2751_neg	3alpha-Hydroxyayapanonic acid	N	C19H30O4	322.214	321.207	0.33036	[M-H]-	7.003	0.59	2	C18	Lipids and lipid-like molecules	Fatty Acyls	Fatty acids and conjugates	-	-	-	-	-	-	CC(=CC(=O)O)CCC1C(=O)CCC2C1(CCC(C2(C)C)O)C	TVXHJNAIUTYXAK-WWXAJPEWSA-N	5.10547e+08	1.2145e+09	4.64309e+08	5.31605e+08	7.8651e+08	4.21606e+08	8.02046e+08	5.09403e+08	9.53362e+08	9.20003e+08	0.972564	-0.040135	0.856471	0.52	0.244525
Com_2752_neg	Bis(2-ethylhexyl) hydrogen phosphate	N	C16H35O4P	322.227	321.22	0.41959	[M-H]-	8.502	0.58	2	C18	Organic acids and derivatives	Organic phosphoric acids and derivatives	Phosphate esters	"-"	HMDB0249242	-	-	-	9275	CCCCC(CC)COP(O)(=O)OCC(CC)CCCC	SEGLCEQVOFDUPX-UHFFFAOYSA-N	2.49605e+06	3.88156e+06	1.54656e+06	2.12367e+06	1.53629e+06	2.04717e+06	3.6468e+06	1.93948e+06	1.58553e+06	2.4566e+06	0.992167	-0.0113458	0.900883	0.48	0.129958
Com_2754_neg	15-OxoEDE	N	C20H34O3	322.251	321.243	0.17033	[M-H]-	9.191	0.54	2	C18	Lipids and lipid-like molecules	Fatty Acyls	Fatty acids and conjugates	"105835-44-7"	-	-	-	LMFA01060073	-	CCCCCC(=O)C=CC=CCCCCCCCCCC(=O)O	QZCMHXPXGACWLJ-QWAPPMFBSA-N	1.72323e+07	2.19408e+07	2.04552e+07	2.27454e+07	2.56366e+07	1.46325e+07	1.78323e+07	1.24342e+07	2.43684e+07	3.57538e+07	1.02846	0.0404888	0.659475	0.6	0.761998
Com_2755_neg	Cytidine-5'-monophosphate	N	C9H14N3O8P	323.052	322.045	0.01962	[M-H]-	1.405	-	3	C18	Nucleosides, nucleotides, and analogues	Pyrimidine nucleotides	Pyrimidine ribonucleotides	"63-37-6"	HMDB0000095	C00055	map00240;map01100	-	6131	O=P(O)(O)OCC1OC(N2C=CC(=N)N=C2O)C(O)C1O	IERHLVCPSMICTF-XVFCMESISA-N	2.03507e+06	5.37546e+06	3.5327e+06	7.41103e+06	8.60093e+06	8.37532e+06	2.0415e+06	4.25237e+06	9.13879e+06	3.06909e+06	1.00291	0.00418783	0.9251	0.48	0.069454
Com_2758_neg	Neobanol	N	C18H12O6	324.063	323.054	7.36764	[M-H]-	5.504	-	3	C18	Phenylpropanoids and polyketides	Isoflavonoids	Furanoisoflavonoids	-	-	-	-	LMPK12070107	-	C1C2(C(C3=C(O1)C=C4C(=C3)C=CO4)OC5=CC6=C(C=C52)OCO6)O	QVTNCCTYKIEOIS-UHFFFAOYSA-N	668449	2.62218e+06	2.18206e+06	2.01594e+06	567711	4.15806e+06	4.81923e+06	426631	3.79787e+06	6.40214e+06	0.410956	-1.28295	0.228591	0.8	1.69734
Com_2759_neg	4-hydroxyalprazolam	N	C17H13ClN4O	324.078	323.071	2.33546	[M-H]-	5.426	-	3	C18	Organoheterocyclic compounds	Benzodiazepines	1,4-benzodiazepines	"-"	HMDB0060554	-	-	-	182017	CC1=NN=C2C(O)N=C(C3=CC=CC=C3)C3=C(C=CC(Cl)=C3)N12	CEYGCFLPQFNPST-UHFFFAOYSA-N	1.86892e+06	2.21772e+06	1.64697e+06	1.44735e+06	1.1136e+06	2.0923e+06	2.2452e+06	1.16125e+06	2.05505e+06	2.00936e+06	0.867345	-0.205322	0.416505	0.72	0.462952
Com_2761_neg	Antibiotic DO 248A	N	C14H20N4O5	324.143	323.135	4.3892	[M-H]-	5.302	-	3	C18	Organic acids and derivatives	Carboxylic acids and derivatives	Amino acids, peptides, and analogues	-	-	-	-	-	-	CC(C)C1=C(C=C(C=C1O)C(C(=O)NCC(=O)O)N=C(N)N)O	QMFJWJLPWNAZMH-LBPRGKRZSA-N	1.35641e+07	3.6164e+07	1.88611e+07	1.15323e+06	3.83539e+06	2.746e+06	3.85466e+06	8.81442e+06	4.8004e+06	4.14099e+06	3.02087	1.59496	0.38303	0.64	1.10768
Com_2762_neg	Dolasetron	N	C19H20N2O3	324.147	323.141	2.86039	[M-H]-	5.17	-	3	C18	Organoheterocyclic compounds	Indoles and derivatives	Indolecarboxylic acids and derivatives	"115956-12-2"	HMDB0014895	C07866	-	-	-	O=C(OC1CC2N3CC(=O)C(C2)CC3C1)C4=CNC=5C=CC=CC54	UKTAZPQNNNJVKR-AKJUYKBHSA-N	454644	1.76182e+06	322391	1.04139e+06	695559	3.35457e+06	3.50374e+06	367371	1.97039e+06	5.28791e+06	0.295209	-1.76019	0.0900951	0.84	1.97672
Com_2763_neg	3alpha-Hydroxy-8alpha-acetoxy-3-desoxo-11beta,13-dihydroparishin A	N	C17H24O6	324.157	323.149	4.4362	[M-H]-	5.655	0.58	2	C18	Organoheterocyclic compounds	Lactones	Gamma butyrolactones	-	-	-	-	-	-	CC1C2C(CC(C3CC(C(=C3C2OC1=O)C)O)(C)O)OC(=O)C	HESYZWSIXKPOGQ-JCXGAQQHSA-N	7.9708e+06	8.62321e+06	2.32269e+07	1.18946e+07	8.68299e+06	2.04235e+06	1.72312e+07	672592	9.59127e+06	5.25115e+06	1.73616	0.7959	0.166293	0.72	1.81996
Com_2765_neg	Albocycline M-1	N	C18H28O5	324.194	323.185	5.63332	[M-H]-	6.298	-	3	C18	Phenylpropanoids and polyketides	Macrolides and analogues	-	-	-	-	-	-	-	CC1CCC2C(O2)(C(C=CC(C=CC(=O)OC1C)(C)O)OC)C	DWPSZWXJNGIASS-JCRVKWHYSA-N	5.74445e+07	8.88349e+07	4.20052e+07	4.49814e+07	5.31725e+07	3.66073e+07	5.37929e+07	4.19233e+07	9.14586e+07	9.22046e+07	0.906489	-0.141639	0.800759	0.52	0.40649
Com_2767_neg	Lichesterinic acid	N	C19H32O4	324.23	323.223	0.10237	[M-H]-	9.434	-	3	C18	Organoheterocyclic compounds	Dihydrofurans	Furanones	-	-	-	-	-	-	O=C(O)C1=C(C(=O)OC1CCCCCCCCCCCCC)C	SLQVVNFTCYVCPB-INIZCTEOSA-N	3.11799e+07	1.22643e+07	2.25247e+07	1.91644e+07	2.2423e+07	4.96114e+07	2.15131e+07	1.34424e+07	1.1282e+07	3.01068e+07	0.853921	-0.227826	0.864273	0.52	0.420148
Com_2768_neg	Dapiprazole	N	C19H27N5	325.227	324.218	4.38007	[M-H]-	6.324	0.65	2	C18	Organoheterocyclic compounds	Diazinanes	Piperazines	"72822-12-9"	HMDB0014443	-	-	-	-	CC1=CC=CC=C1N2CCN(CC2)CCC3=NN=C4N3CCCC4	RFWZESUMWJKKRN-UHFFFAOYSA-N	4.24734e+07	5.88015e+07	2.58689e+07	1.74813e+07	1.40724e+07	7.22876e+06	7.30114e+06	3.18379e+07	4.10577e+06	5.13498e+06	2.85383	1.5129	0.0276745	0.88	1.7136
Com_2769_neg	5-Fluorodeoxyuridine monophosphate	N	C9H12FN2O8P	326.032	325.027	8.79952	[M-H]-	5.154	-	3	C18	Nucleosides, nucleotides, and analogues	Pyrimidine nucleotides	Pyrimidine deoxyribonucleotides	"-"	HMDB0060394	C04242	map00983	-	8642	O[C@H]1C[C@@H](O[C@@H]1COP(O)(O)=O)N1C=C(F)C(O)=NC1=O	HFEKDTCAMMOLQP-RRKCRQDMSA-N	413149	245642	279185	567869	297837	868643	464752	504369	113378	340700	0.787001	-0.345563	0.798613	0.64	0.260358
Com_2770_neg	Irisoid D	N	C17H10O7	326.043	325.034	5.14759	[M-H]-	5.039	-	3	C18	Phenylpropanoids and polyketides	Flavonoids	Pyranoflavonoids	-	-	-	-	-	-	C1C2=C(C(=CC=C2)O)C3=C(O1)C(=O)C4=C(C5=C(C=C4O3)OCO5)O	VURYVFAWIIKQEI-UHFFFAOYSA-N	1.46721e+06	1.47665e+06	3.33706e+06	1.83613e+06	1.76183e+06	253662	984664	677434	285496	1.10473e+06	2.98819	1.57927	0.0127647	1	1.4105
Com_2772_neg	Xyl-GlcA	N	C11H18O11	326.085	325.078	2.50101	[M-H]-	1.403	0.63	2	C18	Organic oxygen compounds	Organooxygen compounds	Carbohydrates and carbohydrate conjugates	-	-	-	-	-	-	C1C(C(C(C(O1)OC2C(C(OC(C2O)O)C(=O)O)O)O)O)O	KHUHHRGROFQXMG-BFPSNERPSA-N	1.70075e+07	3.86367e+07	2.43803e+07	1.6698e+07	2.00742e+07	1.4214e+07	2.39931e+07	1.54717e+07	2.14272e+07	2.34944e+07	1.18454	0.244332	0.480831	0.36	0.396379
Com_2773_neg	Bilobalide	N	C15H18O8	326.1	325.096	9.70151	[M-H]-	5.354	-	3	C18	Lipids and lipid-like molecules	Prenol lipids	Terpene lactones	-	HMDB0242203	C07605	-	-	-	CC(C)(C)C1(CC2C3(C14C(C(=O)OC4OC3=O)O)CC(=O)O2)O	MOLPUWBMSBJXER-YDGSQGCISA-N	3.61818e+07	4.66997e+07	3.25566e+07	3.1286e+07	3.57024e+07	3.8362e+07	6.02456e+07	3.98211e+07	4.60019e+07	7.06757e+07	0.7151	-0.483782	0.0584427	0.88	1.27123
Com_2774_neg	Fortunolide B	N	C19H18O5	326.115	325.107	2.83495	[M-H]-	4.607	0.58	2	C18	Lipids and lipid-like molecules	Prenol lipids	Terpene lactones	-	-	-	-	-	-	CC1C2C3C4(C5C1(CCC6=CC(=O)C=C(C(=C56)C4O2)C)C(=O)O3)O	MEWOMXWUJQODIA-LMUCBQBZSA-N	1.25152e+08	8.62662e+06	1.60386e+08	2.34663e+08	1.63742e+08	9.1036e+07	1.59828e+08	9.76183e+07	1.81619e+08	4.57205e+07	1.20275	0.266338	0.866399	0.64	0.131327
Com_2775_neg	Scillabiose	N	C12H22O10	326.121	325.114	0.49419	[M-H]-	1.407	0.72	2	C18	Lipids and lipid-like molecules	Fatty Acyls	Fatty acyl glycosides	-	-	C19635	-	-	-	CC(C(C(C(C=O)O)O)OC1C(C(C(C(O1)CO)O)O)O)O	XAVVYCXXDSHXNS-ULUQPUQLSA-N	7.53361e+07	1.16926e+08	9.08215e+07	7.16216e+07	5.98137e+07	3.32412e+07	9.15477e+07	9.46023e+07	1.05466e+08	1.17172e+08	0.937766	-0.0926995	0.977596	0.68	0.0266469
Com_2776_neg	2-O-a-L-Fucopyranosyl-galactose	N	C12H22O10	326.121	325.114	0.2548	[M-H]-	2.753	-	3	C18	Lipids and lipid-like molecules	Fatty Acyls	Fatty acyl glycosides	"24656-24-4"	HMDB0006590	-	-	-	9548873	C[C@@H]1O[C@@H](O[C@@H](C=O)[C@@H](O)[C@@H](O)[C@H](O)CO)[C@@H](O)[C@H](O)[C@@H]1O	BQEBASLZIGFWEU-YYXBYDBJSA-N	1.47235e+07	2.05601e+07	1.54886e+07	1.04937e+07	1.12595e+07	1.4778e+07	1.21355e+07	1.13276e+07	1.67802e+07	1.95097e+07	0.97309	-0.0393556	0.821949	0.6	0.246793
Com_2777_neg	Hydroxyhexamide	N	C15H22N2O4S	326.13	325.125	7.66874	[M-H]-	1.331	-	3	C18	Benzenoids	Benzene and substituted derivatives	Benzenesulfonamides	"-"	HMDB0060610	-	-	-	18497	CC(O)C1=CC=C(C=C1)S(=O)(=O)NC(=O)NC1CCCCC1	VQDAEOYLIBGCHE-UHFFFAOYSA-N	1.59891e+07	4.42938e+06	1.37567e+07	9.22334e+06	6.51382e+06	476421	1.70157e+06	1.60851e+07	2.63018e+06	1.22021e+06	2.2571	1.17447	0.0658744	0.8	2.91366
Com_277_neg	(-)-Bornyl acetate	N	C12H20O2	196.146	255.16	0.41913	[M+CH3COOH-H]-	5.912	-	3	C18	Lipids and lipid-like molecules	Prenol lipids	Monoterpenoids	"5655-61-8"	HMDB0303194	-	-	-	93009	CC(=O)O[C@@H]1C[C@@H]2CC[C@@]1(C)C2(C)C	KGEKLUUHTZCSIP-HOSYDEDBSA-N	6.66316e+07	7.23612e+07	6.35377e+07	5.16371e+07	6.65102e+07	9.35775e+07	1.35638e+08	6.93872e+07	1.97728e+08	1.11604e+08	0.527488	-0.92279	0.0265434	0.96	1.58725
Com_2780_neg	LPA(10:0/0:0)	N	C13H27O7P	326.149	325.141	4.00891	[M-H]-	5.531	-	3	C18	Lipids and lipid-like molecules	Glycerophospholipids	Glycerophosphates	"-"	-	-	-	-	-	CCCCCCCCCC(=O)OCC(O)COP(O)(O)=O	CMQAWGIRCVKCMC-UHFFFAOYSA-N	2.41927e+07	3.40315e+07	2.08613e+07	1.14665e+07	1.37435e+07	1.5856e+07	3.53156e+07	2.74284e+07	2.50686e+07	2.20236e+07	0.829768	-0.26922	0.365066	0.72	0.69052
Com_2786_neg	Dodecylbenzenesulfonic acid	N	C18H30O3S	326.192	325.184	0.00227	[M-H]-	8.561	0.91	2	C18	Benzenoids	Benzene and substituted derivatives	Benzenesulfonic acids and derivatives	"121-65-3"	HMDB0031031	-	-	-	8485	O=S(=O)(O)C1=CC=C(C=C1)CCCCCCCCCCCC	KWXICGTUELOLSQ-UHFFFAOYSA-N	2.67566e+08	3.71981e+08	2.28631e+08	1.77686e+08	1.03331e+08	2.82515e+08	2.46063e+08	1.50629e+08	1.66522e+08	2.66172e+08	1.03354	0.0475956	0.935586	0.48	0.127637
Com_2787_neg	(+)-O-Methyldihydrobotrydial	N	C18H30O5	326.209	325.2	7.14644	[M-H]-	8.491	0.58	2	C18	Organoheterocyclic compounds	Oxanes	-	-	-	-	-	-	-	C1[C@@H]([C@@H]2[C@]3([C@H]([C@@H]1C)[C@H](OC[C@]3(CC2(C)C)C)OC)O)OC(=O)C	VAKKDCDTJWXIKK-JLFMFIFNNA-N	1.41415e+07	1.65158e+07	1.2657e+07	1.08406e+07	1.20154e+07	1.87691e+07	3.23637e+07	1.21416e+07	1.03285e+07	6.70825e+07	0.470342	-1.08822	0.207664	0.68	1.62514
Com_2788_neg	Anordiol	N	C22H30O2	326.225	325.217	0.38196	[M-H]-	9.321	0.87	2	C18	Lipids and lipid-like molecules	Steroids and steroid derivatives	Androstane steroids	"-"	HMDB0248450	-	-	-	21953304	CC12CC(O)(CC1CCC1C3CCC(O)(C#C)C3(C)CCC21)C#C	HUUUMTTWAPMBMU-UHFFFAOYSA-N	3.82965e+06	3.60759e+06	1.23671e+07	8.67253e+06	6.65889e+06	1.79041e+07	4.4294e+06	2.42256e+06	4.47695e+06	7.21923e+06	0.963885	-0.053067	0.826927	0.52	0.351037
Com_2796_neg	Leteprinim	N	C15H13N5O4	327.097	326.091	5.65377	[M-H]-	1.958	-	3	C18	Benzenoids	Benzene and substituted derivatives	Benzoic acids and derivatives	"-"	HMDB0254024	-	-	-	132123	OC(=O)C1=CC=C(NC(=O)CCN2C=NC3=C2N=CNC3=O)C=C1	JMPOIZCOJJMTHI-UHFFFAOYSA-N	1.61517e+07	2.21061e+07	1.75757e+07	1.34735e+07	8.02205e+06	1.00787e+07	1.85728e+07	2.10959e+07	2.2038e+06	1.81943e+07	1.10241	0.140659	0.548537	0.52	0.613524
Com_2797_neg	N-Palmitoyl Alanine	N	C19H37NO3	327.277	326.27	0.58116	[M-H]-	9.505	-	3	C18	-	-	-	"-"	HMDB0241919	-	-	LMFA08020123	129671155	CCCCCCCCCCCCCCCC(=O)NC(C)C(O)=O	NRBFOSKZAWRBJI-UHFFFAOYSA-N	6.20649e+06	5.82978e+06	4.7036e+06	3.70632e+06	5.03792e+06	4.10497e+06	3.80548e+06	3.73031e+06	6.36602e+06	9.51055e+06	0.926112	-0.110741	0.921741	0.48	0.475571
Com_2798_neg	Irisoid A	N	C17H12O7	328.058	327.051	1.30738	[M-H]-	5.741	0.53	2	C18	Phenylpropanoids and polyketides	Flavonoids	Pyranoflavonoids	-	-	-	-	-	-	COC1=C(C2=C(C=C1O)OC3=C(C2=O)OCC4=C3C(=CC=C4)O)O	BJGPJGLFIWNAAZ-UHFFFAOYSA-N	1.31286e+07	1.87233e+07	1.06393e+07	1.14964e+07	1.08037e+07	1.16451e+07	1.13898e+07	1.16584e+07	1.18609e+07	1.69061e+07	1.02097	0.0299439	0.944393	0.6	0.238232
Com_2799_neg	(E)-2-Methylgeranyl diphosphate	N	C11H22O7P2	328.084	327.074	9.87966	[M-H]-	5.154	-	3	C18	Lipids and lipid-like molecules	Prenol lipids	Isoprenoid phosphates	-	-	C20235	-	-	-	CC(=CCCC(=C(C)COP(=O)(O)OP(=O)(O)O)C)C	PRUWPPRJQIGKNB-ZHACJKMWSA-N	7.3888e+06	1.50532e+07	8.86336e+06	6.1824e+06	1.12928e+07	1.00493e+07	1.19668e+07	1.10528e+07	1.30064e+07	9.43545e+06	0.878758	-0.186461	0.34843	0.68	0.550539
Com_27_neg	D-alpha-Hydroxyglutaric acid	N	C5H8O5	148.037	147.03	0.1121	[M-H]-	1.978	1.00	1	C18	Organic acids and derivatives	Hydroxy acids and derivatives	Short-chain hydroxy acids and derivatives	"103404-90-6"	HMDB0000606	C01087	-	-	439391	O[C@H](CCC(O)=O)C(O)=O	HWXBTNAVRSUOJR-GSVOUGTGSA-N	1.28885e+08	2.85301e+08	4.03484e+08	1.71451e+08	4.57526e+08	2.78167e+08	1.5201e+08	2.39014e+08	8.01317e+08	5.01108e+08	0.733736	-0.446666	0.529549	0.4	0.31193
Com_2800_neg	2-(4-Hydroxyphenyl)-5,6,7-trimethoxy-4H-1-benzopyran-4-one	N	C18H16O6	328.095	327.088	0.42635	[M-H]-	5.526	0.66	2	C18	Phenylpropanoids and polyketides	Flavonoids	O-methylated flavonoids	-	-	C14986	-	-	-	COC1=C(C(=C2C(=C1)OC(=CC2=O)C3=CC=C(C=C3)O)OC)OC	PJRWXHDCKWSIRU-UHFFFAOYSA-N	2.20718e+08	3.27102e+08	2.29303e+08	2.4136e+08	1.56111e+08	3.04434e+08	2.50951e+08	2.51899e+08	2.99586e+08	3.21141e+08	0.822539	-0.281844	0.146374	0.8	0.799582
Com_2801_neg	Masuda's compound V	N	C12H16N4O7	328.102	327.094	3.1633	[M-H]-	1.38	0.73	2	C18	Organoheterocyclic compounds	Pteridines and derivatives	-	-	HMDB0004256	-	-	-	-	CC1=NC2=C(NC(=O)NC2=O)N(C1=O)CC(C(C(CO)O)O)O	QCYVUUAIJUUUPI-BBVRLYRLSA-N	3.91333e+07	4.89405e+07	3.92542e+07	2.1281e+07	2.27353e+07	1.60462e+07	3.14051e+07	2.8752e+07	3.4832e+07	3.02679e+07	1.2126	0.278103	0.442524	0.68	0.403374
Com_2802_neg	Chaetomugilin R	N	C16H21ClO5	328.108	327.099	4.60069	[M-H]-	5.913	-	3	C18	Organoheterocyclic compounds	Azaphilones	-	"-"	-	-	-	-	-	[H]\C(=C(\[H])[C@]([H])(C)[C@]([H])(C)O)C1=CC2=C(Cl)C(=O)[C@](C)(O)[C@@]([H])(O)[C@]2([H])CO1	HYQLBUHERBRGKE-HKOMCDGQSA-N	4.34961e+06	4.89565e+06	2.97663e+06	3.49993e+06	4.02655e+06	3.53913e+06	4.25975e+06	3.62503e+06	3.64339e+06	6.24465e+06	0.926634	-0.109929	0.643667	0.44	0.269488
Com_2803_neg	4'beta-Hydroxyeriobrucinol	N	C19H20O5	328.131	327.125	3.59675	[M-H]-	5.823	0.59	2	C18	Phenylpropanoids and polyketides	Coumarins and derivatives	Pyranocoumarins	-	-	-	-	-	-	CC1(C2CC(C3(C2C1C4=C(O3)C=C5C(=C4O)C=CC(=O)O5)C)O)C	LDWOASIXXYXQLH-SSQWDWLFSA-N	4.14019e+06	243253	5.69041e+06	2.47368e+06	1.04947e+06	433702	1.00969e+06	1.11625e+06	2.85173e+06	1.7711e+06	1.89308	0.920739	0.598141	0.64	0.785454
Com_2804_neg	10phiC10SPC	N	C16H24O5S	328.134	327.127	0.15455	[M-H]-	6.193	-	3	C18	Benzenoids	Benzene and substituted derivatives	Benzenesulfonic acids and derivatives	-	-	-	-	-	-	O=C(O)CCCCCCCCCC1=CC=C(C=C1)S(=O)(=O)O	VCKAUONIDRWIGP-UHFFFAOYSA-N	3.13998e+06	1.70437e+06	2.42884e+06	3.07911e+06	1.73367e+06	611019	1.96305e+06	2.32364e+06	2.91646e+06	1.64907e+06	1.27715	0.352928	0.317515	0.72	0.45084
Com_2807_neg	tetranor-PGEM	N	C16H24O7	328.152	327.145	1.22505	[M-H]-	5.335	-	3	C18	Organic acids and derivatives	Keto acids and derivatives	Medium-chain keto acids and derivatives	-	HMDB0253059	-	-	LMFA03010032	-	C1C(C(C(C1=O)CCC(=O)O)CCC(=O)CCCCC(=O)O)O	ZJAZCYLYLVCSNH-JHJVBQTASA-N	1.12171e+07	1.00319e+07	1.23767e+07	9.22698e+06	1.19862e+07	1.71901e+07	2.05729e+07	1.57289e+07	1.58214e+07	1.98555e+07	0.615001	-0.701338	0.000267717	1	1.53298
Com_2808_neg	Ficiolide E	N	C16H24O7	328.152	327.146	3.06403	[M-H]-	7.721	-	3	C18	Organoheterocyclic compounds	Lactones	Gamma butyrolactones	"-"	-	-	-	-	-	[H][C@@]1(C)CC[C@@]([H])(O)C=CC(=O)O[C@]([H])(C)CCC(=O)[C@]([H])(O)CC(=O)O1	QERMLGGCVHACEI-HKUMRIAESA-N	965281	590304	1.42755e+06	1.14475e+06	1.77932e+06	925618	1.4264e+06	527429	2.48162e+06	556289	0.998284	-0.00247724	0.763472	0.64	0.415596
Com_2810_neg	1-[10-[3-(Dimethylamino)propyl]phenothiazin-2-yl]ethanol	N	C19H24N2OS	328.161	327.156	8.44924	[M-H]-	5.569	-	3	C18	Organoheterocyclic compounds	Benzothiazines	Phenothiazines	"-"	HMDB0244911	-	-	-	525233	CC(O)C1=CC2=C(SC3=CC=CC=C3N2CCCN(C)C)C=C1	ZIJWCRNUEBJMSQ-UHFFFAOYSA-N	3.15451e+07	4.98921e+07	2.54309e+07	2.46649e+07	2.9765e+07	3.02574e+07	4.34995e+07	4.54968e+07	3.39868e+07	4.18268e+07	0.826883	-0.274244	0.197908	0.76	0.634179
Com_2811_neg	Obtusanal B	N	C20H24O4	328.167	327.163	8.4934	[M-H]-	6.462	0.54	2	C18	Benzenoids	Tetralins	-	-	-	-	-	-	-	CC(C)C1=C(C=C2C(=C1)C(=O)C3CC2(C(C(C3=O)(C)C)C=O)C)O	DLYLYXIDKXMSDL-ZSOFBXJNSA-N	3.12891e+06	746619	867143	1.99001e+06	2.67387e+06	1.5463e+06	1.38611e+06	4.03063e+06	615138	611041	1.14865	0.199939	0.613394	0.64	0.500142
Com_2813_neg	(2S)-2-[(1S)-1-carboxyundecyl]-5-oxotetrahydrofuran-2-carboxylic acid	N	C17H28O6	328.189	327.181	0.06616	[M-H]-	7.156	0.67	2	C18	Organic acids and derivatives	Carboxylic acids and derivatives	Tricarboxylic acids and derivatives	-	-	-	-	-	-	O=C1OC(C(=O)O)(CC1)C(C(=O)O)CCCCCCCCCC	TUXHHVJPGQUPCF-DYVFJYSZSA-N	4.81543e+07	1.28818e+07	6.1844e+07	6.90459e+07	6.97955e+07	3.03721e+08	4.10247e+08	7.78511e+07	2.39178e+08	9.4587e+07	0.232521	-2.10457	0.0148368	1	2.68652
Com_2814_neg	Botryoloic acid	N	C17H28O6	328.189	327.182	1.51257	[M-H]-	5.855	0.61	2	C18	Lipids and lipid-like molecules	Prenol lipids	Monoterpenoids	-	-	-	-	-	-	CC1CC(C2C(CC(C2(C1C(=O)O)O)(C)CO)(C)C)OC(=O)C	OLOQSHYLOVYRGK-SVLWDWOGSA-N	3.2881e+07	4.25173e+07	3.88505e+07	3.60698e+07	4.0117e+07	3.85918e+07	5.27736e+07	4.44929e+07	6.22945e+07	5.35252e+07	0.756664	-0.402275	0.0276452	0.88	0.988544
Com_2818_neg	2,3-Dinor-8-iso prostaglandin F1alpha	N	C18H32O5	328.225	327.218	0.24982	[M-H]-	6.327	0.75	2	C18	Lipids and lipid-like molecules	Fatty Acyls	Eicosanoids	-	-	C14795	map00590	LMFA03010154	-	CCCCCC(C=CC1C(CC(C1CCCCC(=O)O)O)O)O	XHHYJZGDOMKLEE-RLDLTEIJSA-N	5.99715e+08	1.41748e+09	5.27296e+08	5.21319e+08	6.79942e+08	5.80558e+08	7.58273e+08	9.36641e+08	1.26664e+09	1.32588e+09	0.769465	-0.378072	0.259955	0.72	0.722178
Com_2820_neg	Stanozolol	N	C21H32N2O	328.251	327.245	1.07029	[M-H]-	9.976	-	3	C18	Lipids and lipid-like molecules	Steroids and steroid derivatives	Estrane steroids	"10418-03-8"	HMDB0003116	C07311	-	-	25249	[H][C@@]12CC[C@](C)(O)[C@@]1(C)CC[C@@]1([H])[C@@]2([H])CC[C@@]2([H])CC3=NNC=C3C[C@]12C	LKAJKIOFIWVMDJ-IYRCEVNGSA-N	7.408e+06	3.5281e+06	7.13569e+06	4.96605e+06	6.74497e+06	9.72127e+06	3.87603e+06	2.93717e+06	3.04549e+06	9.30715e+06	1.03101	0.0440538	0.663621	0.56	0.705789
Com_2827_neg	2-Hydroxyphytanic acid	N	C20H40O3	328.298	327.291	0.45452	[M-H]-	11.179	0.72	2	C18	Lipids and lipid-like molecules	Prenol lipids	Diterpenoids	-	HMDB0061666	-	-	LMPR0104010011	-	CC(C)CCCC(C)CCCC(C)CCCC(C)C(C(=O)O)O	CGKMKXBKVBXUGK-UHFFFAOYSA-N	1.70613e+06	1.87067e+07	4.31874e+06	6.03729e+06	9.1563e+06	426597	1.6778e+06	642207	4.33715e+06	9.35668e+06	2.42847	1.28005	0.12873	0.76	1.50356
Com_2829_neg	20-hydroxyicosanoic acid	N	C20H40O3	328.298	327.291	0.48071	[M-H]-	8.86	0.61	2	C18	Lipids and lipid-like molecules	Fatty Acyls	Fatty acids and conjugates	-	-	-	-	LMFA01050075	-	C(CCCCCCCCCC(=O)O)CCCCCCCCCO	JLDIWYKSFMPIDW-UHFFFAOYSA-N	7.90949e+06	1.40786e+07	1.39072e+07	2.44614e+07	1.84245e+07	5.31555e+06	1.10331e+07	1.62913e+07	3.63396e+07	1.597e+07	0.927387	-0.108756	0.903072	0.48	0.12679
Com_2832_neg	Melanocin B	N	C17H15NO6	329.09	328.086	9.12585	[M-H]-	5.397	-	3	C18	Lignans, neolignans and related compounds	-	-	-	-	-	-	-	-	C1=CC(=C(C=C1CC(=O)C(=CC2=CC(=C(C=C2)O)O)NC=O)O)O	ZKEKOVITAXRSLQ-XGICHPGQSA-N	1.67568e+06	247770	1.59652e+06	1.12933e+06	1.17503e+06	666699	3.20492e+06	687486	1.33956e+06	3.0668e+06	0.649642	-0.622284	0.455582	0.6	1.03936
Com_2835_neg	Heliotrine N-oxide	N	C16H27NO6	329.184	328.177	0.78605	[M-H]-	5.692	-	3	C18	Alkaloids and derivatives	-	-	-	-	-	-	-	-	CC(C)C(C(C)OC)(C(=O)OCC1=CC[N+]2(C1C(CC2)O)[O-])O	QSTHEUSPIBEICI-MCAMCBDESA-N	6.04406e+06	6.67838e+06	9.46973e+06	7.57381e+06	8.72713e+06	7.48358e+06	1.10182e+07	9.3524e+06	1.13799e+07	1.14989e+07	0.758739	-0.398325	0.0445377	0.84	1.04943
Com_2838_neg	4,8 dimethylnonanoyl carnitine	N	C18H35NO4	329.257	328.249	0.21226	[M-H]-	8.586	0.62	2	C18	Lipids and lipid-like molecules	Fatty Acyls	Fatty acid esters	-	HMDB0006202	-	-	LMFA07070046	-	CC(C)CCCC(C)CCC(=O)OC(CC(=O)[O-])C[N+](C)(C)C	DDTDJDZHDFMZED-UHFFFAOYSA-N	3.28677e+08	8.09513e+08	3.55723e+08	2.26868e+08	2.19963e+08	5.1349e+08	5.23037e+08	2.76744e+08	3.14654e+08	7.49102e+08	0.816458	-0.292549	0.405734	0.64	0.848462
Com_283_neg	3-(3,4-Dihydroxyphenyl)lactic acid	N	C9H10O5	198.053	257.067	1.43886	[M+CH3COOH-H]-	4.942	0.55	1	C18	Phenylpropanoids and polyketides	Phenylpropanoic acids	-	"76822-21-4"	HMDB0003503	C01207	map00350	-	439435	OC(CC1=CC(O)=C(O)C=C1)C(O)=O	PAFLSMZLRSPALU-UHFFFAOYSA-N	4.40728e+07	3.52447e+07	3.5576e+07	1.61978e+07	3.48136e+07	3.65145e+07	6.4143e+07	6.06581e+07	4.41556e+07	6.41679e+07	0.615285	-0.700673	0.0427427	0.96	1.89727
Com_2841_neg	Kermesic Acid	N	C16H10O8	330.038	329.031	2.66462	[M-H]-	5.198	-	3	C18	Benzenoids	Anthracenes	Anthracenecarboxylic acids and derivatives	-	-	-	-	-	-	CC1=C2C(=CC(=C1C(=O)O)O)C(=O)C3=C(C2=O)C(=CC(=C3O)O)O	CXORMDKZEUMQHX-UHFFFAOYSA-N	4.87348e+06	1.58829e+06	4.13384e+06	273274	795361	886052	3.12448e+06	4.30035e+06	3.59894e+06	1.34498e+06	0.880002	-0.184422	0.516869	0.56	0.728067
Com_2842_neg	Khrinone C	N	C17H14O7	330.074	329.065	5.26095	[M-H]-	4.969	-	3	C18	Phenylpropanoids and polyketides	Isoflavonoids	O-methylated isoflavonoids	-	-	-	-	-	-	COC1=C(C(=C(C=C1)C2=COC3=CC(=CC(=C3C2=O)O)O)OC)O	HIOWCXKLRMGGLF-UHFFFAOYSA-N	304498	1.86016e+06	1.22026e+06	254581	762618	1.46974e+06	97920.5	382725	936363	2.05859e+06	0.890156	-0.16787	0.946139	0.56	0.270207
Com_2844_neg	8-(3-Chlorostyryl)caffeine	N	C16H15ClN4O2	330.088	329.08	2.96493	[M-H]-	5.598	-	3	C18	Organoheterocyclic compounds	Imidazopyrimidines	Purines and purine derivatives	-	HMDB0247411	-	-	-	-	CN1C(=NC2=C1C(=O)N(C(=O)N2C)C)C=CC3=CC(=CC=C3)Cl	WBWFIUAVMCNYPG-BQYQJAHWSA-N	1.03408e+07	9.54778e+06	7.44483e+06	7.78558e+06	9.71297e+06	1.16143e+07	9.98011e+06	1.28749e+07	7.88506e+06	1.47935e+07	0.784491	-0.350172	0.116644	0.84	0.838874
Com_2845_neg	4,4'-Sulfonylbis[2-(prop-2-en-1-yl)phenol]	N	C18H18O4S	330.093	329.089	9.82799	[M-H]-	5.005	-	3	C18	Benzenoids	Benzene and substituted derivatives	Benzenesulfonyl compounds	"41481-66-7"	-	-	-	-	833466	O=S(=O)(C1=CC=C(O)C(=C1)CC=C)C2=CC=C(O)C(=C2)CC=C	MTMKZABGIQJAEX-UHFFFAOYSA-N	1.1416e+07	1.31324e+07	6.75382e+06	6.67182e+06	1.02811e+07	1.03871e+07	1.5302e+07	1.05897e+07	9.18322e+06	1.82417e+07	0.757493	-0.400695	0.178945	0.72	0.933176
Com_2848_neg	Angulifolin C	N	C18H18O6	330.11	329.103	0.82633	[M-H]-	5.806	0.64	2	C18	Lipids and lipid-like molecules	Prenol lipids	Sesquiterpenoids	-	-	-	-	-	-	CC1C(C=CC2=C1C(=C3C(=COC3=C2OC)COC(=O)C)C=O)O	PCAFGGQXOZHYOM-CUVJYRNJSA-N	1.3524e+09	3.05313e+09	4.63993e+08	5.12352e+08	6.40141e+08	4.84359e+08	1.64045e+09	1.90832e+09	4.22823e+08	5.66386e+08	1.19905	0.261887	0.824477	0.56	0.628971
Com_2853_neg	Oxomemazine	N	C18H22N2O2S	330.14	329.135	7.03249	[M-H]-	5.483	-	3	C18	Organoheterocyclic compounds	Benzothiazines	Phenothiazines	"3689-50-7"	HMDB0240230	-	-	-	-	CC(CN(C)C)CN1C2=CC=CC=C2S(=O)(=O)C2=CC=CC=C12	QTQPVLDZQVPLGV-UHFFFAOYSA-N	2.35643e+07	2.26957e+07	1.77397e+07	1.42827e+07	1.65231e+07	2.1924e+07	2.48897e+07	2.00986e+07	1.84885e+07	3.21337e+07	0.806618	-0.310042	0.153797	0.76	0.853832
Com_2854_neg	(3b,4b,5b)-4,5-Epoxy-p-menth-1-en-3-ol 3-glucoside	N	C16H26O7	330.168	329.161	0.34869	[M-H]-	5.585	-	3	C18	Organic oxygen compounds	Organooxygen compounds	Carbohydrates and carbohydrate conjugates	"359875-79-9"	HMDB0038979	-	-	-	73099017	CC(C)C12OC1CC(C)=CC2OC1OC(CO)C(O)C(O)C1O	BMTDVVBLRDGOJT-UHFFFAOYSA-N	3.50322e+07	4.29035e+07	4.30842e+07	3.34166e+07	3.63168e+07	2.31247e+07	5.8179e+07	4.17169e+07	5.72764e+07	4.07286e+07	0.863037	-0.212506	0.586839	0.64	0.395854
Com_2856_neg	Momilactone B	N	C20H26O4	330.183	329.176	0.84081	[M-H]-	6.368	0.57	2	C18	Organoheterocyclic compounds	Naphthopyrans	-	"51415-08-8"	HMDB0036749	-	-	-	73018629	CC12C3C(OC1=O)C=C1CC(C)(CCC1C31CCC2(O)OC1)C=C	SONPFFIKLYCKOY-UHFFFAOYSA-N	1.48193e+06	3.0401e+06	331274	758604	660998	356151	2.31045e+06	1.12092e+06	910145	1.52868e+06	1.00748	0.0107484	0.831427	0.6	0.206749
Com_2859_neg	(E)-10-(3,5-dihydroxy-6-methyloxan-2-yl)oxyundec-2-enoic acid	N	C17H30O6	330.204	329.197	0.4765	[M-H]-	6.334	-	3	C18	Organic oxygen compounds	Organooxygen compounds	Carbohydrates and carbohydrate conjugates	-	-	-	-	LMFA13040033	86289688	O=C(O)C=CCCCCCCC(OC1OC(C)C(O)CC1O)C	NEVPBIQTDNVVMK-CSKARUKUSA-N	9.6028e+06	1.42116e+07	1.09763e+07	1.19739e+07	1.36786e+07	7.76138e+06	1.61739e+07	1.08483e+07	1.26526e+07	1.08485e+07	1.03703	0.0524628	0.708923	0.6	0.186249
Com_2862_neg	9,10,13-TriHOME	N	C18H34O5	330.241	329.233	0.00622	[M-H]-	6.299	0.84	2	C18	Lipids and lipid-like molecules	Fatty Acyls	Fatty acids and conjugates	-	HMDB0004710	C14835	map00591	LMFA02000168	-	CCCCCC(C=CC(C(CCCCCCCC(=O)O)O)O)O	NTVFQBIHLSPEGQ-BUHFOSPRSA-N	1.04404e+09	4.06045e+09	9.19658e+08	8.68356e+08	1.09449e+09	9.45638e+08	1.18414e+09	9.30941e+08	1.41043e+09	1.35135e+09	1.37175	0.456013	0.696687	0.64	0.278245
Com_2865_neg	(3R)-3,19-dihydroxynonadecanoic acid	N	C19H38O4	330.277	329.272	5.81473	[M-H]-	10.28	0.62	2	C18	Lipids and lipid-like molecules	Fatty Acyls	Fatty acids and conjugates	-	-	-	-	-	86289870	C(CCCCCCCCO)CCCCCCCC(CC(=O)O)O	SMBMFDANVRZQJV-GOSISDBHSA-N	2.01822e+06	345159	6.51872e+06	3.12266e+06	2.14896e+06	5.51829e+06	1.01931e+06	373848	1.65308e+06	7.66704e+06	0.871988	-0.19762	0.971849	0.52	0.814272
Com_2871_neg	Val Thr Leu	N	C15H29N3O5	331.211	330.204	0.309	[M-H]-	5.502	0.60	2	C18	Organic acids and derivatives	Carboxylic acids and derivatives	Amino acids, peptides, and analogues	-	-	-	-	-	-	CC(C)CC(C(=O)O)NC(=O)C(C(C)O)NC(=O)C(C(C)C)N	LCHZBEUVGAVMKS-RHYQMDGZSA-N	1.53114e+08	1.17063e+08	1.77274e+08	1.9183e+08	9.93068e+07	1.61076e+07	2.28006e+07	1.09611e+08	2.4638e+07	1.37808e+07	3.95099	1.98221	0.00795992	0.96	1.82568
Com_2873_neg	6-Hydroxy-1,2,3,7-tetramethoxyxanthone	N	C17H16O7	332.09	331.08	6.64293	[M-H]-	1.424	-	3	C18	Organoheterocyclic compounds	Benzopyrans	1-benzopyrans	-	-	-	-	-	-	COC1=C(C=C2C(=C1)C(=O)C3=C(C(=C(C=C3O2)OC)OC)OC)O	MLDGGHTUGFLZII-UHFFFAOYSA-N	2.71721e+07	2.3506e+07	2.88625e+07	3.4809e+07	2.40007e+07	2.22473e+07	3.41155e+07	1.87086e+07	2.41938e+07	4.10463e+07	0.986022	-0.020308	0.916175	0.56	0.488128
Com_2875_neg	Nagilactone D	N	C18H20O6	332.126	331.119	1.6507	[M-H]-	5.307	0.52	2	C18	Organoheterocyclic compounds	Naphthopyrans	-	-	-	-	-	-	-	CCC1=C2CC3C4C(C(C5C(C4(C2=CC(=O)O1)C)O5)O)(C(=O)O3)C	UEZYUDAMQBJVJP-CQVMLLNQSA-N	1.88553e+08	9.2992e+07	1.11823e+08	1.34264e+08	1.34461e+08	1.73557e+08	2.3442e+08	1.44913e+08	2.00087e+08	2.08103e+08	0.688905	-0.537623	0.0298776	0.92	1.23996
Com_2876_neg	Trp-Ala-Gly	N	C16H20N4O4	332.148	331.14	2.96278	[M-H]-	5.489	-	3	C18	Organic acids and derivatives	Carboxylic acids and derivatives	Amino acids, peptides, and analogues	-	-	-	-	-	-	CC(C(=O)NCC(=O)O)NC(=O)C(CC1=CNC2=CC=CC=C21)N	CXUFDWZBHKUGKK-CABZTGNLSA-N	2.06365e+07	3.68306e+07	4.04895e+07	3.18286e+07	2.83144e+07	2.94112e+07	3.31919e+07	3.87144e+07	3.36421e+07	3.4492e+07	0.933008	-0.100039	0.496647	0.6	0.476114
Com_2878_neg	(S)-p-Menth-1-ene-4,7-diol 4-glucoside	N	C16H28O7	332.183	331.177	1.03221	[M-H]-	5.579	0.51	2	C18	Lipids and lipid-like molecules	Prenol lipids	Terpene glycosides	"359875-77-7"	HMDB0038981	-	-	-	76401267	CC(C)C1(CCC(CO)=CC1)OC1OC(CO)C(O)C(O)C1O	WBDMFFSFFQSHFV-UHFFFAOYSA-N	4.74287e+07	6.8066e+07	3.60363e+07	3.17553e+07	3.8505e+07	6.06328e+07	7.10566e+07	3.6951e+07	4.51942e+07	8.07788e+07	0.752822	-0.40962	0.189802	0.76	1.21528
Com_2879_neg	Gibberellin A116	N	C20H28O4	332.199	331.189	6.29691	[M-H]-	7.646	0.54	2	C18	Lipids and lipid-like molecules	Prenol lipids	Diterpenoids	"-"	HMDB0301912	C11857	map00904;map01100;map01110	LMPR0104170014	443450	[H][C@@]12CC[C@@H]3C[C@]1(CC3=C)[C@@H](C(O)=O)[C@@]1([H])[C@@]2(C)CCC[C@@]1(C)C(O)=O	UJFQJDAESQJXTG-UFUZVNNQSA-N	1.52308e+07	2.32665e+07	1.12576e+07	1.35844e+07	1.25841e+07	1.52958e+07	1.68662e+07	1.00695e+07	1.79236e+07	1.87048e+07	0.962762	-0.0547493	0.778205	0.64	0.21674
Com_287_neg	5-methyluridine	N	C10H14N2O6	258.085	257.078	0.02845	[M-H]-	4.579	0.92	1	C18	Nucleosides, nucleotides, and analogues	Pyrimidine nucleosides	-	"1463-10-1"	HMDB0000884	-	-	-	445408	CC1=CN([C@@H]2O[C@H](CO)[C@@H](O)[C@H]2O)C(=O)NC1=O	DWRXFEITVBNRMK-JXOAFFINSA-N	2.64925e+08	1.41535e+08	1.80135e+08	1.18337e+08	3.67496e+08	2.74301e+08	3.16199e+08	2.42187e+08	4.68155e+08	5.43317e+08	0.581527	-0.782083	0.0575657	0.84	1.07574
Com_2880_neg	(20R)-17,20-Dihydroxypregn-4-en-3-one	N	C21H32O3	332.235	331.228	0.09836	[M-H]-	7.672	0.55	2	C18	Lipids and lipid-like molecules	Steroids and steroid derivatives	Pregnane steroids	"1662-06-2"	HMDB0242496	-	-	LMST02030149	625529	CC(O)C1(O)CCC2C3CCC4=CC(=O)CCC4(C)C3CCC12C	MASCESDECGBIBB-UHFFFAOYSA-N	9.3266e+06	2.2067e+07	7.53406e+06	1.01515e+07	1.30422e+07	8.59016e+06	1.34184e+07	8.60336e+06	1.64661e+07	1.88759e+07	0.94189	-0.086369	0.749669	0.56	0.380998
Com_2886_neg	Fumimycin	N	C16H15NO7	333.085	332.081	9.72108	[M-H]-	5.255	-	3	C18	Organic acids and derivatives	Carboxylic acids and derivatives	Amino acids, peptides, and analogues	-	-	-	-	-	-	CC=CC1=C(C(=CC2=C1C(C(=O)O2)(C)NC(=O)C=CC(=O)O)O)O	QWMZGLCXYLPQAZ-CJWQODIFSA-N	1.11504e+07	9.79502e+06	1.09743e+07	8.8123e+06	1.01487e+07	1.11253e+07	1.1279e+07	1.06143e+07	1.59554e+07	1.64791e+07	0.777362	-0.363341	0.0682076	0.88	1.01112
Com_2889_neg	Menadiol disulfate	N	C11H10O8S2	333.982	332.975	0.63024	[M-H]-	1.478	-	3	C18	Benzenoids	Naphthalenes	-	"29520-22-7"	HMDB0032723	-	-	-	71103	CC1=C(OS(O)(=O)=O)C2=CC=CC=C2C(OS(O)(=O)=O)=C1	JYJGXBHAXCGVHV-UHFFFAOYSA-N	2.69613e+06	2.37585e+06	3.19441e+06	3.36132e+06	2.82256e+06	1.05793e+06	1.38341e+06	2.36733e+06	1.30115e+06	2.88735e+06	1.60609	0.683554	0.0445712	0.88	1.63423
Com_2891_neg	GroPIns	N	C9H19O11P	334.067	333.059	0.28688	[M-H]-	1.489	0.68	2	C18	Lipids and lipid-like molecules	Glycerophospholipids	Glycerophosphoinositols	-	HMDB0011649	-	-	-	-	C(C(COP(=O)(O)OC1C(C(C(C(C1O)O)O)O)O)O)O	BMVUIWJCUQSHLZ-YFZGBAIXSA-N	1.52643e+07	1.55075e+08	1.71737e+07	4.18964e+07	2.34097e+07	1.15454e+08	7.85135e+06	2.20653e+07	7.04222e+07	1.1338e+07	1.1131	0.154585	0.791489	0.6	0.356574
Com_2893_neg	Halenaquinol	N	C20H14O5	334.084	333.077	0.81241	[M-H]-	5.111	-	3	C18	Benzenoids	Phenanthrenes and derivatives	-	-	-	-	-	-	-	CC12CCC(=O)C3=COC(=C31)C(=O)C4=CC5=C(C=CC(=C5C=C24)O)O	WXLYRCGVTYXHMS-FQEVSTJZSA-N	1.8045e+07	1.88348e+07	1.45799e+07	1.06288e+07	1.41306e+07	1.56934e+07	1.3764e+07	1.25241e+07	1.6939e+07	1.38456e+07	1.04745	0.0668827	0.7911	0.64	0.203719
Com_2894_neg	Sophoracoumestan A	N	C20H14O5	334.084	333.077	0.6766	[M-H]-	1.447	-	3	C18	Phenylpropanoids and polyketides	Isoflavonoids	Coumestans	-	-	-	-	LMPK12090013	-	CC1(C=CC2=CC3=C(C=C2O1)OC4=C3C(=O)OC5=C4C=CC(=C5)O)C	JOMJKDWBAPDZIF-UHFFFAOYSA-N	8.54555e+06	4.46879e+06	9.09173e+06	8.9133e+06	5.73775e+06	6.95574e+06	1.01307e+07	5.57855e+06	5.90022e+06	1.01027e+07	0.950584	-0.0731147	0.780008	0.4	0.225747
Com_2896_neg	(S)-a-Amino-2,5-dihydro-5-oxo-4-isoxazolepropanoic acid N2-glucoside	N	C12H18N2O9	334.101	333.095	3.67766	[M-H]-	1.404	-	3	C18	Organic oxygen compounds	Organooxygen compounds	Carbohydrates and carbohydrate conjugates	"29790-46-3"	HMDB0029404	-	-	-	131750866	NC(CC1=CN(OC1=O)C1OC(CO)C(O)C(O)C1O)C(O)=O	OURYTICKCZBKFC-UHFFFAOYSA-N	9.16723e+06	9.23594e+06	8.70359e+06	8.33922e+06	7.06858e+06	1.2e+07	1.0424e+07	7.85598e+06	1.14223e+07	1.32163e+07	0.774137	-0.369339	0.0500486	0.84	1.37066
Com_2897_neg	Mesquitol-4beta-ol 3,8-dimethyl ether	N	C17H18O7	334.105	333.101	9.82313	[M-H]-	5.348	0.54	2	C18	Phenylpropanoids and polyketides	Flavonoids	Flavans	-	-	-	-	LMPK12020195	-	COC1C(C2=C(C(=C(C=C2)O)OC)OC1C3=CC(=C(C=C3)O)O)O	SWCSSABAWPGWAQ-VBQJREDUSA-N	3.39475e+07	3.09809e+07	2.89585e+07	2.70999e+07	3.08059e+07	2.95532e+07	3.90468e+07	3.59046e+07	4.69978e+07	3.9997e+07	0.792653	-0.335238	0.0390997	0.88	0.792964
Com_2899_neg	(-)-Tetrodecamycin	N	C18H22O6	334.142	333.135	2.00252	[M-H]-	5.257	-	3	C18	Organoheterocyclic compounds	Dihydrofurans	Furanones	-	-	-	-	-	-	CC1C2C(C3(CCCCC3C1(C(=O)C4=C(O2)C(=C)OC4=O)C)O)O	VSUPSZGXABDKGD-XMDHPQRLSA-N	6.86639e+07	1.19579e+08	3.54154e+07	4.33602e+07	9.28731e+07	4.27927e+07	5.08575e+07	5.47922e+07	3.47698e+07	4.08664e+07	1.60609	0.683557	0.170169	0.76	1.08247
Com_2902_neg	9-Fluoro-16alpha-hydroxyandrost-4-ene-3,11,17-trione	N	C19H23FO4	334.158	333.15	3.5973	[M-H]-	4.881	-	3	C18	Lipids and lipid-like molecules	Steroids and steroid derivatives	Androstane steroids	-	-	C15105	-	-	-	CC12CCC(=O)C=C1CCC3C2(C(=O)CC4(C3CC(C4=O)O)C)F	IASWIBHERBRGSC-MCRQTLMJSA-N	4.42766e+06	8.33392e+06	8.95784e+06	8.76761e+06	6.04239e+06	961027	1.85858e+06	5.62467e+06	778657	1.87188e+06	3.29248	1.71917	0.0114278	0.96	1.50968
Com_2905_neg	3,7-Dimethyl-5-octene-1,7-diol 1-glucoside	N	C16H30O7	334.199	333.192	1.27296	[M-H]-	5.383	-	3	C18	Lipids and lipid-like molecules	Fatty Acyls	Fatty acyl glycosides	"-"	HMDB0034771	-	-	-	131751622	CC(CCOC1OC(CO)C(O)C(O)C1O)C\C=C\C(C)(C)O	ZCDKJIRLFSPIQI-QPJJXVBHSA-N	2.91174e+07	3.50268e+07	2.73518e+07	2.38613e+07	2.99426e+07	4.00078e+07	3.86247e+07	2.85488e+07	3.77198e+07	5.76677e+07	0.717287	-0.479378	0.0481417	0.88	0.822494
Com_2906_neg	20-carboxy Arachidonic Acid	N	C20H30O4	334.214	333.205	7.43034	[M-H]-	8.043	0.92	2	C18	Lipids and lipid-like molecules	Fatty Acyls	Fatty acids and conjugates	"79551-84-1"	-	-	-	LMFA01170034	-	C(CCC(=O)O)CC=CCC=CCC=CCC=CCCCC(=O)O	BGOJKUCHTMYINI-DTLRTWKJSA-N	1.36819e+08	2.78466e+08	1.8893e+08	1.60217e+08	2.24873e+08	1.92562e+08	2.40699e+08	2.26184e+08	3.49084e+08	2.92262e+08	0.760541	-0.394902	0.119643	0.84	0.596356
Com_2908_neg	Cymbodiacetal	N	C20H30O4	334.214	333.207	0.29353	[M-H]-	7.299	-	3	C18	Organoheterocyclic compounds	Dioxanes	1,4-dioxanes	-	-	-	-	-	-	CC(=C)C1CCC23CCC4(CCC(CC4(O2)O)C(=C)C)OC3(C1)O	WNSFNRZOIJSTPM-BZIXAJQCSA-N	5.18479e+07	6.68984e+07	5.63165e+07	4.64351e+07	5.1694e+07	3.4999e+07	5.71622e+07	7.64366e+07	1.01941e+08	6.50568e+07	0.81405	-0.29681	0.447193	0.72	0.79578
Com_2911_neg	Validoxylamine A	N	C14H25NO8	335.158	334.151	2.2356	[M-H]-	5.054	-	3	C18	Organic oxygen compounds	Organooxygen compounds	Alcohols and polyols	"82309-75-9"	-	C17700	map00525;map01130	-	-	C1C(C(C(C(C1NC2C=C(C(C(C2O)O)O)CO)O)O)O)CO	YCJYNBLLJHFIIW-MBABXGOBSA-N	122706	1.29121e+06	680460	1.00539e+06	1.3347e+06	1.37157e+06	1.16809e+06	288700	1.47271e+06	2.3767e+06	0.664065	-0.590604	0.421651	0.76	1.48925
Com_2912_neg	NMNH	N	C11H17N2O8P	336.072	335.065	1.37431	[M-H]-	4.866	0.66	2	C18	Nucleosides, nucleotides, and analogues	Pyridine nucleotides	Nicotinamide nucleotides	-	HMDB0304437	C21113	-	-	-	C1C=CN(C=C1C(=O)N)C2C(C(C(O2)COP(=O)(O)O)O)O	XQHMUSRSLNRVGA-TURQNECASA-N	5.88708e+07	4.73279e+07	9.86272e+07	1.24229e+08	6.82385e+07	3.04949e+07	2.23794e+07	8.02381e+07	3.09516e+07	4.10722e+07	1.93673	0.953622	0.0365147	0.88	1.9432
Com_2913_neg	Firocoxib	N	C17H20O5S	336.103	335.093	9.28549	[M-H]-	6.842	-	3	C18	Benzenoids	Benzene and substituted derivatives	Benzenesulfonyl compounds	"189954-96-9"	HMDB0252268	C18363	-	-	208910	CC1(C)OC(=O)C(OCC2CC2)=C1C1=CC=C(C=C1)S(C)(=O)=O	FULAPETWGIGNMT-UHFFFAOYSA-N	1.77465e+06	4.90759e+06	945540	1.5488e+06	3.10611e+06	2.27745e+06	2.28077e+06	1.4424e+06	2.34958e+06	2.65444e+06	1.11614	0.158516	0.917714	0.52	0.369364
Com_2914_neg	Paeoniflorone	N	C17H20O7	336.121	335.117	9.68329	[M-H]-	5.655	-	3	C18	Benzenoids	Benzene and substituted derivatives	Benzoic acids and derivatives	-	-	-	-	-	-	c1(C(=O)OC[C@@]2([C@@H]3C(=O)C[C@H]([C@@]2(O)C3)C)C)cc(c(c(c1)O)O)O	BCWBVYONIOEKQB-SJEOKGJPNA-N	5.52799e+07	4.65096e+07	5.61801e+07	4.11067e+07	4.6638e+07	6.25757e+07	5.90193e+07	5.35625e+07	6.62499e+07	5.46341e+07	0.83	-0.268817	0.0317931	0.84	0.619551
Com_2915_neg	6'-Demethoxypraecansone B	N	C21H20O4	336.136	335.126	7.98576	[M-H]-	5.523	-	3	C18	Organoheterocyclic compounds	Benzopyrans	1-benzopyrans	-	-	-	-	LMPK12120386	-	CC1(C=CC2=C(O1)C=CC(=C2OC)C(=O)C=C(C3=CC=CC=C3)O)C	NTSLHMYMWQPYFF-LGMDPLHJSA-N	2.04155e+07	2.02646e+07	5.06676e+07	1.88192e+07	1.58617e+07	1.56955e+07	2.47771e+07	1.74268e+07	1.86317e+07	1.94861e+07	1.31256	0.392385	0.429652	0.68	0.550269
Com_2916_neg	21-Oxogelsemine	N	C20H20N2O3	336.147	335.141	1.4046	[M-H]-	5.898	-	3	C18	Alkaloids and derivatives	Gelsemium alkaloids	-	-	-	-	-	-	-	CN1C2C3COC4CC3C(C2C45C6=CC=CC=C6NC5=O)(C1=O)C=C	WOURMHFKVOXOOP-MWBSSGTNSA-N	1.92224e+06	1.02786e+06	1.29639e+06	204066	624400	837963	1.76304e+06	3.33933e+06	2.14029e+06	1.62592e+06	0.52284	-0.93556	0.123437	0.8	0.95209
Com_291_neg	D-Erythrose 4-phosphate	N	C4H9O7P	200.009	259.022	1.16139	[M+CH3COOH-H]-	1.494	0.77	1	C18	Organic oxygen compounds	Organooxygen compounds	Carbohydrates and carbohydrate conjugates	"585-18-2"	HMDB0001321	C00279	map00030;map00400;map00710;map00750;map01060;map01061;map01063;map01070;map01100;map01110;map01120;map01130;map01200;map01230	-	122357	O[C@H](COP(O)(O)=O)[C@@H](O)C=O	NGHMDNPXVRFFGS-IUYQGCFVSA-N	6.66648e+06	1.34119e+08	5.39272e+06	993961	2.60544e+07	7.78533e+06	1.02704e+07	746324	1.44386e+07	1.13168e+06	5.03972	2.33334	0.372695	0.4	0.772585
Com_2923_neg	11-deoxy-PGE2	N	C20H32O4	336.23	335.22	6.95119	[M-H]-	8.46	-	3	C18	Lipids and lipid-like molecules	Fatty Acyls	Eicosanoids	"35535-53-9"	-	-	-	LMFA03010061	-	CCCCCC(C=CC1CCC(=O)C1CC=CCCCC(=O)O)O	CTHZICXYLKQMKI-FOSBLDSVSA-N	1.00462e+07	2.39661e+07	1.1966e+07	1.60254e+07	1.57189e+07	1.16955e+07	1.8527e+07	1.17136e+07	3.82823e+07	1.94914e+07	0.779488	-0.359401	0.489454	0.6	0.389623
Com_2926_neg	Roelactamine	N	C19H15NO5	337.095	336.091	9.60581	[M-H]-	5.841	-	3	C18	Benzenoids	Dibenzocycloheptenes	-	-	-	-	-	-	-	CN1C2CC3=CC4=C(C=C3C(C1=O)C5=CC6=C(C=C25)OCO6)OCO4	FSNBUNXHIRYQOB-SCLBCKFNSA-N	1.36128e+06	948643	1.92696e+06	1.9755e+06	1.61591e+06	644531	1.72865e+06	1.32071e+06	2.29221e+06	1.80245e+06	1.00511	0.00734701	0.841091	0.48	0.21457
Com_2927_neg	Linoleoyl glycine	N	C20H35NO3	337.262	336.255	0.38125	[M-H]-	9.019	0.74	2	C18	Organic acids and derivatives	Carboxylic acids and derivatives	Amino acids, peptides, and analogues	"2764-03-6"	-	-	-	-	-	CCCCCC=CCC=CCCCCCCCC(=O)NCC(=O)O	YCRHZEHWEYAHCO-HZJYTTRNSA-N	1.23391e+07	6.47897e+06	1.3145e+07	9.18768e+06	1.83137e+07	1.81793e+07	6.81695e+06	1.29119e+07	1.53353e+07	2.19075e+07	0.791267	-0.337764	0.42811	0.68	0.690856
Com_2928_neg	Chlorthalidone	N	C14H11ClN2O4S	338.013	337.006	2.76241	[M-H]-	4.947	-	3	C18	Organoheterocyclic compounds	Isoindoles and derivatives	Isoindolines	"77-36-1"	HMDB0014455	-	-	-	2732	NS(=O)(=O)C1=C(Cl)C=CC(=C1)C1(O)NC(=O)C2=CC=CC=C12	JIVPVXMEBJLZRO-UHFFFAOYSA-N	780264	630576	1.36665e+06	904896	2.2433e+06	1.09163e+06	461576	364132	1.71172e+06	610081	1.39786	0.483216	0.311821	0.72	0.664079
Com_2929_neg	imidazoleacetic acid ribotide	N	C10H15N2O9P	338.052	337.044	0.75832	[M-H]-	1.511	-	3	C18	Organic oxygen compounds	Organooxygen compounds	Carbohydrates and carbohydrate conjugates	-	HMDB0006032	-	-	-	-	C1=C(N=CN1C2C(C(C(O2)COP(=O)(O)O)O)O)CC(=O)O	RDQUQBHPMYFYMX-XIWVQZPPSA-N	1.8711e+06	949457	2.60878e+06	3.2242e+06	3.00609e+06	370664	933304	505902	621146	2.50316e+06	2.36303	1.24064	0.0374602	0.92	1.39388
Com_2932_neg	Jiadifenin	N	C16H18O8	338.1	337.096	9.89925	[M-H]-	5.398	-	3	C18	Organoheterocyclic compounds	Oxepanes	-	-	-	-	-	-	-	CC1C(=O)C=C2C13CC(C4(C2(COC4=O)C)O)OC3(C(=O)OC)O	RVLZTXZDKYFFMN-LRCVSGIZSA-N	1.4946e+07	1.71117e+07	1.47819e+07	1.42783e+07	1.78635e+07	2.12417e+07	2.1494e+07	2.84608e+07	2.04289e+07	2.30216e+07	0.68891	-0.537613	0.00131549	1	1.85091
Com_2934_neg	15-Acetyl Deoxynivalenol	N	C17H22O7	338.137	337.132	8.76501	[M-H]-	5.64	-	3	C18	Lipids and lipid-like molecules	Prenol lipids	Sesquiterpenoids	-	-	-	-	LMPR0103180003	-	CC1=CC2C(C(C1=O)O)(C3(CC(C(C34CO4)O2)O)C)COC(=O)C	IDGRYIRJIFKTAN-HTJQZXIKSA-N	3.19148e+07	4.68663e+07	2.68876e+07	2.68187e+07	4.66318e+07	5.23237e+07	4.45079e+07	4.26821e+07	4.1883e+07	5.90244e+07	0.745023	-0.424643	0.0666027	0.76	0.88656
Com_2938_neg	Ankalactone	N	C18H26O6	338.173	337.166	0.48208	[M-H]-	6.171	-	3	C18	Organoheterocyclic compounds	Benzofurans	-	-	-	-	-	-	-	CCCCCCCC1=CC2=CC(=O)OC2C(C1(C(=O)OC)O)(C)O	ISIUIMTUNVCMGZ-JQHSSLGASA-N	3.28674e+07	2.72772e+07	3.58021e+07	4.06047e+07	2.57478e+07	2.11041e+07	3.19258e+07	7.83966e+07	4.04829e+07	2.67804e+07	0.816847	-0.291862	0.673862	0.52	1.05136
Com_2939_neg	Idebenone	N	C19H30O5	338.209	337.199	8.38723	[M-H]-	8.368	0.54	2	C18	Lipids and lipid-like molecules	Prenol lipids	Quinone and hydroquinone lipids	"58186-27-9"	HMDB0253376	-	-	-	-	CC1=C(C(=O)C(=C(C1=O)OC)OC)CCCCCCCCCCO	JGPMMRGNQUBGND-UHFFFAOYSA-N	1.31231e+07	4.4866e+07	5.56489e+06	1.00887e+07	1.29215e+07	1.17562e+07	1.33066e+07	8.74006e+06	1.57004e+07	2.02126e+07	1.24167	0.312283	0.993497	0.6	0.319686
Com_293_neg	4-Thiouridine	N	C9H12N2O5S	260.047	259.04	1.09917	[M-H]-	5.035	0.53	1	C18	Nucleosides, nucleotides, and analogues	Pyrimidine nucleosides	-	"13957-31-8"	HMDB0246588	-	-	-	323398	OCC1OC(C(O)C1O)N1C=CC(=S)NC1=O	ZLOIGESWDJYCTF-XVFCMESISA-N	3.70141e+06	3.46618e+06	6.49211e+06	3.09019e+06	3.57415e+06	3.83076e+06	9.01832e+06	3.43985e+06	3.46315e+06	5.02931e+06	0.820133	-0.28607	0.490555	0.6	0.65544
Com_2941_neg	Dodecyl gallate	N	C19H30O5	338.209	337.202	0.16022	[M-H]-	6.342	-	3	C18	Benzenoids	Benzene and substituted derivatives	Benzoic acids and derivatives	"1166-52-5"	HMDB0038720	-	-	-	14425	O=C(OCCCCCCCCCCCC)C1=CC(O)=C(O)C(O)=C1	RPWFJAMTCNSJKK-UHFFFAOYSA-N	4.19587e+07	7.3186e+07	3.67282e+07	3.52761e+07	4.27822e+07	3.05202e+07	3.72061e+07	3.70146e+07	4.40627e+07	4.63547e+07	1.17818	0.236557	0.396203	0.52	0.516436
Com_2943_neg	LISURIDE	N	C20H26N4O	338.211	337.206	7.00482	[M-H]-	9.017	-	3	C18	Organoheterocyclic compounds	Quinolines and derivatives	Indoloquinolines	-	HMDB0014727	-	-	-	-	CCN(CC)C(=O)NC1CN(C2CC3=CNC4=CC=CC(=C34)C2=C1)C	BKRGVLQUQGGVSM-KBXCAEBGSA-N	2.33732e+07	3.89178e+07	1.04084e+07	1.41781e+07	8.13028e+06	1.94886e+07	3.03349e+07	1.36741e+07	2.26665e+07	3.21983e+07	0.802685	-0.317093	0.333909	0.64	0.990616
Com_2947_neg	2alpha,3alpha-Dihydroxycativic acid	N	C20H34O4	338.246	337.238	0.24181	[M-H]-	7.055	0.53	2	C18	Lipids and lipid-like molecules	Prenol lipids	Diterpenoids	-	-	-	-	-	-	CC1=CCC2C(C(C(CC2(C1CCC(C)CC(=O)O)C)O)O)(C)C	OFZLWKQJQGKQGV-GBGBYQHESA-N	6.6389e+07	7.62978e+07	1.49719e+08	9.63912e+07	1.82212e+08	9.75135e+07	7.37775e+07	1.76103e+08	1.07816e+08	7.40155e+07	1.07895	0.109632	0.831699	0.48	0.715196
Com_2948_neg	11-deoxy PGF2alpha	N	C20H34O4	338.246	337.239	1.0211	[M-H]-	8.643	-	3	C18	Lipids and lipid-like molecules	Fatty Acyls	Eicosanoids	"37786-06-4"	-	-	-	-	-	CCCCCC(C=CC1CCC(C1CC=CCCCC(=O)O)O)O	YRFLKMLJQWGIIZ-OKYOBFRVSA-N	5.06506e+07	3.30254e+07	2.04932e+07	2.08997e+07	2.29974e+07	3.76133e+07	4.8421e+07	4.09935e+07	3.5838e+07	3.75688e+07	0.738727	-0.436887	0.105449	0.8	1.07932
Com_2952_neg	Oleoyl glycine	N	C20H37NO3	339.277	338.27	0.53372	[M-H]-	9.619	0.53	2	C18	Organic acids and derivatives	Carboxylic acids and derivatives	Amino acids, peptides, and analogues	"2601-90-3"	HMDB0013631	-	-	LMFA08020082	6436908	CCCCCCCC\C=C/CCCCCCCC(=O)NCC(O)=O	HPFXACZRFJDURI-KTKRTIGZSA-N	7.04129e+06	6.0878e+06	6.83317e+06	6.49228e+06	1.39224e+07	1.18377e+07	1.0105e+07	1.4613e+07	1.49169e+07	3.4991e+07	0.466982	-1.09856	0.0301564	0.92	1.23024
Com_2959_neg	3'-Ketolactose	N	C12H20O11	340.101	339.094	3.1222	[M-H]-	5.626	-	3	C18	Organic oxygen compounds	Organooxygen compounds	Carbohydrates and carbohydrate conjugates	"15990-62-2"	HMDB0001030	C05403	-	-	440659	OC[C@H]1O[C@@H](O[C@H]2[C@H](O)[C@@H](O)C(O)O[C@@H]2CO)[C@H](O)C(=O)[C@H]1O	HKKHTABTHSUDBP-ILXILVFVSA-N	149585	2.6215e+06	1.88036e+06	1.79213e+06	2.54063e+06	1.43885e+06	3.13545e+06	1.70547e+06	2.43165e+06	3.42216e+06	0.740442	-0.433541	0.347888	0.6	1.12985
Com_2960_neg	Diphacinone	N	C23H16O3	340.11	339.102	1.21795	[M-H]-	5.755	-	3	C18	Benzenoids	Benzene and substituted derivatives	Diphenylmethanes	"82-66-6"	HMDB0251443	C18698	-	-	-	O=C(C(C1=CC=CC=C1)C1=CC=CC=C1)C1C(=O)C2=CC=CC=C2C1=O	JYGLAHSAISAEAL-UHFFFAOYSA-N	1.00209e+07	6.15093e+06	6.12813e+06	5.03209e+06	7.04907e+06	8.01706e+06	8.99132e+06	9.78557e+06	1.14938e+07	1.15738e+07	0.689533	-0.536308	0.0244975	0.88	0.764762
Com_2961_neg	Methyl 6-O-p-trans-coumaroyl-beta-D-glucopyranoside	N	C16H20O8	340.116	339.111	8.42243	[M-H]-	5.383	-	3	C18	Phenylpropanoids and polyketides	Cinnamic acids and derivatives	Hydroxycinnamic acids and derivatives	-	-	-	-	-	-	COC1C(C(C(C(O1)COC(=O)C=CC2=CC=C(C=C2)O)O)O)O	FDKJBXIGTBNKPD-ORXIWHNOSA-N	2.09885e+07	1.53349e+07	1.62394e+07	1.31396e+07	1.64418e+07	2.27042e+07	2.01607e+07	2.02905e+07	1.97398e+07	2.58374e+07	0.755469	-0.404555	0.0161043	0.88	1.23536
Com_2962_neg	Licocoumarone	N	C20H20O5	340.131	339.122	6.05679	[M-H]-	5.427	-	3	C18	Phenylpropanoids and polyketides	2-arylbenzofuran flavonoids	-	-	HMDB0038755	-	-	LMPK12160045	-	CC(=CCC1=C(C2=C(C=C1O)OC(=C2)C3=C(C=C(C=C3)O)O)OC)C	CNPMAFLUEHEXRE-UHFFFAOYSA-N	2.67189e+06	4.47901e+06	2.52219e+06	1.87002e+06	3.09229e+06	3.63901e+06	4.74709e+06	3.23689e+06	3.25451e+06	4.20016e+06	0.767149	-0.382422	0.115725	0.84	0.89637
Com_2963_neg	Methyl-2-alpha-L-fucopyranosyl-beta-D-galactoside	N	C13H24O10	340.137	339.13	0.03164	[M-H]-	4.624	0.62	2	C18	Organic oxygen compounds	Organooxygen compounds	Carbohydrates and carbohydrate conjugates	-	-	C04698	-	-	-	CC1C(C(C(C(O1)OC2C(C(C(OC2OC)CO)O)O)O)O)O	ZUPSABSQBFCIOU-IBVRSMRASA-N	1.02822e+08	9.54182e+08	8.50953e+06	1.78336e+07	1.7668e+07	3.17219e+07	2.9338e+07	1.03834e+07	2.3167e+07	9.33893e+06	10.5918	3.40488	0.329427	0.44	0.976303
Com_2967_neg	Aurantiomide C	N	C18H20N4O3	340.154	339.148	5.8548	[M-H]-	6.214	0.53	2	C18	Organoheterocyclic compounds	Diazanaphthalenes	Benzodiazines	-	-	-	-	-	-	CC(C)C=C1C2=NC3=CC=CC=C3C(=O)N2C(C(=O)N1)CCC(=O)N	UKYRPVOCKVERNT-XXYUJHKVSA-N	7.59101e+06	7.43301e+06	7.61163e+06	8.24463e+06	8.22422e+06	8.75308e+06	8.0252e+06	1.01227e+07	8.15948e+06	9.22085e+06	0.883093	-0.179363	0.0436279	0.84	0.499489
Com_2968_neg	Taxamairin F	N	C21H24O4	340.167	339.161	2.9601	[M-H]-	8.964	-	3	C18	Lipids and lipid-like molecules	Prenol lipids	Diterpenoids	-	-	-	-	-	-	CC(C)C1=C(C(=C2C=C3C=CC(=O)C(C3CC(=O)C2=C1)(C)C)O)OC	PSPGMFKSYHIFDO-UHFFFAOYSA-N	809881	1.02025e+06	3.46499e+06	5.98576e+06	4.75347e+06	3.94813e+06	1.28572e+06	1.14274e+06	5.75128e+06	3.32156e+06	1.03786	0.0536123	0.908684	0.48	0.527707
Com_2969_neg	11-Dehydro-2,3-dinor-txb2	N	C18H28O6	340.189	339.181	0.2066	[M-H]-	5.906	-	3	C18	Organic acids and derivatives	Hydroxy acids and derivatives	Medium-chain hydroxy acids and derivatives	"-"	HMDB0244346	-	-	LMFA03030013	53394243	CCCCCC(O)C=CC1OC(=O)CC(O)C1CC=CCC(O)=O	PJAAKFHMQLYVGV-UHFFFAOYSA-N	5.0573e+07	6.89585e+07	9.62205e+07	8.67719e+07	5.5955e+07	8.85328e+07	6.94261e+07	6.21819e+07	7.74687e+07	1.22503e+08	0.853293	-0.228887	0.373895	0.68	0.670285
Com_2973_neg	Micromelone B	N	C19H32O5	340.225	339.215	7.37247	[M-H]-	8.086	-	3	C18	Organic acids and derivatives	Keto acids and derivatives	Beta-keto acids and derivatives	-	-	-	-	-	-	CCC(C)C(=O)C(C)C(C(C)C(=O)CC)OC(=O)C(C)C(=O)CC	YVNLIKGLYXFWBE-UHFFFAOYSA-N	2.91253e+07	5.9966e+07	2.77468e+07	3.44465e+07	3.67246e+07	3.3324e+07	2.74006e+07	2.60658e+07	2.92706e+07	4.16619e+07	1.19202	0.253411	0.384696	0.68	0.395829
Com_2976_neg	7alpha,8-dihydroxy-5beta,8betaH,9betaH,10alpha-Labdan-15-oic acid	N	C20H36O4	340.261	339.254	0.08515	[M-H]-	6.241	0.61	2	C18	Lipids and lipid-like molecules	Prenol lipids	Diterpenoids	-	-	-	-	-	-	CC(CCC1C2(CCCC(C2CC(C1(C)O)O)(C)C)C)CC(=O)O	LACGHZYLBIIQEJ-MBLGUKAXSA-N	5.11148e+06	1.41081e+07	1.06625e+07	8.13945e+06	1.01553e+07	7.64658e+06	1.07607e+07	1.06352e+07	1.52417e+07	2.28227e+07	0.717912	-0.478121	0.248641	0.72	0.645089
Com_2977_neg	(2E)-21-hydroxyhenicos-2-enoic acid	N	C21H40O3	340.298	339.29	0.29046	[M-H]-	9.549	-	3	C18	Lipids and lipid-like molecules	Fatty Acyls	Fatty acids and conjugates	-	-	-	-	-	86289811	C(CCCCCCCCCO)CCCCCCCCC=CC(=O)O	CKLPOWVYEZATJE-HTXNQAPBSA-N	1.55172e+06	2.31146e+06	1.98812e+06	2.22548e+06	2.64256e+06	1.84432e+06	4.29232e+06	2.61155e+06	4.33974e+06	5.58728e+06	0.573988	-0.800908	0.0680522	0.8	1.11418
Com_2982_neg	Squarrosin	N	C18H14O7	342.074	341.065	5.60282	[M-H]-	1.46	0.58	2	C18	Phenylpropanoids and polyketides	Isoflavonoids	O-methylated isoflavonoids	-	-	-	-	LMPK12050413	-	COC1=C(C=C(C=C1)C2=COC3=CC4=C(C(=C3C2=O)O)OCO4)OC	ZXWGLCIRUZGYPA-UHFFFAOYSA-N	4.94014e+06	2.70085e+06	4.34851e+06	6.17188e+06	1.28958e+06	1.04256e+07	1.06729e+07	1.17574e+07	5.28408e+06	1.18664e+07	0.388969	-1.36227	0.0163308	0.96	2.05437
Com_2983_neg	Irisoid C	N	C18H14O7	342.074	341.067	1.0853	[M-H]-	5.829	0.65	2	C18	Phenylpropanoids and polyketides	Flavonoids	Pyranoflavonoids	-	-	-	-	-	-	COC1=C(C2=C(C=C1O)OC3=C(C2=O)OCC4=C3C(=CC=C4)O)OC	HGMYEZICBOKCLR-UHFFFAOYSA-N	7.88389e+06	1.49868e+07	6.99065e+06	7.20456e+06	6.81138e+06	7.44119e+06	9.56524e+06	9.27175e+06	1.05852e+07	1.38906e+07	0.864508	-0.210048	0.363494	0.76	0.510193
Com_2986_neg	celebixanthone	N	C19H18O6	342.11	341.103	0.97764	[M-H]-	5.707	0.69	2	C18	Organoheterocyclic compounds	Benzopyrans	1-benzopyrans	-	-	-	-	-	-	CC(=CCC1=C2C(=C(C(=C1OC)O)O)OC3=CC=CC(=C3C2=O)O)C	OQPZXQVAOOHEFP-UHFFFAOYSA-N	1.45757e+08	2.07925e+08	2.03197e+08	1.10107e+08	1.37537e+08	5.97684e+07	1.17143e+08	7.93189e+07	7.63804e+07	6.41939e+07	2.02751	1.01971	0.00303882	0.96	1.1139
Com_2989_neg	LysoPA(10:0(3-OH)/0:0)	N	C13H27O8P	342.144	341.135	4.78537	[M-H]-	5.54	-	3	C18	-	-	-	"-"	-	-	-	-	-	CCCCCCCC(O)CC(=O)OCC(O)COP(O)(O)=O	ZWQRQZXKHIRZDD-UHFFFAOYSA-N	2.36595e+07	2.95164e+07	1.5624e+07	2.04812e+07	1.7864e+07	3.52696e+07	2.43477e+07	2.62628e+07	2.65167e+07	2.71916e+07	0.767579	-0.381613	0.0669595	0.84	1.05295
Com_2992_neg	Humantenidine	N	C19H22N2O4	342.158	341.149	5.18761	[M-H]-	5.841	0.50	2	C18	Organoheterocyclic compounds	Indoles and derivatives	-	"114027-39-3"	-	-	-	-	-	CCC1=NC2CC3(C4C(C1C2CO4)O)C5=CC=CC=C5N(C3=O)OC	FLDAHLDTMBMPJD-HCWKNHCHSA-N	1.07521e+06	2.62504e+06	1.4282e+06	2.34942e+06	1.54309e+06	4.16022e+06	1.98154e+06	538786	1.91967e+06	3.44133e+06	0.749153	-0.416668	0.735924	0.64	1.07529
Com_2993_neg	Anacine	N	C18H22N4O3	342.169	341.161	3.96937	[M-H]-	5.853	0.54	2	C18	Organoheterocyclic compounds	Diazanaphthalenes	Benzodiazines	-	-	-	-	-	-	CC(C)CC1C2=NC3=CC=CC=C3C(=O)N2C(C(=O)N1)CCC(=O)N	UAOSLESQKDQZRL-KBPBESRZSA-N	3.89361e+07	2.45313e+07	3.25013e+07	3.38514e+07	3.75268e+07	4.14485e+07	4.49808e+07	3.6546e+07	5.06017e+07	4.60157e+07	0.762079	-0.391988	0.0251314	0.92	1.27591
Com_2995_neg	9-Phenyl-1-(2,4,6-trihydroxyphenyl)-1-nonanone	N	C21H26O4	342.183	341.179	9.02541	[M-H]-	6.727	0.54	2	C18	Organic oxygen compounds	Organooxygen compounds	Carbonyl compounds	-	-	-	-	-	-	O=C(C=1C(O)=CC(O)=CC1O)CCCCCCCCC=2C=CC=CC2	OOGZWXIAHJKVAH-UHFFFAOYSA-N	2.79863e+06	6.54353e+06	5.68869e+06	6.72867e+06	4.52791e+06	5.21988e+06	3.15872e+06	5.19697e+06	2.91449e+06	2.0771e+06	1.4158	0.50162	0.170616	0.76	0.766675
Com_2996_neg	2,3-Dkpgf1alpha	N	C18H30O6	342.204	341.197	0.94768	[M-H]-	5.883	0.66	2	C18	Lipids and lipid-like molecules	Fatty Acyls	Eicosanoids	-	HMDB0062618	-	-	LMFA03010089	-	CCCCCC(C=CC1C(CC(C1CC(=O)CCC(=O)O)O)O)O	DNKGWNLXBRCUCF-NLOSNHEGSA-N	1.38415e+08	1.87197e+08	1.43207e+08	1.32108e+08	1.44919e+08	1.48334e+08	1.81598e+08	1.55716e+08	1.80055e+08	2.2962e+08	0.833045	-0.263533	0.106588	0.84	0.522392
Com_2998_neg	17-Hydroxymethylethisterone	N	C22H30O3	342.219	341.213	0.98061	[M-H]-	8.562	0.59	2	C18	Lipids and lipid-like molecules	Steroids and steroid derivatives	Androstane steroids	"-"	HMDB0060710	-	-	-	160654	C[C@]12CC[C@H]3[C@@H](CCC4=CC(=O)[C@H](CO)C[C@]34C)[C@@H]1CCC2(O)C#C	JGJFMZZHCOKXHX-RIONBYPISA-N	1.74117e+06	1.52049e+06	1.3145e+06	1.36154e+06	1.00401e+06	1.59844e+06	2.38565e+06	914663	2.14724e+06	2.79093e+06	0.705679	-0.502915	0.223936	0.76	0.872662
Com_2_neg	Succinic Acid	N	C4H6O4	118.027	117.019	0.11347	[M-H]-	2.54	1.00	1	C18	Organic acids and derivatives	Carboxylic acids and derivatives	Dicarboxylic acids and derivatives	"110-15-6"	HMDB0000254	C00042	map00020;map00190;map00250;map00350;map00360;map00361;map00620;map00630;map00640;map00650;map00720;map00760;map00920;map01060;map01061;map01062;map01063;map01064;map01065;map01066	LMFA01170043	1738118	OC(=O)CCC(O)=O	KDYFGRWQOYBRFD-UHFFFAOYSA-N	3.30514e+09	1.17029e+09	1.45192e+09	1.72483e+09	7.61488e+08	7.79324e+08	7.99271e+08	9.37157e+08	1.31708e+09	2.29437e+09	1.37317	0.457506	0.390896	0.64	0.579117
Com_3000_neg	Cardenolide	N	C23H34O2	342.256	341.249	0.53617	[M-H]-	7.676	-	3	C18	Lipids and lipid-like molecules	Steroids and steroid derivatives	Steroid lactones	"-"	HMDB0249669	-	-	-	22340795	CC12CCC3C(CCC4CCCCC34C)C1CCC2C1=CC(=O)OC1	JIUWTCXNUNHEGP-UHFFFAOYSA-N	1.30377e+06	500524	164143	384151	138418	787803	847615	419717	453351	863493	0.738737	-0.436866	0.230959	0.72	0.840242
Com_3002_neg	1,2-Ethanediol monoricinoleate	N	C20H38O4	342.277	341.27	0.21729	[M-H]-	10.913	-	3	C18	Lipids and lipid-like molecules	Fatty Acyls	Fatty alcohols	"-"	HMDB0252073	-	-	-	3084042	CCCCCCC(O)CC=CCCCCCCCC(=O)OCCO	XLMXUUQMSMKFMH-UHFFFAOYSA-N	2.36293e+07	3.60732e+07	2.67603e+07	1.24352e+07	1.11194e+07	6.51596e+06	3.66752e+06	5.59315e+06	1.08937e+07	2.17919e+07	2.27017	1.1828	0.0448958	0.92	1.32317
Com_3003_neg	MEDICA 16	N	C20H38O4	342.277	341.27	0.24431	[M-H]-	9.35	0.63	2	C18	Lipids and lipid-like molecules	Fatty Acyls	Fatty acids and conjugates	"87272-20-6"	HMDB0254402	-	-	-	-	CC(C)(CCCCCCCCCCC(C)(C)CC(=O)O)CC(=O)O	HYSMCRNFENOHJH-UHFFFAOYSA-N	4.91308e+06	6.93488e+06	3.79244e+06	3.98927e+06	4.96903e+06	4.16299e+06	9.01906e+06	5.98293e+06	8.35933e+06	1.21976e+07	0.619272	-0.691355	0.0823363	0.84	1.35453
Com_3004_neg	21-hydroxyhenicosanoic acid	N	C21H42O3	342.313	341.306	0.24404	[M-H]-	9.678	-	3	C18	Lipids and lipid-like molecules	Fatty Acyls	Fatty acids and conjugates	-	-	-	-	LMFA01050076	-	C(CCCCCCCCCCO)CCCCCCCCCC(=O)O	NENJNFMRWQAPAC-UHFFFAOYSA-N	1.84327e+06	5.20898e+06	3.59189e+06	5.66227e+06	3.18943e+06	3.82701e+06	2.26483e+06	1.13122e+06	997226	6.95399e+06	1.2848	0.361538	0.328458	0.64	0.978762
Com_3006_neg	Lauroylcarnitine	N	C19H37NO4	343.272	342.265	0.01096	[M-H]-	8.921	0.69	2	C18	Lipids and lipid-like molecules	Fatty Acyls	Fatty acid esters	-	HMDB0002250	-	-	LMFA07070062	-	CCCCCCCCCCCC(=O)OC(CC(=O)[O-])C[N+](C)(C)C	FUJLYHJROOYKRA-QGZVFWFLSA-N	3.07221e+08	5.15838e+08	2.71386e+08	1.96417e+08	1.74023e+08	3.25677e+08	2.96083e+08	1.55717e+08	2.42729e+08	4.43751e+08	1.00063	0.000914985	0.942853	0.52	0.682699
Com_3010_neg	(+)-Usnic acid	N	C18H16O7	344.09	343.085	8.82163	[M-H]-	5.325	0.53	2	C18	Benzenoids	Benzene and substituted derivatives	Acetophenones	-	-	-	-	LMPK13060002	-	CC1=C(C(=C2C(=C1O)C3(C(=CC(=C(C3=O)C(=O)C)O)O2)C)C(=O)C)O	WEYVVCKOOFYHRW-GOSISDBHSA-N	2.2391e+07	9.58196e+06	1.76428e+07	1.97963e+07	2.35734e+07	3.17208e+07	2.92533e+07	2.56811e+07	3.47862e+07	4.13392e+07	0.571232	-0.807851	0.0175433	1	1.6826
Com_3011_neg	Sanaganone	N	C22H16O4	344.105	343.097	0.40336	[M-H]-	5.226	-	3	C18	Phenylpropanoids and polyketides	Flavonoids	Flavones	-	-	-	-	LMPK12110058	-	CC1(C=CC2=C3C(=O)C=C(OC3=C4C=COC4=C2O1)C5=CC=CC=C5)C	FVPDHIHSSUEMOI-UHFFFAOYSA-N	2.19996e+06	1.60418e+06	412036	1.21136e+06	2.03088e+06	2.40431e+06	2.07009e+06	1.24142e+06	1.86915e+06	3.0641e+06	0.700381	-0.513788	0.225866	0.76	0.826255
Com_3012_neg	Homovanillyl alcohol glucuronide	N	C15H20O9	344.111	343.104	2.14341	[M-H]-	5.028	-	3	C18	Organic oxygen compounds	Organooxygen compounds	Carbohydrates and carbohydrate conjugates	"-"	HMDB0240527	-	-	-	101422217	[H][C@@]1(OC2=C(OC)C=C(CCO)C=C2)O[C@]([H])(C(O)=O)[C@@]([H])(O)[C@]([H])(O)[C@@]1([H])O	FPHRLHBSOJUFOE-DKBOKBLXSA-N	9.30368e+06	9.49378e+06	7.29221e+06	6.75662e+06	7.87849e+06	9.2465e+06	9.76217e+06	1.00478e+07	9.4908e+06	1.25727e+07	0.79665	-0.327981	0.0298326	0.88	0.811919
Com_3013_neg	Carpinontriol A	N	C19H20O6	344.126	343.12	3.02599	[M-H]-	5.641	0.53	2	C18	Phenylpropanoids and polyketides	Diarylheptanoids	Cyclic diarylheptanoids	-	-	-	-	-	-	C1C(C(CC(=O)C(CC2=CC(=C(C=C2)O)C3=C(C=CC1=C3)O)O)O)O	QJFDNLWGPQQYCU-RCCFBDPRSA-N	2.58039e+07	6.00003e+07	2.32992e+07	2.25733e+07	1.80506e+07	2.02421e+07	2.1087e+07	2.62177e+07	2.31671e+07	2.37264e+07	1.30835	0.387743	0.453109	0.56	0.561752
Com_3017_neg	Ficiolide I	N	C17H28O7	344.183	343.177	1.46101	[M-H]-	5.899	-	3	C18	Lipids and lipid-like molecules	Fatty Acyls	Fatty alcohols	"-"	-	-	-	-	-	[H][C@](C)(O)CC[C@]([H])(O)C=CC(=O)O[C@]([H])(C)CC[C@]([H])(O)C=CC(=O)OC	VEDYDEVHOOQRCN-KBXIAJHMSA-N	5.71597e+07	5.83465e+07	5.07773e+07	4.76094e+07	5.70794e+07	5.15684e+07	5.78604e+07	6.3771e+07	7.54259e+07	7.37192e+07	0.840628	-0.25046	0.0878499	0.84	0.725705
Com_3018_neg	(E,E)-Boviquinone 3	N	C21H28O4	344.199	343.189	7.69694	[M-H]-	7.002	0.57	2	C18	Lipids and lipid-like molecules	Prenol lipids	Diterpenoids	"34198-83-9"	HMDB0030743	-	-	-	15379534	CC(C)=CCC\C(C)=C\CC\C(C)=C\CC1=C(O)C(=O)C=C(O)C1=O	ADRVEZVEKSCRHP-XGGJEREUSA-N	6.21201e+07	1.80493e+08	4.37373e+07	5.89767e+07	9.41273e+07	6.55685e+07	1.1026e+08	5.33291e+07	9.87483e+07	1.3953e+08	0.940139	-0.0890537	0.670312	0.64	0.309105
Com_3020_neg	Gallicynoic acid F	N	C18H32O6	344.22	343.213	0.43428	[M-H]-	5.841	0.79	2	C18	Lipids and lipid-like molecules	Fatty Acyls	Fatty acids and conjugates	-	-	-	-	LMFA01050573	-	CCCCC(C#CC(C(C(CCCCCCCC(=O)O)O)O)O)O	DTCUTCQYZMBUDK-UHFFFAOYSA-N	8.79881e+08	1.39722e+09	8.36224e+08	8.68276e+08	8.64334e+08	9.39323e+08	1.08908e+09	9.06672e+08	1.02647e+09	1.51095e+09	0.885506	-0.175427	0.376097	0.84	0.434333
Com_3021_neg	methoxyprogesterone	N	C22H32O3	344.235	343.228	0.21531	[M-H]-	7.9	0.56	2	C18	Lipids and lipid-like molecules	Steroids and steroid derivatives	Pregnane steroids	"-"	HMDB0254554	-	-	-	21941129	COC1CC(=O)C=C2CCC3C4CCC(C(C)=O)C4(C)CCC3C12C	HAKRSIFCTAKBRD-UHFFFAOYSA-N	8.50937e+07	9.71857e+07	1.0107e+08	5.61954e+07	3.54734e+07	8.12777e+07	7.3684e+07	6.51444e+07	3.33145e+07	8.51697e+07	1.10759	0.14742	0.763346	0.64	0.280434
Com_3025_neg	Tianshic acid methylester	N	C19H36O5	344.256	343.249	0.00545	[M-H]-	6.754	0.79	2	C18	Lipids and lipid-like molecules	Fatty Acyls	Fatty alcohols	-	-	-	-	-	-	CCCCCCC(C(C=CC(CCCCCCC(=O)OC)O)O)O	VAGGDCACZPJMFS-CCEZHUSRSA-N	1.30324e+08	3.06833e+08	9.24952e+07	1.06791e+08	1.85574e+08	9.12041e+07	1.28763e+08	1.23478e+08	1.9379e+08	1.55787e+08	1.18614	0.246269	0.692463	0.56	0.235169
Com_3026_neg	Becocalcidiol	N	C23H36O2	344.272	343.264	1.50877	[M-H]-	7.975	0.67	2	C18	Lipids and lipid-like molecules	Steroids and steroid derivatives	Vitamin D and derivatives	"-"	HMDB0248927	-	-	-	72443215	CCC(C)C1CCC2C(CCCC12C)=CC=C1CC(O)C(=C)C(O)C1	QSLUXQQUPXBIHH-UHFFFAOYSA-N	1.81267e+07	1.85129e+07	1.45961e+07	1.83573e+07	1.61055e+07	2.20902e+07	2.63877e+07	1.72487e+07	2.8414e+07	2.22397e+07	0.736366	-0.441505	0.0228687	0.88	0.889005
Com_3029_neg	Phytophthora mating hormone alpha1	N	C20H40O4	344.293	343.285	0.79959	[M-H]-	7.112	-	3	C18	Lipids and lipid-like molecules	Prenol lipids	Diterpenoids	-	-	-	-	LMPR0104010014	-	CC(CCCC(C)(CCCC(C)CO)O)CCC(=O)C(C)CCO	KVWYIWRSDKQRFM-SOAMZJECSA-N	7.51325e+06	5.58895e+07	1.20829e+07	1.60438e+07	2.33428e+07	2.70821e+06	1.33097e+07	1.00792e+07	1.70848e+07	7.83545e+06	2.25163	1.17097	0.153397	0.72	1.12344
Com_3030_neg	Inolin	N	C19H23NO5	345.158	344.15	1.94742	[M-H]-	5.015	-	3	C18	Organoheterocyclic compounds	Isoquinolines and derivatives	Benzylisoquinolines	"-"	HMDB0253488	-	-	-	-	COC1=CC(CC2NCCC3=CC(O)=C(O)C=C23)=CC(OC)=C1OC	RGVPOXRFEPSFGH-UHFFFAOYSA-N	1.81044e+06	3.15351e+06	2.68402e+06	1.90629e+06	2.29916e+06	3.30413e+06	2.8659e+06	2.07341e+06	1.63029e+06	4.5308e+06	0.822894	-0.281221	0.482098	0.64	0.43055
Com_3031_neg	Asp Val Leu	N	C15H27N3O6	345.19	344.18	8.09865	[M-H]-	5.999	-	3	C18	Organic acids and derivatives	Carboxylic acids and derivatives	Amino acids, peptides, and analogues	-	-	-	-	-	-	CC(C)CC(C(=O)O)NC(=O)C(C(C)C)NC(=O)C(CC(=O)O)N	GIKOVDMXBAFXDF-NHCYSSNCSA-N	1.31343e+06	2.28084e+06	4.96646e+06	543682	2.3583e+06	4.78476e+06	4.45562e+06	2.51959e+06	5.03416e+06	3.65221e+06	0.560624	-0.834895	0.0982837	0.84	1.70687
Com_3032_neg	Val Asp Leu	N	C15H27N3O6	345.19	344.183	0.07601	[M-H]-	5.491	-	3	C18	Organic acids and derivatives	Peptidomimetics	Hybrid peptides	-	-	-	-	-	-	CC(C)CC(C(=O)O)NC(=O)C(CC(=O)O)NC(=O)C(C(C)C)N	TZVUSFMQWPWHON-NHCYSSNCSA-N	6.87644e+07	8.26249e+07	6.10976e+07	7.81109e+07	6.08355e+07	3.4348e+07	2.27518e+07	6.72572e+07	2.79074e+07	1.95813e+07	2.04505	1.03214	0.0172871	0.92	1.79402
Com_3034_neg	Leu Ile Thr	N	C16H31N3O5	345.226	344.219	0.71615	[M-H]-	5.297	-	3	C18	Organic acids and derivatives	Carboxylic acids and derivatives	Amino acids, peptides, and analogues	-	-	-	-	-	-	CCC(C)C(C(=O)NC(C(C)O)C(=O)O)NC(=O)C(CC(C)C)N	LIINDKYIGYTDLG-PPCPHDFISA-N	3.91609e+07	5.16884e+07	5.44576e+07	7.85487e+07	3.66033e+07	7.0166e+06	8.9531e+06	3.42672e+07	9.95387e+06	1.49247e+06	4.22252	2.07811	0.0189899	1	1.5802
Com_3035_neg	4-nitrophenylphosphobutanoyl-glycine	N	C12H15N2O8P	346.057	345.05	1.25008	[M-H]-	1.378	-	3	C18	Organic acids and derivatives	Carboxylic acids and derivatives	Amino acids, peptides, and analogues	-	-	-	-	-	-	C1=CC(=CC=C1[N+](=O)[O-])OP(=O)(CCCC(=O)NCC(=O)O)O	WLNKGRQBMNPVSJ-UHFFFAOYSA-N	2.59289e+06	1.03369e+06	1.25177e+06	1.86328e+06	911772	4.46573e+06	3.66285e+06	3.28405e+06	1.75995e+06	4.43372e+06	0.434697	-1.20192	0.0106247	0.92	1.50952
Com_3038_neg	Methyl gallate 4-O-beta-D-glucopyranoside	N	C14H18O10	346.09	345.084	2.99114	[M-H]-	5.012	-	3	C18	Organic oxygen compounds	Organooxygen compounds	Carbohydrates and carbohydrate conjugates	-	-	-	-	-	-	COC(=O)C1=CC(=C(C(=C1)O)OC2C(C(C(C(O2)CO)O)O)O)O	JUPHZGHVZWMVHU-QEGBUVANSA-N	796524	2.92122e+06	824060	1.7151e+06	941942	3.45543e+06	2.69831e+06	1.78671e+06	2.28132e+06	2.27602e+06	0.576009	-0.795836	0.0561398	0.84	1.38185
Com_3040_neg	Agestricin D	N	C18H18O7	346.105	345.1	5.93159	[M-H]-	5.478	-	3	C18	Phenylpropanoids and polyketides	Flavonoids	O-methylated flavonoids	-	-	-	-	LMPK12140627	-	COC1=C(C=CC(=C1)C2CC(=O)C3=C(C(=C(C=C3O2)OC)O)OC)O	CRZFXGCWJNFUCY-UHFFFAOYSA-N	8.00701e+07	7.2485e+07	8.42708e+07	4.06274e+07	5.59987e+07	6.36304e+07	9.24088e+07	6.13396e+07	9.677e+07	9.64824e+07	0.812047	-0.300364	0.232128	0.76	0.705858
Com_3041_neg	Mytilin B	N	C14H22N2O8	346.138	345.13	1.17135	[M-H]-	5.412	-	3	C18	Organic acids and derivatives	Carboxylic acids and derivatives	Amino acids, peptides, and analogues	"70579-26-9"	HMDB0033442	-	-	-	-	[H][C@@](\N=C1\CC(O)(CO)CC(NCC(O)=O)=C1OC)([C@H](C)O)C(O)=O	VIZAVBQHHMQOQF-KKUJBODISA-N	3.79569e+07	2.96455e+07	2.31816e+07	2.5339e+07	3.80337e+07	3.4248e+07	3.19185e+07	4.5556e+07	3.84675e+07	4.22985e+07	0.800861	-0.320376	0.0950338	0.84	0.711206
Com_3043_neg	Terreusinol	N	C18H22N2O5	346.153	345.147	4.30154	[M-H]-	5.694	-	3	C18	Organoheterocyclic compounds	Indoles and derivatives	Pyrroloindoles	-	-	-	-	-	-	CC(C)C(C1=CC2=C(N1)C(=O)C3=C(C2=O)NC(=C3)C(C(C)(C)O)O)O	NYJOLGKNCIXTSU-PBHICJAKSA-N	3.78311e+06	4.35235e+06	4.84699e+06	4.83681e+06	5.37455e+06	5.12585e+06	5.42431e+06	2.67899e+06	7.13643e+06	6.60209e+06	0.86006	-0.217491	0.590481	0.76	0.75349
Com_3045_neg	Arg Gly Asp	N	C12H22N6O6	346.16	345.156	8.87745	[M-H]-	5.569	-	3	C18	Organic acids and derivatives	Carboxylic acids and derivatives	Amino acids, peptides, and analogues	"99896-85-2 "	-	-	-	-	-	C(CC(C(=O)NCC(=O)NC(CC(=O)O)C(=O)O)N)CN=C(N)N	IYMAXBFPHPZYIK-BQBZGAKWSA-N	1.80871e+07	2.15027e+07	2.08539e+07	8.07898e+06	1.61857e+07	1.74964e+07	2.37222e+07	1.1374e+07	2.27457e+07	2.51213e+07	0.843208	-0.246039	0.443348	0.72	0.947591
Com_3048_neg	17alpha-Hydroperoxyprogesterone	N	C21H30O4	346.214	345.205	7.37042	[M-H]-	9.434	0.52	2	C18	Lipids and lipid-like molecules	Steroids and steroid derivatives	Pregnane steroids	"-"	HMDB0244800	-	-	-	-	CC(=O)C1(CCC2C3CCC4=CC(=O)CCC4(C)C3CCC12C)OO	WEHDHEBJGVDJTK-UHFFFAOYSA-N	4.1569e+08	2.45483e+08	3.41251e+08	3.08587e+08	3.16797e+08	5.11766e+08	3.50885e+08	2.28488e+08	1.97945e+08	4.60794e+08	0.93024	-0.104324	0.929925	0.56	0.368003
Com_3050_neg	21-Hydroxy-5b-pregnane-3,11,20-trione	N	C21H30O4	346.214	345.21	9.56332	[M-H]-	7.17	0.62	2	C18	Lipids and lipid-like molecules	Steroids and steroid derivatives	Pregnane steroids	"10417-86-4"	HMDB0006756	C05480	map00140;map01100	LMST02030196	24779614	[H][C@@]12CCC(C(=O)CO)[C@@]1(C)CC(=O)[C@@]1([H])[C@@]2([H])CC[C@]2([H])CC(=O)CC[C@]12C	ZDUVZJUTJOBJHS-HNEBDTNWSA-N	6.10825e+07	1.31958e+08	2.42885e+07	2.20662e+07	5.39795e+07	2.16182e+07	3.14934e+07	2.77679e+07	6.73606e+07	4.17995e+07	1.54375	0.626443	0.466446	0.6	0.622104
Com_3051_neg	(-)-Calycanthine	N	C22H26N4	346.216	345.211	8.39864	[M-H]-	6.199	-	3	C18	Organoheterocyclic compounds	Quinolines and derivatives	Aminoquinolines and derivatives	-	-	-	-	-	-	CN1CCC23C4NC5=CC=CC=C5C2(C1NC6=CC=CC=C36)CCN4C	XSYCDVWYEVUDKQ-FNAHDJPLSA-N	3.87802e+07	3.93549e+07	3.76382e+07	3.71035e+07	5.14834e+07	1.67063e+07	3.8801e+07	4.18474e+07	2.52465e+07	2.78285e+07	1.35851	0.442025	0.102048	0.72	1.24195
Com_3053_neg	Sorbitan laurate	N	C18H34O6	346.236	345.228	0.14221	[M-H]-	6.17	-	3	C18	Lipids and lipid-like molecules	Fatty Acyls	Fatty acid esters	"1338-39-2"	HMDB0029885	-	-	LMFA07011017	-	CCCCCCCCCCCC(=O)OCC(O)C1OCC(O)C1O	LWZFANDGMFTDAV-UHFFFAOYSA-N	7.39953e+08	2.47511e+09	1.23954e+09	6.55994e+08	1.30569e+09	7.70257e+08	9.7835e+08	1.10512e+09	1.79673e+09	1.76931e+09	0.999457	-0.000783645	0.837101	0.44	0.216284
Com_3056_neg	3Beta-Hydroxy-23,24-Bisnorchol-5-Enic Acid	N	C22H34O3	346.251	345.244	0.93527	[M-H]-	8.174	0.51	2	C18	Lipids and lipid-like molecules	Steroids and steroid derivatives	Bile acids, alcohols and derivatives	-	-	-	-	-	-	O=C(O)C(C)C1CCC2C3CC=C4CC(O)CCC4(C)C3CCC12C	NPBNRBWMDNZEBN-YTEKVJICSA-N	3.28334e+07	6.68589e+07	4.52804e+07	4.24136e+07	4.76327e+07	3.07289e+07	4.06663e+07	3.22785e+07	4.60649e+07	4.37869e+07	1.21441	0.280255	0.238003	0.76	1.22232
Com_3057_neg	Irisresorcinol	N	C23H38O2	346.287	345.279	1.37231	[M-H]-	7.973	0.61	2	C18	Benzenoids	Phenols	Benzenediols	"52483-21-3"	HMDB0038532	-	-	-	13845892	CCCCCC\C=C\CCCCCCCCCC1=CC(O)=CC(O)=C1	VBBLHZOJAWSCSP-BQYQJAHWSA-N	8.13637e+07	6.02746e+07	5.96329e+07	6.88441e+07	7.1571e+07	8.65774e+07	9.33259e+07	5.52282e+07	1.10632e+08	9.87509e+07	0.768674	-0.379556	0.11765	0.8	0.789318
Com_3063_neg	5-(2-Heptadecenyl)-1,3-benzenediol	N	C23H38O2	346.287	345.28	0.29389	[M-H]-	7.558	0.61	2	C18	Benzenoids	Phenols	Benzenediols	"94751-34-5"	HMDB0038531	-	-	-	131752392	CCCCCCCCCCCCCC\C=C\CC1=CC(O)=CC(O)=C1	BPEIRDYFAYZUNF-FOCLMDBBSA-N	1.26748e+07	8.72178e+06	1.42568e+07	1.09432e+07	2.36429e+07	1.28503e+07	2.20161e+07	1.91032e+07	4.02296e+07	4.24356e+07	0.514068	-0.959969	0.0609639	0.84	1.45627
Com_3064_neg	Asp Thr Leu	N	C14H25N3O7	347.169	346.162	1.32216	[M-H]-	4.967	-	3	C18	Organic acids and derivatives	Carboxylic acids and derivatives	Amino acids, peptides, and analogues	-	-	-	-	-	-	CC(C)CC(C(=O)O)NC(=O)C(C(C)O)NC(=O)C(CC(=O)O)N	JSNWZMFSLIWAHS-HJGDQZAQSA-N	3.01194e+08	1.91779e+08	2.14751e+08	2.22973e+08	1.32397e+08	2.45268e+07	5.10534e+07	2.25396e+08	5.72222e+07	3.00331e+07	2.7383	1.45328	0.0237254	0.84	1.70051
Com_3065_neg	Flustrabromine	N	C17H21BrN2O	348.084	347.075	3.91012	[M-H]-	1.374	-	3	C18	Organoheterocyclic compounds	Indoles and derivatives	Indoles	-	-	-	-	-	-	CC(C)(C=C)C1=C(C2=C(N1)C=C(C=C2)Br)CCN(C)C=O	XUIDYMLQEWHORM-UHFFFAOYSA-N	7.33975e+08	1.1651e+09	6.60336e+08	5.41416e+08	5.51843e+08	1.60069e+08	5.41722e+08	3.07193e+08	3.64932e+08	3.20718e+08	2.15543	1.10798	0.0124104	0.96	1.24712
Com_3067_neg	6'',6''-Dimethyl-3',4'-methylenedioxypyrano[2'',3'':7,8]flavone	N	C21H16O5	348.1	347.091	3.60488	[M-H]-	5.34	-	3	C18	Phenylpropanoids and polyketides	Flavonoids	Pyranoflavonoids	-	-	-	-	LMPK12110041	-	CC1(C=CC2=C(O1)C=CC3=C2OC(=CC3=O)C4=CC5=C(C=C4)OCO5)C	VTEDSEHLMNTMAV-UHFFFAOYSA-N	1.01553e+07	1.20233e+07	8.56713e+06	1.4108e+07	9.37382e+06	1.31109e+07	1.48463e+07	2.13289e+07	1.53055e+07	2.02123e+07	0.639446	-0.645105	0.00887311	0.96	1.15415
Com_3068_neg	Compound VII	N	C18H21ClN2O3	348.124	347.116	3.14452	[M-H]-	5.355	0.50	2	C18	Benzenoids	Phenol ethers	-	-	-	C06489	-	-	-	CC1=NOC(=C1)CCCCCOC2=C(C=C(C=C2)C3=NCCO3)Cl	FCSKOFQQCWLGMV-UHFFFAOYSA-N	3.22801e+07	3.71579e+07	2.22781e+07	2.21634e+07	2.5423e+07	3.44203e+07	4.24237e+07	3.5141e+07	2.86972e+07	4.65901e+07	0.74385	-0.426917	0.0541083	0.84	1.07074
Com_3069_neg	Achillamide	N	C17H20N2O6	348.132	347.126	3.10514	[M-H]-	5.252	0.68	2	C18	Organic acids and derivatives	Carboxylic acids and derivatives	Amino acids, peptides, and analogues	-	-	-	-	-	-	CC(CC(=O)NC(CC1=CNC2=CC=CC=C21)C(=O)O)(CC(=O)O)O	QKIROEHWPNQKQZ-SUMWQHHRSA-N	1.35016e+07	1.55275e+07	1.10315e+07	1.23338e+07	1.4798e+07	1.96912e+07	2.0388e+07	1.26125e+07	2.74571e+07	2.99802e+07	0.610125	-0.712824	0.0363041	0.88	1.66636
Com_3072_neg	3-Epigibberellin A1	N	C19H24O6	348.157	347.15	1.39592	[M-H]-	6.099	0.51	2	C18	Lipids and lipid-like molecules	Prenol lipids	Diterpenoids	"1166-98-9"	HMDB0040944	-	-	-	12310122	[H][C@@]12CC[C@]3(O)C[C@]1(CC3=C)[C@@H](C(O)=O)[C@]1([H])[C@@]3(C)[C@H](O)CC[C@@]21OC3=O	JLJLRLWOEMWYQK-WWSAFQOPSA-N	4.3861e+07	5.63483e+07	4.72093e+07	3.80883e+07	4.59214e+07	4.46803e+07	5.38315e+07	4.97894e+07	5.6558e+07	6.37061e+07	0.861721	-0.214707	0.123129	0.8	0.60426
Com_3074_neg	Gibberellin A53	N	C20H28O5	348.194	347.186	0.17358	[M-H]-	6.37	0.68	2	C18	Lipids and lipid-like molecules	Prenol lipids	Diterpenoids	"51576-08-0"	HMDB0036895	C06094	map00904	LMPR0104170007	440914	[H][C@@]12CC[C@]3(O)C[C@]1(CC3=C)[C@@H](C(O)=O)[C@@]1([H])[C@@]2(C)CCC[C@@]1(C)C(O)=O	CZEMYYICWZPENF-VOLTXKGXSA-N	4.46719e+07	7.20281e+07	5.08304e+07	4.41166e+07	5.81706e+07	4.9709e+07	6.17105e+07	4.27414e+07	7.46788e+07	8.4131e+07	0.862118	-0.214043	0.411702	0.64	0.573394
Com_3075_neg	Tricholomalide A	N	C20H28O5	348.194	347.187	1.85099	[M-H]-	5.762	-	3	C18	Organoheterocyclic compounds	Lactones	Gamma butyrolactones	-	-	-	-	-	-	CC(C)C1CC(=O)C2C1(CC3C(CC(=O)O3)(C4(C2OCC4=C)O)C)C	FNWXCFNQVRNNMR-AAQVCALCSA-N	2.65578e+07	2.81049e+07	3.74969e+07	3.31169e+07	3.22272e+07	3.33213e+07	3.23827e+07	2.96252e+07	3.65655e+07	3.17599e+07	0.962416	-0.055268	0.55792	0.6	0.13065
[truncated: 1,193 more rows]

## Sheet: HarmaneAfterVsHarmaneBeforeNeg
Compound_ID	Name	IonMode	Formula	MolecularWeight	m/z	MassError	Adduct	RT (min)	Score	Level	Column	ClassI	ClassII	ClassIII	CAS	HMDB_ID	KEGG_ID	KEGG_MapID	Lipidmaps_ID	PubChemID	SMILES	InChIKey	neg_Harmane_After1	neg_Harmane_After2	neg_Harmane_After3	neg_Harmane_After4	neg_Harmane_After5	neg_Harmane_Before1	neg_Harmane_Before2	neg_Harmane_Before3	neg_Harmane_Before4	neg_Harmane_Before5	FC	log2FC	Pvalue	ROC	VIP
[truncated: 2,136 more rows]

[truncated: 2 more sheets: HarmaneAfterVsHarmaneBeforePos, Sheet3]
